# Supplementary material for: Transcriptome analyses reveal molecular mechanism underlying tapping panel dryness of rubber tree (Hevea brasiliensis)
Source: Sci Rep. 2016 Mar 23;6:23540. doi: 10.1038/srep23540 (PMC4804210; doi:10.1038/srep23540)
Supplement: Supplementary Dataset 2 [file srep23540-s3.xls]

## Sheet: S2 Dataset
S2 Dataset. The KEGG pathways of all assembled genes.
KEGG Pathways	Number	Pathway ID	Genes
Lipoic acid metabolism	5	ko00785	Unigene13694_All;Unigene25332_All;Unigene30514_All;Unigene32818_All;Unigene33154_All
Betalain biosynthesis	7	ko00965	Unigene19474_All;Unigene24813_All;Unigene34254_All;Unigene39435_All;Unigene44018_All;Unigene45810_All;Unigene57186_All
Fatty acid elongation in mitochondria	7	ko00062	Unigene1046_All;Unigene10853_All;Unigene40944_All;Unigene52793_All;Unigene59434_All;Unigene6474_All;Unigene8467_All
Riboflavin metabolism	8	ko00740	Unigene11335_All;Unigene15724_All;Unigene16198_All;Unigene16548_All;Unigene22745_All;Unigene42169_All;Unigene46527_All;Unigene6549_All
Synthesis and degradation of ketone bodies	8	ko00072	Unigene10816_All;Unigene16204_All;Unigene1898_All;Unigene19087_All;Unigene25593_All;Unigene32315_All;Unigene47671_All;Unigene57252_All
C5-Branched dibasic acid metabolism	9	ko00660	Unigene17210_All;Unigene18533_All;Unigene20746_All;Unigene42677_All;Unigene43569_All;Unigene58987_All;Unigene61194_All;Unigene63201_All;Unigene63699_All
Vitamin B6 metabolism	10	ko00750	Unigene12844_All;Unigene14157_All;Unigene14676_All;Unigene16346_All;Unigene17508_All;Unigene18232_All;Unigene19848_All;Unigene36402_All;Unigene42475_All;Unigene44760_All
Biotin metabolism	11	ko00780	Unigene14337_All;Unigene18563_All;Unigene20888_All;Unigene34657_All;Unigene39145_All;Unigene40088_All;Unigene42321_All;Unigene45795_All;Unigene5962_All;Unigene9301_All;Unigene9570_All
Glycosphingolipid biosynthesis - globo series	11	ko00603	Unigene10584_All;Unigene13074_All;Unigene1893_All;Unigene32091_All;Unigene3631_All;Unigene40317_All;Unigene43494_All;Unigene45760_All;Unigene47025_All;Unigene51513_All;Unigene7790_All
Taurine and hypotaurine metabolism	11	ko00430	Unigene10320_All;Unigene11334_All;Unigene13900_All;Unigene17821_All;Unigene19826_All;Unigene24358_All;Unigene2509_All;Unigene41237_All;Unigene42840_All;Unigene6191_All;Unigene6388_All
Brassinosteroid biosynthesis	12	ko00905	Unigene14627_All;Unigene18356_All;Unigene2219_All;Unigene30445_All;Unigene31364_All;Unigene33212_All;Unigene39485_All;Unigene42332_All;Unigene45845_All;Unigene47412_All;Unigene57156_All;Unigene60110_All
Polyketide sugar unit biosynthesis	12	ko00523	Unigene10083_All;Unigene11300_All;Unigene18263_All;Unigene28155_All;Unigene43062_All;Unigene4488_All;Unigene47469_All;Unigene4938_All;Unigene5425_All;Unigene54312_All;Unigene62003_All;Unigene62236_All
Monoterpenoid biosynthesis	13	ko00902	Unigene14168_All;Unigene26773_All;Unigene31837_All;Unigene33130_All;Unigene34589_All;Unigene37523_All;Unigene38911_All;Unigene41240_All;Unigene45738_All;Unigene46569_All;Unigene47064_All;Unigene63999_All;Unigene64785_All
Lysine biosynthesis	15	ko00300	Unigene10529_All;Unigene10605_All;Unigene10885_All;Unigene15693_All;Unigene22898_All;Unigene23171_All;Unigene27023_All;Unigene282_All;Unigene34755_All;Unigene38809_All;Unigene43039_All;Unigene46397_All;Unigene61738_All;Unigene7597_All;Unigene9575_All
Caffeine metabolism	16	ko00232	Unigene11676_All;Unigene22131_All;Unigene22607_All;Unigene26287_All;Unigene27636_All;Unigene31995_All;Unigene33064_All;Unigene35642_All;Unigene37471_All;Unigene42442_All;Unigene45378_All;Unigene46710_All;Unigene4794_All;Unigene5003_All;Unigene59913_All;Unigene61647_All
Glycosphingolipid biosynthesis - ganglio series	20	ko00604	Unigene10584_All;Unigene15696_All;Unigene1893_All;Unigene22237_All;Unigene24111_All;Unigene32091_All;Unigene36006_All;Unigene3631_All;Unigene36321_All;Unigene39433_All;Unigene39858_All;Unigene41537_All;Unigene43494_All;Unigene43498_All;Unigene45157_All;Unigene45760_All;Unigene47025_All;Unigene47207_All;Unigene51513_All;Unigene7790_All
Arachidonic acid metabolism	21	ko00590	Unigene10320_All;Unigene10985_All;Unigene11334_All;Unigene14244_All;Unigene18882_All;Unigene19826_All;Unigene2348_All;Unigene24358_All;Unigene2509_All;Unigene26141_All;Unigene31151_All;Unigene32922_All;Unigene41237_All;Unigene43257_All;Unigene45333_All;Unigene51300_All;Unigene53120_All;Unigene6191_All;Unigene6239_All;Unigene7243_All;Unigene8009_All
Non-homologous end-joining	24	ko03450	Unigene10070_All;Unigene14068_All;Unigene15387_All;Unigene16886_All;Unigene17591_All;Unigene17714_All;Unigene26327_All;Unigene30586_All;Unigene32743_All;Unigene37079_All;Unigene37991_All;Unigene42527_All;Unigene43723_All;Unigene44532_All;Unigene44796_All;Unigene46283_All;Unigene47041_All;Unigene47407_All;Unigene47431_All;Unigene47458_All;Unigene47493_All;Unigene5451_All;Unigene7213_All;Unigene827…
Glycosylphosphatidylinositol(GPI)-anchor biosynthesis	26	ko00563	Unigene10385_All;Unigene13235_All;Unigene14191_All;Unigene15432_All;Unigene15507_All;Unigene16950_All;Unigene17081_All;Unigene20716_All;Unigene25820_All;Unigene26834_All;Unigene2814_All;Unigene30528_All;Unigene30930_All;Unigene3187_All;Unigene32107_All;Unigene32666_All;Unigene32828_All;Unigene36134_All;Unigene36803_All;Unigene41354_All;Unigene45593_All;Unigene55330_All;Unigene58293_All;Unigene623…
Indole alkaloid biosynthesis	26	ko00901	Unigene11134_All;Unigene1166_All;Unigene12257_All;Unigene13275_All;Unigene13294_All;Unigene13741_All;Unigene17863_All;Unigene18236_All;Unigene19474_All;Unigene24813_All;Unigene27729_All;Unigene29202_All;Unigene302_All;Unigene32825_All;Unigene34254_All;Unigene34576_All;Unigene35147_All;Unigene37937_All;Unigene39435_All;Unigene4044_All;Unigene44018_All;Unigene45810_All;Unigene46908_All;Unigene49356…
Thiamine metabolism	26	ko00730	Unigene11318_All;Unigene11821_All;Unigene12170_All;Unigene12842_All;Unigene14456_All;Unigene19122_All;Unigene19360_All;Unigene26295_All;Unigene26757_All;Unigene30452_All;Unigene395_All;Unigene42475_All;Unigene471_All;Unigene50791_All;Unigene5240_All;Unigene55999_All;Unigene56322_All;Unigene6311_All;Unigene63427_All;Unigene63695_All;Unigene7023_All;Unigene7073_All;Unigene8404_All;Unigene9028_All;U…
Anthocyanin biosynthesis	27	ko00942	Unigene11756_All;Unigene12366_All;Unigene12649_All;Unigene13774_All;Unigene16821_All;Unigene17846_All;Unigene18619_All;Unigene1964_All;Unigene21189_All;Unigene25283_All;Unigene27812_All;Unigene29536_All;Unigene31062_All;Unigene36170_All;Unigene36398_All;Unigene4017_All;Unigene40663_All;Unigene41478_All;Unigene4230_All;Unigene43843_All;Unigene4474_All;Unigene47217_All;Unigene57541_All;Unigene6588_…
Folate biosynthesis	30	ko00790	Unigene10666_All;Unigene11131_All;Unigene11563_All;Unigene1242_All;Unigene15211_All;Unigene15222_All;Unigene18545_All;Unigene2007_All;Unigene23222_All;Unigene25471_All;Unigene26921_All;Unigene28636_All;Unigene29175_All;Unigene33050_All;Unigene34317_All;Unigene34403_All;Unigene35647_All;Unigene36959_All;Unigene3969_All;Unigene40085_All;Unigene40380_All;Unigene42479_All;Unigene43390_All;Unigene4541…
One carbon pool by folate	31	ko00670	Unigene10388_All;Unigene17006_All;Unigene17015_All;Unigene1725_All;Unigene1737_All;Unigene17824_All;Unigene17831_All;Unigene17928_All;Unigene18257_All;Unigene23222_All;Unigene25471_All;Unigene26921_All;Unigene28312_All;Unigene28636_All;Unigene33779_All;Unigene34403_All;Unigene35647_All;Unigene36221_All;Unigene37430_All;Unigene41505_All;Unigene46177_All;Unigene4789_All;Unigene50755_All;Unigene5154…
Glycosaminoglycan degradation	32	ko00531	Unigene10274_All;Unigene10584_All;Unigene15696_All;Unigene17390_All;Unigene1893_All;Unigene21890_All;Unigene22237_All;Unigene22891_All;Unigene24111_All;Unigene3053_All;Unigene30946_All;Unigene31154_All;Unigene32091_All;Unigene34288_All;Unigene36006_All;Unigene3631_All;Unigene36321_All;Unigene39433_All;Unigene39858_All;Unigene40742_All;Unigene41012_All;Unigene41537_All;Unigene43494_All;Unigene4349…
Photosynthesis - antenna proteins	35	ko00196	Unigene10067_All;Unigene11138_All;Unigene12385_All;Unigene13896_All;Unigene14861_All;Unigene178_All;Unigene19716_All;Unigene19824_All;Unigene2020_All;Unigene20731_All;Unigene2267_All;Unigene2270_All;Unigene24754_All;Unigene28847_All;Unigene28854_All;Unigene2930_All;Unigene38539_All;Unigene41643_All;Unigene42409_All;Unigene42430_All;Unigene4494_All;Unigene45626_All;Unigene46809_All;Unigene46973_Al…
Nicotinate and nicotinamide metabolism	36	ko00760	Unigene10363_All;Unigene10906_All;Unigene12125_All;Unigene13300_All;Unigene15566_All;Unigene1644_All;Unigene21824_All;Unigene24950_All;Unigene2503_All;Unigene27948_All;Unigene29243_All;Unigene31111_All;Unigene32663_All;Unigene37971_All;Unigene40301_All;Unigene41753_All;Unigene42699_All;Unigene42966_All;Unigene43128_All;Unigene44020_All;Unigene44524_All;Unigene45933_All;Unigene4760_All;Unigene5040…
Isoquinoline alkaloid biosynthesis	37	ko00950	Unigene1020_All;Unigene11035_All;Unigene11117_All;Unigene14555_All;Unigene15287_All;Unigene15357_All;Unigene1599_All;Unigene16348_All;Unigene18559_All;Unigene19474_All;Unigene24813_All;Unigene27005_All;Unigene27184_All;Unigene34232_All;Unigene34254_All;Unigene34712_All;Unigene39435_All;Unigene41764_All;Unigene44018_All;Unigene4532_All;Unigene45810_All;Unigene47259_All;Unigene50804_All;Unigene5643…
Steroid biosynthesis	42	ko00100	Unigene10053_All;Unigene10685_All;Unigene1174_All;Unigene12423_All;Unigene12521_All;Unigene14210_All;Unigene14812_All;Unigene16051_All;Unigene16567_All;Unigene19723_All;Unigene19783_All;Unigene19908_All;Unigene213_All;Unigene2451_All;Unigene27291_All;Unigene28033_All;Unigene288_All;Unigene29943_All;Unigene30004_All;Unigene32716_All;Unigene32923_All;Unigene33497_All;Unigene33872_All;Unigene35644_A…
Sulfur metabolism	42	ko00920	Unigene11351_All;Unigene11716_All;Unigene13430_All;Unigene1411_All;Unigene15663_All;Unigene15686_All;Unigene1569_All;Unigene16826_All;Unigene17124_All;Unigene18859_All;Unigene19491_All;Unigene1996_All;Unigene20788_All;Unigene20848_All;Unigene2197_All;Unigene23371_All;Unigene2340_All;Unigene29961_All;Unigene31336_All;Unigene3266_All;Unigene33288_All;Unigene34986_All;Unigene36541_All;Unigene38185_A…
Pantothenate and CoA biosynthesis	43	ko00770	Unigene11868_All;Unigene1336_All;Unigene14336_All;Unigene15291_All;Unigene15345_All;Unigene15680_All;Unigene16201_All;Unigene16494_All;Unigene16687_All;Unigene17749_All;Unigene18533_All;Unigene20418_All;Unigene20746_All;Unigene2232_All;Unigene24123_All;Unigene25292_All;Unigene26252_All;Unigene2662_All;Unigene27119_All;Unigene27120_All;Unigene27336_All;Unigene28197_All;Unigene2920_All;Unigene3122_…
Glucosinolate biosynthesis	44	ko00966	Unigene11756_All;Unigene1336_All;Unigene13506_All;Unigene14336_All;Unigene14964_All;Unigene15686_All;Unigene16494_All;Unigene16821_All;Unigene17206_All;Unigene17749_All;Unigene17846_All;Unigene18559_All;Unigene18619_All;Unigene1964_All;Unigene20418_All;Unigene24123_All;Unigene25708_All;Unigene2662_All;Unigene27329_All;Unigene27591_All;Unigene29536_All;Unigene31062_All;Unigene3122_All;Unigene32226…
Histidine metabolism	44	ko00340	Unigene12122_All;Unigene12982_All;Unigene14468_All;Unigene14714_All;Unigene15338_All;Unigene16035_All;Unigene16264_All;Unigene16444_All;Unigene16549_All;Unigene16551_All;Unigene17589_All;Unigene19474_All;Unigene19687_All;Unigene21261_All;Unigene24813_All;Unigene25173_All;Unigene2670_All;Unigene26725_All;Unigene27062_All;Unigene27415_All;Unigene27919_All;Unigene29581_All;Unigene31041_All;Unigene33…
Tropane, piperidine and pyridine alkaloid biosynthesis	44	ko00960	Unigene1020_All;Unigene11035_All;Unigene11698_All;Unigene12453_All;Unigene14555_All;Unigene14714_All;Unigene15287_All;Unigene15357_All;Unigene1599_All;Unigene16035_All;Unigene16097_All;Unigene16348_All;Unigene18559_All;Unigene21261_All;Unigene24245_All;Unigene27005_All;Unigene27062_All;Unigene27184_All;Unigene27919_All;Unigene34232_All;Unigene34712_All;Unigene36631_All;Unigene37606_All;Unigene417…
Glyoxylate and dicarboxylate metabolism	46	ko00630	Unigene11286_All;Unigene11512_All;Unigene12495_All;Unigene13145_All;Unigene16134_All;Unigene18086_All;Unigene1861_All;Unigene192_All;Unigene19344_All;Unigene2215_All;Unigene221_All;Unigene23059_All;Unigene2347_All;Unigene24773_All;Unigene31494_All;Unigene32766_All;Unigene34561_All;Unigene35788_All;Unigene36862_All;Unigene37018_All;Unigene3702_All;Unigene37478_All;Unigene38549_All;Unigene38870_All…
beta-Alanine metabolism	48	ko00410	Unigene11035_All;Unigene11814_All;Unigene12186_All;Unigene13713_All;Unigene13900_All;Unigene14468_All;Unigene14750_All;Unigene15287_All;Unigene15291_All;Unigene1599_All;Unigene16043_All;Unigene16282_All;Unigene17193_All;Unigene17821_All;Unigene19687_All;Unigene19891_All;Unigene23874_All;Unigene26380_All;Unigene27005_All;Unigene27336_All;Unigene32043_All;Unigene32212_All;Unigene33371_All;Unigene35…
Photosynthesis	48	ko00195	Unigene1143_All;Unigene12587_All;Unigene12807_All;Unigene1380_All;Unigene16192_All;Unigene16393_All;Unigene16562_All;Unigene17225_All;Unigene18679_All;Unigene18694_All;Unigene18695_All;Unigene18746_All;Unigene22872_All;Unigene27476_All;Unigene28591_All;Unigene292_All;Unigene29680_All;Unigene32388_All;Unigene32926_All;Unigene36527_All;Unigene37774_All;Unigene39018_All;Unigene40461_All;Unigene4127_…
Selenoamino acid metabolism	53	ko00450	Unigene10320_All;Unigene11334_All;Unigene12982_All;Unigene13430_All;Unigene134_All;Unigene1411_All;Unigene16551_All;Unigene16705_All;Unigene16961_All;Unigene18859_All;Unigene18865_All;Unigene19491_All;Unigene19826_All;Unigene20248_All;Unigene2197_All;Unigene23371_All;Unigene2337_All;Unigene24358_All;Unigene2509_All;Unigene27305_All;Unigene27979_All;Unigene29961_All;Unigene31041_All;Unigene3266_Al…
Valine, leucine and isoleucine biosynthesis	53	ko00290	Unigene10014_All;Unigene11861_All;Unigene12069_All;Unigene13110_All;Unigene13221_All;Unigene13307_All;Unigene1336_All;Unigene13457_All;Unigene14336_All;Unigene14964_All;Unigene15893_All;Unigene16401_All;Unigene16494_All;Unigene17206_All;Unigene17210_All;Unigene17646_All;Unigene17749_All;Unigene17884_All;Unigene18533_All;Unigene20351_All;Unigene20418_All;Unigene20746_All;Unigene2232_All;Unigene241…
Benzoxazinoid biosynthesis	54	ko00402	Unigene1003_All;Unigene1079_All;Unigene1104_All;Unigene11756_All;Unigene13192_All;Unigene13971_All;Unigene14139_All;Unigene14535_All;Unigene14740_All;Unigene14860_All;Unigene15056_All;Unigene1557_All;Unigene16009_All;Unigene16608_All;Unigene16829_All;Unigene17387_All;Unigene17695_All;Unigene18568_All;Unigene1995_All;Unigene20286_All;Unigene21043_All;Unigene22225_All;Unigene23430_All;Unigene25305_…
Diterpenoid biosynthesis	57	ko00904	Unigene10224_All;Unigene1129_All;Unigene1203_All;Unigene13971_All;Unigene14168_All;Unigene14502_All;Unigene15274_All;Unigene15319_All;Unigene1611_All;Unigene17080_All;Unigene17793_All;Unigene18396_All;Unigene19644_All;Unigene20286_All;Unigene21037_All;Unigene22284_All;Unigene23582_All;Unigene26467_All;Unigene26773_All;Unigene27367_All;Unigene2963_All;Unigene29744_All;Unigene31837_All;Unigene31976…
Homologous recombination	57	ko03440	Unigene11202_All;Unigene14068_All;Unigene15387_All;Unigene16674_All;Unigene16886_All;Unigene17714_All;Unigene26169_All;Unigene26389_All;Unigene27283_All;Unigene27593_All;Unigene28846_All;Unigene29965_All;Unigene31505_All;Unigene32201_All;Unigene32232_All;Unigene32743_All;Unigene33021_All;Unigene33148_All;Unigene33710_All;Unigene33757_All;Unigene35868_All;Unigene36047_All;Unigene36494_All;Unigene3…
Ubiquinone and other terpenoid-quinone biosynthesis	57	ko00130	Unigene10341_All;Unigene10702_All;Unigene11048_All;Unigene1147_All;Unigene1162_All;Unigene11703_All;Unigene12427_All;Unigene12545_All;Unigene14555_All;Unigene14806_All;Unigene14833_All;Unigene16348_All;Unigene16751_All;Unigene17979_All;Unigene18559_All;Unigene19197_All;Unigene19293_All;Unigene19677_All;Unigene22149_All;Unigene23893_All;Unigene25747_All;Unigene27184_All;Unigene28419_All;Unigene303…
Sphingolipid metabolism	58	ko00600	Unigene11710_All;Unigene13074_All;Unigene14593_All;Unigene14853_All;Unigene1563_All;Unigene15696_All;Unigene16320_All;Unigene16515_All;Unigene16722_All;Unigene17241_All;Unigene17736_All;Unigene18073_All;Unigene18106_All;Unigene20504_All;Unigene22237_All;Unigene22914_All;Unigene2319_All;Unigene24111_All;Unigene26592_All;Unigene27722_All;Unigene29474_All;Unigene29678_All;Unigene30046_All;Unigene309…
Valine, leucine and isoleucine degradation	59	ko00280	Unigene10816_All;Unigene11548_All;Unigene11814_All;Unigene12186_All;Unigene1248_All;Unigene12600_All;Unigene12695_All;Unigene1336_All;Unigene13713_All;Unigene13977_All;Unigene14336_All;Unigene14468_All;Unigene14750_All;Unigene16043_All;Unigene16204_All;Unigene16282_All;Unigene16494_All;Unigene17193_All;Unigene17749_All;Unigene1898_All;Unigene19087_All;Unigene19600_All;Unigene19687_All;Unigene2041…
Lysine degradation	60	ko00310	Unigene11051_All;Unigene11814_All;Unigene12157_All;Unigene12186_All;Unigene13713_All;Unigene14337_All;Unigene14468_All;Unigene15693_All;Unigene1580_All;Unigene16010_All;Unigene16043_All;Unigene16282_All;Unigene17193_All;Unigene17452_All;Unigene17666_All;Unigene18563_All;Unigene19087_All;Unigene19687_All;Unigene19876_All;Unigene19971_All;Unigene20825_All;Unigene21952_All;Unigene24617_All;Unigene24…
Butanoate metabolism	61	ko00650	Unigene10014_All;Unigene10816_All;Unigene11814_All;Unigene12133_All;Unigene12186_All;Unigene12905_All;Unigene13221_All;Unigene13457_All;Unigene13713_All;Unigene13900_All;Unigene14443_All;Unigene15994_All;Unigene16043_All;Unigene16204_All;Unigene16282_All;Unigene16401_All;Unigene1655_All;Unigene16655_All;Unigene17193_All;Unigene17821_All;Unigene18533_All;Unigene18675_All;Unigene1898_All;Unigene190…
Mismatch repair	63	ko03430	Unigene10504_All;Unigene11202_All;Unigene11311_All;Unigene11354_All;Unigene11457_All;Unigene12855_All;Unigene14279_All;Unigene16674_All;Unigene17336_All;Unigene20377_All;Unigene24233_All;Unigene24701_All;Unigene26205_All;Unigene27283_All;Unigene29965_All;Unigene30245_All;Unigene30255_All;Unigene30692_All;Unigene30749_All;Unigene31505_All;Unigene32232_All;Unigene32854_All;Unigene33021_All;Unigene3…
Fatty acid biosynthesis	64	ko00061	Unigene10189_All;Unigene10304_All;Unigene10655_All;Unigene12290_All;Unigene13563_All;Unigene13659_All;Unigene14801_All;Unigene15237_All;Unigene15300_All;Unigene15921_All;Unigene15994_All;Unigene16430_All;Unigene1655_All;Unigene17100_All;Unigene18540_All;Unigene18680_All;Unigene19176_All;Unigene19674_All;Unigene19738_All;Unigene19906_All;Unigene20254_All;Unigene22414_All;Unigene24728_All;Unigene25…
Flavone and flavonol biosynthesis	67	ko00944	Unigene10823_All;Unigene11372_All;Unigene11502_All;Unigene12649_All;Unigene13070_All;Unigene13192_All;Unigene1334_All;Unigene13539_All;Unigene13774_All;Unigene14167_All;Unigene14535_All;Unigene14740_All;Unigene15945_All;Unigene16931_All;Unigene17385_All;Unigene1780_All;Unigene17846_All;Unigene18255_All;Unigene18400_All;Unigene18828_All;Unigene19074_All;Unigene19155_All;Unigene20034_All;Unigene225…
Other glycan degradation	67	ko00511	Unigene10584_All;Unigene13460_All;Unigene14703_All;Unigene14853_All;Unigene1563_All;Unigene15696_All;Unigene16320_All;Unigene1675_All;Unigene18300_All;Unigene18347_All;Unigene1893_All;Unigene20030_All;Unigene20504_All;Unigene20612_All;Unigene21742_All;Unigene22237_All;Unigene22682_All;Unigene22710_All;Unigene22914_All;Unigene23207_All;Unigene24111_All;Unigene24610_All;Unigene27307_All;Unigene2772…
Porphyrin and chlorophyll metabolism	67	ko00860	Unigene1074_All;Unigene11087_All;Unigene11339_All;Unigene11766_All;Unigene13157_All;Unigene13475_All;Unigene13677_All;Unigene14792_All;Unigene15070_All;Unigene15994_All;Unigene16876_All;Unigene18675_All;Unigene20088_All;Unigene20421_All;Unigene2069_All;Unigene22403_All;Unigene22666_All;Unigene22707_All;Unigene23172_All;Unigene24493_All;Unigene26677_All;Unigene26971_All;Unigene27027_All;Unigene292…
Ascorbate and aldarate metabolism	68	ko00053	Unigene10231_All;Unigene10627_All;Unigene11908_All;Unigene11983_All;Unigene13517_All;Unigene13635_All;Unigene14109_All;Unigene14468_All;Unigene15164_All;Unigene15229_All;Unigene1547_All;Unigene15767_All;Unigene16253_All;Unigene16586_All;Unigene167_All;Unigene17922_All;Unigene17996_All;Unigene18674_All;Unigene19318_All;Unigene19687_All;Unigene19770_All;Unigene2066_All;Unigene20987_All;Unigene21035…
Propanoate metabolism	69	ko00640	Unigene1066_All;Unigene11814_All;Unigene12186_All;Unigene12290_All;Unigene13563_All;Unigene13713_All;Unigene14468_All;Unigene14750_All;Unigene15977_All;Unigene16043_All;Unigene16282_All;Unigene16430_All;Unigene17100_All;Unigene17193_All;Unigene17858_All;Unigene18540_All;Unigene19087_All;Unigene19600_All;Unigene19687_All;Unigene19889_All;Unigene20254_All;Unigene21727_All;Unigene23874_All;Unigene24…
Terpenoid backbone biosynthesis	70	ko00900	Unigene10128_All;Unigene10715_All;Unigene10816_All;Unigene12196_All;Unigene12647_All;Unigene13128_All;Unigene13188_All;Unigene13421_All;Unigene13778_All;Unigene15202_All;Unigene15378_All;Unigene15393_All;Unigene15400_All;Unigene16204_All;Unigene16579_All;Unigene16817_All;Unigene17596_All;Unigene17606_All;Unigene1898_All;Unigene19060_All;Unigene19087_All;Unigene19114_All;Unigene19676_All;Unigene19…
Pentose and glucuronate interconversions	71	ko00040	Unigene11621_All;Unigene11774_All;Unigene11844_All;Unigene11934_All;Unigene1206_All;Unigene12485_All;Unigene13050_All;Unigene13266_All;Unigene13401_All;Unigene13691_All;Unigene13830_All;Unigene14705_All;Unigene14710_All;Unigene14715_All;Unigene14834_All;Unigene15140_All;Unigene15662_All;Unigene15868_All;Unigene16007_All;Unigene16633_All;Unigene19394_All;Unigene28040_All;Unigene2826_All;Unigene285…
Pentose phosphate pathway	71	ko00030	Unigene10009_All;Unigene1002_All;Unigene10424_All;Unigene10882_All;Unigene11111_All;Unigene12735_All;Unigene13401_All;Unigene13509_All;Unigene13511_All;Unigene13579_All;Unigene14043_All;Unigene14576_All;Unigene1461_All;Unigene1480_All;Unigene15075_All;Unigene15854_All;Unigene16173_All;Unigene16303_All;Unigene16490_All;Unigene16827_All;Unigene17155_All;Unigene17195_All;Unigene1719_All;Unigene17292…
Biosynthesis of unsaturated fatty acids	72	ko01040	Unigene10189_All;Unigene10281_All;Unigene10304_All;Unigene11297_All;Unigene13016_All;Unigene13659_All;Unigene14076_All;Unigene14444_All;Unigene14476_All;Unigene14634_All;Unigene14801_All;Unigene15300_All;Unigene15921_All;Unigene15994_All;Unigene1655_All;Unigene17823_All;Unigene18130_All;Unigene1825_All;Unigene18680_All;Unigene19272_All;Unigene19635_All;Unigene19674_All;Unigene19738_All;Unigene215…
Citrate cycle (TCA cycle)	72	ko00020	Unigene10014_All;Unigene11051_All;Unigene11286_All;Unigene12495_All;Unigene12695_All;Unigene13145_All;Unigene13221_All;Unigene13457_All;Unigene13565_All;Unigene13632_All;Unigene14201_All;Unigene14457_All;Unigene14736_All;Unigene15980_All;Unigene16401_All;Unigene16504_All;Unigene17452_All;Unigene1771_All;Unigene18086_All;Unigene1861_All;Unigene18630_All;Unigene1918_All;Unigene20825_All;Unigene2215…
Linoleic acid metabolism	72	ko00591	Unigene10703_All;Unigene11377_All;Unigene12133_All;Unigene12211_All;Unigene12905_All;Unigene13902_All;Unigene14244_All;Unigene14443_All;Unigene15617_All;Unigene15994_All;Unigene1655_All;Unigene16655_All;Unigene17152_All;Unigene17405_All;Unigene18675_All;Unigene18953_All;Unigene1937_All;Unigene19494_All;Unigene20514_All;Unigene20631_All;Unigene20786_All;Unigene21045_All;Unigene21532_All;Unigene218…
Tyrosine metabolism	74	ko00350	Unigene1020_All;Unigene11035_All;Unigene11048_All;Unigene11117_All;Unigene12150_All;Unigene12482_All;Unigene12982_All;Unigene13218_All;Unigene14555_All;Unigene14562_All;Unigene14714_All;Unigene14806_All;Unigene15287_All;Unigene15357_All;Unigene1599_All;Unigene16035_All;Unigene16348_All;Unigene16551_All;Unigene16685_All;Unigene16751_All;Unigene18559_All;Unigene19474_All;Unigene21261_All;Unigene223…
Carotenoid biosynthesis	77	ko00906	Unigene11676_All;Unigene12349_All;Unigene12837_All;Unigene13776_All;Unigene13859_All;Unigene13953_All;Unigene17245_All;Unigene17420_All;Unigene18007_All;Unigene18138_All;Unigene22131_All;Unigene22155_All;Unigene24418_All;Unigene2612_All;Unigene26287_All;Unigene26324_All;Unigene27666_All;Unigene28413_All;Unigene28863_All;Unigene29778_All;Unigene29779_All;Unigene31026_All;Unigene31220_All;Unigene31…
Glycine, serine and threonine metabolism	77	ko00260	Unigene10388_All;Unigene10605_All;Unigene10885_All;Unigene11035_All;Unigene11362_All;Unigene1220_All;Unigene12695_All;Unigene13307_All;Unigene13334_All;Unigene14157_All;Unigene14676_All;Unigene14681_All;Unigene15287_All;Unigene1542_All;Unigene15465_All;Unigene15893_All;Unigene1599_All;Unigene1604_All;Unigene16134_All;Unigene16346_All;Unigene17006_All;Unigene17015_All;Unigene1725_All;Unigene1737_A…
Phenylalanine, tyrosine and tryptophan biosynthesis	77	ko00400	Unigene1020_All;Unigene10688_All;Unigene11223_All;Unigene12925_All;Unigene13474_All;Unigene13488_All;Unigene13999_All;Unigene14555_All;Unigene14714_All;Unigene147_All;Unigene15223_All;Unigene15357_All;Unigene15465_All;Unigene15824_All;Unigene16035_All;Unigene16348_All;Unigene17044_All;Unigene17667_All;Unigene18022_All;Unigene18559_All;Unigene18631_All;Unigene19315_All;Unigene20074_All;Unigene2126…
Regulation of autophagy	78	ko04140	Unigene10204_All;Unigene10285_All;Unigene109_All;Unigene1214_All;Unigene13177_All;Unigene14648_All;Unigene14975_All;Unigene15451_All;Unigene15752_All;Unigene15956_All;Unigene16139_All;Unigene16277_All;Unigene16962_All;Unigene18253_All;Unigene18269_All;Unigene18413_All;Unigene1850_All;Unigene18901_All;Unigene19175_All;Unigene19363_All;Unigene20185_All;Unigene20346_All;Unigene21210_All;Unigene21641…
Ether lipid metabolism	80	ko00565	Unigene1004_All;Unigene10304_All;Unigene10676_All;Unigene11633_All;Unigene11685_All;Unigene11891_All;Unigene1264_All;Unigene12909_All;Unigene12969_All;Unigene13050_All;Unigene13144_All;Unigene13200_All;Unigene13280_All;Unigene14244_All;Unigene148_All;Unigene15044_All;Unigene15687_All;Unigene16450_All;Unigene1655_All;Unigene16985_All;Unigene17194_All;Unigene18467_All;Unigene19464_All;Unigene19925_…
Alanine, aspartate and glutamate metabolism	82	ko00250	Unigene1020_All;Unigene1065_All;Unigene10906_All;Unigene11099_All;Unigene11113_All;Unigene1167_All;Unigene1220_All;Unigene12234_All;Unigene12475_All;Unigene13334_All;Unigene13900_All;Unigene14384_All;Unigene1453_All;Unigene14804_All;Unigene15357_All;Unigene15438_All;Unigene15896_All;Unigene16892_All;Unigene17821_All;Unigene18252_All;Unigene18630_All;Unigene1867_All;Unigene18886_All;Unigene18961_A…
SNARE interactions in vesicular transport	86	ko04130	Unigene1161_All;Unigene12108_All;Unigene12381_All;Unigene1294_All;Unigene13324_All;Unigene13583_All;Unigene13799_All;Unigene14541_All;Unigene14920_All;Unigene15942_All;Unigene1665_All;Unigene16767_All;Unigene17089_All;Unigene17224_All;Unigene17267_All;Unigene17368_All;Unigene17486_All;Unigene18058_All;Unigene18569_All;Unigene18978_All;Unigene18992_All;Unigene19004_All;Unigene19349_All;Unigene1938…
Cyanoamino acid metabolism	88	ko00460	Unigene10320_All;Unigene10388_All;Unigene1079_All;Unigene10837_All;Unigene11334_All;Unigene11800_All;Unigene13430_All;Unigene14860_All;Unigene15295_All;Unigene15402_All;Unigene15826_All;Unigene16517_All;Unigene16608_All;Unigene16821_All;Unigene17006_All;Unigene1725_All;Unigene1737_All;Unigene17387_All;Unigene17695_All;Unigene17824_All;Unigene17846_All;Unigene17928_All;Unigene18257_All;Unigene1856…
Fatty acid metabolism	89	ko00071	Unigene10281_All;Unigene11297_All;Unigene11814_All;Unigene11938_All;Unigene12150_All;Unigene12186_All;Unigene12286_All;Unigene13016_All;Unigene13713_All;Unigene14468_All;Unigene14476_All;Unigene14634_All;Unigene16043_All;Unigene16282_All;Unigene17193_All;Unigene17823_All;Unigene1825_All;Unigene19087_All;Unigene19272_All;Unigene19635_All;Unigene19687_All;Unigene19873_All;Unigene20623_All;Unigene21…
Natural killer cell mediated cytotoxicity	90	ko04650	Unigene10498_All;Unigene10500_All;Unigene10978_All;Unigene11725_All;Unigene11928_All;Unigene11931_All;Unigene12175_All;Unigene12966_All;Unigene13151_All;Unigene13384_All;Unigene13471_All;Unigene14060_All;Unigene14257_All;Unigene15622_All;Unigene16160_All;Unigene16288_All;Unigene16538_All;Unigene1673_All;Unigene17374_All;Unigene17550_All;Unigene18759_All;Unigene19084_All;Unigene19551_All;Unigene19…
DNA replication	92	ko03030	Unigene10504_All;Unigene10653_All;Unigene10838_All;Unigene11202_All;Unigene11311_All;Unigene11457_All;Unigene12583_All;Unigene12758_All;Unigene12855_All;Unigene12883_All;Unigene14279_All;Unigene14870_All;Unigene16186_All;Unigene16532_All;Unigene16674_All;Unigene18551_All;Unigene21520_All;Unigene24634_All;Unigene24802_All;Unigene25811_All;Unigene26023_All;Unigene27283_All;Unigene29965_All;Unigene3…
Fructose and mannose metabolism	92	ko00051	Unigene10358_All;Unigene1076_All;Unigene11409_All;Unigene12133_All;Unigene12905_All;Unigene14443_All;Unigene14576_All;Unigene14659_All;Unigene14841_All;Unigene15994_All;Unigene16173_All;Unigene16299_All;Unigene1655_All;Unigene16655_All;Unigene17155_All;Unigene17908_All;Unigene18675_All;Unigene186_All;Unigene1937_All;Unigene19807_All;Unigene20278_All;Unigene20281_All;Unigene20631_All;Unigene20786_…
Tryptophan metabolism	95	ko00380	Unigene10799_All;Unigene11051_All;Unigene11676_All;Unigene11756_All;Unigene11814_All;Unigene12186_All;Unigene13506_All;Unigene13713_All;Unigene14468_All;Unigene14684_All;Unigene15686_All;Unigene15826_All;Unigene15829_All;Unigene16043_All;Unigene16282_All;Unigene16433_All;Unigene16531_All;Unigene16821_All;Unigene17193_All;Unigene17452_All;Unigene17846_All;Unigene18559_All;Unigene18619_All;Unigene1…
Nitrogen metabolism	96	ko00910	Unigene10333_All;Unigene10627_All;Unigene1065_All;Unigene10806_All;Unigene11351_All;Unigene11716_All;Unigene11908_All;Unigene12475_All;Unigene12865_All;Unigene13094_All;Unigene13095_All;Unigene1315_All;Unigene1460_All;Unigene14804_All;Unigene15164_All;Unigene1548_All;Unigene15598_All;Unigene15767_All;Unigene15826_All;Unigene15896_All;Unigene16071_All;Unigene16358_All;Unigene16586_All;Unigene16790…
Zeatin biosynthesis	96	ko00908	Unigene10703_All;Unigene1079_All;Unigene11705_All;Unigene11756_All;Unigene11880_All;Unigene11899_All;Unigene11924_All;Unigene11963_All;Unigene12132_All;Unigene14860_All;Unigene15310_All;Unigene15471_All;Unigene15768_All;Unigene15769_All;Unigene16041_All;Unigene16082_All;Unigene16517_All;Unigene16608_All;Unigene16821_All;Unigene16936_All;Unigene17117_All;Unigene17387_All;Unigene17695_All;Unigene17…
Aminoacyl-tRNA biosynthesis	97	ko00970	Unigene10087_All;Unigene1074_All;Unigene11861_All;Unigene12058_All;Unigene12069_All;Unigene12922_All;Unigene13110_All;Unigene13448_All;Unigene14640_All;Unigene15384_All;Unigene15829_All;Unigene15895_All;Unigene16705_All;Unigene16961_All;Unigene17112_All;Unigene17646_All;Unigene17732_All;Unigene17884_All;Unigene18865_All;Unigene20088_All;Unigene20248_All;Unigene20351_All;Unigene20379_All;Unigene21…
Glycerolipid metabolism	99	ko00561	Unigene10904_All;Unigene1102_All;Unigene11127_All;Unigene11280_All;Unigene11710_All;Unigene11835_All;Unigene11863_All;Unigene11864_All;Unigene12133_All;Unigene12713_All;Unigene12905_All;Unigene13074_All;Unigene1324_All;Unigene13594_All;Unigene13912_All;Unigene14114_All;Unigene14443_All;Unigene14468_All;Unigene14724_All;Unigene14834_All;Unigene15276_All;Unigene15629_All;Unigene15650_All;Unigene159…
Glutathione metabolism	100	ko00480	Unigene10320_All;Unigene11007_All;Unigene11016_All;Unigene11334_All;Unigene11369_All;Unigene1144_All;Unigene12526_All;Unigene12829_All;Unigene13579_All;Unigene1407_All;Unigene14498_All;Unigene15064_All;Unigene15229_All;Unigene15822_All;Unigene16627_All;Unigene16835_All;Unigene17573_All;Unigene1777_All;Unigene17996_All;Unigene18019_All;Unigene18284_All;Unigene18634_All;Unigene18882_All;Unigene1915…
Protein export	105	ko03060	Unigene10366_All;Unigene1044_All;Unigene10484_All;Unigene10768_All;Unigene11126_All;Unigene11322_All;Unigene11771_All;Unigene12087_All;Unigene1269_All;Unigene13001_All;Unigene1402_All;Unigene14434_All;Unigene14818_All;Unigene15019_All;Unigene16210_All;Unigene16317_All;Unigene16840_All;Unigene16845_All;Unigene17095_All;Unigene17401_All;Unigene17512_All;Unigene17716_All;Unigene18103_All;Unigene1827…
ABC transporters	106	ko02010	Unigene10389_All;Unigene10550_All;Unigene10567_All;Unigene10860_All;Unigene11052_All;Unigene11290_All;Unigene12817_All;Unigene12821_All;Unigene12826_All;Unigene13107_All;Unigene1332_All;Unigene13647_All;Unigene14501_All;Unigene15721_All;Unigene15950_All;Unigene16021_All;Unigene1709_All;Unigene17998_All;Unigene18517_All;Unigene18848_All;Unigene19816_All;Unigene19877_All;Unigene19989_All;Unigene199…
Carbon fixation in photosynthetic organisms	110	ko00710	Unigene1020_All;Unigene10954_All;Unigene11384_All;Unigene1167_All;Unigene12262_All;Unigene13401_All;Unigene13509_All;Unigene13750_All;Unigene14043_All;Unigene14075_All;Unigene14201_All;Unigene14284_All;Unigene14384_All;Unigene14659_All;Unigene14736_All;Unigene14841_All;Unigene14938_All;Unigene15357_All;Unigene16170_All;Unigene16403_All;Unigene16415_All;Unigene16827_All;Unigene16884_All;Unigene171…
Galactose metabolism	110	ko00052	Unigene11461_All;Unigene13074_All;Unigene13133_All;Unigene13266_All;Unigene13678_All;Unigene14576_All;Unigene14853_All;Unigene1563_All;Unigene15696_All;Unigene1588_All;Unigene16173_All;Unigene16303_All;Unigene16320_All;Unigene16935_All;Unigene17292_All;Unigene19533_All;Unigene20504_All;Unigene22237_All;Unigene22914_All;Unigene23159_All;Unigene24111_All;Unigene24200_All;Unigene24560_All;Unigene247…
RNA polymerase	112	ko03020	Unigene10698_All;Unigene10732_All;Unigene11383_All;Unigene11797_All;Unigene11998_All;Unigene12233_All;Unigene12464_All;Unigene124_All;Unigene12876_All;Unigene14816_All;Unigene15356_All;Unigene16030_All;Unigene16197_All;Unigene16254_All;Unigene16502_All;Unigene16596_All;Unigene16648_All;Unigene16744_All;Unigene16929_All;Unigene17211_All;Unigene17545_All;Unigene18504_All;Unigene18636_All;Unigene190…
Arginine and proline metabolism	113	ko00330	Unigene1020_All;Unigene10736_All;Unigene10880_All;Unigene11007_All;Unigene11885_All;Unigene12062_All;Unigene12475_All;Unigene12670_All;Unigene1366_All;Unigene14031_All;Unigene14468_All;Unigene14804_All;Unigene14838_All;Unigene14952_All;Unigene15357_All;Unigene15496_All;Unigene15896_All;Unigene16129_All;Unigene16892_All;Unigene17077_All;Unigene17213_All;Unigene17554_All;Unigene18252_All;Unigene185…
alpha-Linolenic acid metabolism	114	ko00592	Unigene10117_All;Unigene10281_All;Unigene10341_All;Unigene10702_All;Unigene11235_All;Unigene11297_All;Unigene11377_All;Unigene1147_All;Unigene12211_All;Unigene12427_All;Unigene12545_All;Unigene12576_All;Unigene13016_All;Unigene13902_All;Unigene14244_All;Unigene14476_All;Unigene14634_All;Unigene15617_All;Unigene16100_All;Unigene16261_All;Unigene17152_All;Unigene17405_All;Unigene17823_All;Unigene18…
Base excision repair	114	ko03410	Unigene10651_All;Unigene10851_All;Unigene11003_All;Unigene11202_All;Unigene11240_All;Unigene11397_All;Unigene11457_All;Unigene11914_All;Unigene12039_All;Unigene12214_All;Unigene13109_All;Unigene1339_All;Unigene14279_All;Unigene14828_All;Unigene14870_All;Unigene16532_All;Unigene17591_All;Unigene17744_All;Unigene18293_All;Unigene18997_All;Unigene19361_All;Unigene19489_All;Unigene20327_All;Unigene20…
Pyruvate metabolism	132	ko00620	Unigene10014_All;Unigene10954_All;Unigene11384_All;Unigene12262_All;Unigene12290_All;Unigene12455_All;Unigene12695_All;Unigene13221_All;Unigene13457_All;Unigene13563_All;Unigene13565_All;Unigene13750_All;Unigene14075_All;Unigene14201_All;Unigene14284_All;Unigene14457_All;Unigene14468_All;Unigene14736_All;Unigene14938_All;Unigene14964_All;Unigene15977_All;Unigene16134_All;Unigene16170_All;Unigene1…
Phenylalanine metabolism	138	ko00360	Unigene1020_All;Unigene10313_All;Unigene10341_All;Unigene10702_All;Unigene10806_All;Unigene10866_All;Unigene11035_All;Unigene11048_All;Unigene1147_All;Unigene12427_All;Unigene12545_All;Unigene12728_All;Unigene13095_All;Unigene1315_All;Unigene13319_All;Unigene13576_All;Unigene14555_All;Unigene14616_All;Unigene14677_All;Unigene14714_All;Unigene14806_All;Unigene15287_All;Unigene15357_All;Unigene1537…
Inositol phosphate metabolism	140	ko00562	Unigene10638_All;Unigene10676_All;Unigene11019_All;Unigene11690_All;Unigene11891_All;Unigene12088_All;Unigene12761_All;Unigene12787_All;Unigene12909_All;Unigene13180_All;Unigene13635_All;Unigene13714_All;Unigene13_All;Unigene14035_All;Unigene14095_All;Unigene14659_All;Unigene14841_All;Unigene1486_All;Unigene14889_All;Unigene14_All;Unigene15663_All;Unigene16347_All;Unigene16462_All;Unigene16826_Al…
N-Glycan biosynthesis	140	ko00510	Unigene10114_All;Unigene10425_All;Unigene11532_All;Unigene11638_All;Unigene11662_All;Unigene11828_All;Unigene12299_All;Unigene1265_All;Unigene12739_All;Unigene13060_All;Unigene13207_All;Unigene13292_All;Unigene13560_All;Unigene13709_All;Unigene13719_All;Unigene14227_All;Unigene14294_All;Unigene14440_All;Unigene15050_All;Unigene15227_All;Unigene15555_All;Unigene15607_All;Unigene15658_All;Unigene15…
Proteasome	141	ko03050	Unigene1008_All;Unigene1097_All;Unigene11142_All;Unigene11266_All;Unigene11567_All;Unigene11575_All;Unigene11761_All;Unigene1180_All;Unigene12004_All;Unigene12020_All;Unigene12414_All;Unigene12567_All;Unigene12624_All;Unigene12827_All;Unigene13361_All;Unigene1356_All;Unigene13676_All;Unigene13767_All;Unigene14526_All;Unigene14552_All;Unigene14727_All;Unigene14900_All;Unigene15066_All;Unigene15100…
Basal transcription factors	142	ko03022	Unigene1038_All;Unigene10419_All;Unigene1095_All;Unigene11553_All;Unigene11625_All;Unigene11649_All;Unigene11780_All;Unigene11781_All;Unigene11879_All;Unigene1196_All;Unigene12095_All;Unigene12110_All;Unigene12115_All;Unigene12308_All;Unigene13282_All;Unigene13480_All;Unigene13852_All;Unigene13952_All;Unigene14219_All;Unigene14719_All;Unigene14817_All;Unigene15168_All;Unigene15245_All;Unigene1535…
Nucleotide excision repair	148	ko03420	Unigene10007_All;Unigene10023_All;Unigene10288_All;Unigene10486_All;Unigene10504_All;Unigene10767_All;Unigene11002_All;Unigene11054_All;Unigene11175_All;Unigene11202_All;Unigene11311_All;Unigene11457_All;Unigene11780_All;Unigene11781_All;Unigene12855_All;Unigene12893_All;Unigene12984_All;Unigene1316_All;Unigene13447_All;Unigene13952_All;Unigene14231_All;Unigene14279_All;Unigene14870_All;Unigene16…
Glycolysis / Gluconeogenesis	152	ko00010	Unigene10014_All;Unigene10851_All;Unigene11384_All;Unigene12133_All;Unigene12150_All;Unigene12363_All;Unigene12695_All;Unigene12905_All;Unigene13221_All;Unigene13457_All;Unigene13511_All;Unigene13565_All;Unigene13750_All;Unigene14201_All;Unigene14443_All;Unigene14457_All;Unigene14468_All;Unigene14576_All;Unigene14659_All;Unigene14736_All;Unigene14841_All;Unigene14938_All;Unigene15315_All;Unigene1…
Phosphatidylinositol signaling system	166	ko04070	Unigene10638_All;Unigene11019_All;Unigene11690_All;Unigene12088_All;Unigene12493_All;Unigene12761_All;Unigene12927_All;Unigene13180_All;Unigene13635_All;Unigene13714_All;Unigene13_All;Unigene14035_All;Unigene14095_All;Unigene14114_All;Unigene1486_All;Unigene14889_All;Unigene14_All;Unigene15499_All;Unigene1555_All;Unigene15629_All;Unigene15663_All;Unigene15992_All;Unigene16347_All;Unigene16404_All…
Amino sugar and nucleotide sugar metabolism	170	ko00520	Unigene10083_All;Unigene10358_All;Unigene10584_All;Unigene1076_All;Unigene10779_All;Unigene10792_All;Unigene10997_All;Unigene11390_All;Unigene12972_All;Unigene13045_All;Unigene13266_All;Unigene13511_All;Unigene13792_All;Unigene15210_All;Unigene15446_All;Unigene1547_All;Unigene15670_All;Unigene15808_All;Unigene16116_All;Unigene16299_All;Unigene16303_All;Unigene16490_All;Unigene16504_All;Unigene165…
Glycerophospholipid metabolism	176	ko00564	Unigene1004_All;Unigene10304_All;Unigene10676_All;Unigene11127_All;Unigene11280_All;Unigene11633_All;Unigene11685_All;Unigene11710_All;Unigene1183_All;Unigene11891_All;Unigene1264_All;Unigene12797_All;Unigene12894_All;Unigene12909_All;Unigene12969_All;Unigene13050_All;Unigene13144_All;Unigene13200_All;Unigene1324_All;Unigene13280_All;Unigene13594_All;Unigene14114_All;Unigene14244_All;Unigene14265…
Flavonoid biosynthesis	183	ko00941	Unigene10093_All;Unigene1066_All;Unigene10685_All;Unigene10823_All;Unigene10866_All;Unigene1096_All;Unigene1104_All;Unigene11372_All;Unigene11473_All;Unigene11635_All;Unigene12152_All;Unigene12208_All;Unigene12307_All;Unigene12374_All;Unigene12728_All;Unigene12961_All;Unigene1334_All;Unigene13518_All;Unigene13539_All;Unigene13576_All;Unigene13855_All;Unigene13971_All;Unigene14256_All;Unigene14677…
Limonene and pinene degradation	200	ko00903	Unigene1040_All;Unigene10823_All;Unigene10866_All;Unigene11124_All;Unigene11201_All;Unigene11372_All;Unigene11778_All;Unigene11814_All;Unigene11984_All;Unigene12119_All;Unigene12186_All;Unigene12195_All;Unigene12589_All;Unigene12600_All;Unigene12804_All;Unigene13021_All;Unigene1334_All;Unigene13539_All;Unigene13713_All;Unigene13845_All;Unigene139_All;Unigene14224_All;Unigene14468_All;Unigene14569…
Oxidative phosphorylation	205	ko00190	Unigene10016_All;Unigene10037_All;Unigene10099_All;Unigene10103_All;Unigene10280_All;Unigene10446_All;Unigene10496_All;Unigene10808_All;Unigene10993_All;Unigene11262_All;Unigene1135_All;Unigene11375_All;Unigene11584_All;Unigene11614_All;Unigene11766_All;Unigene11794_All;Unigene12225_All;Unigene12269_All;Unigene12536_All;Unigene1305_All;Unigene13079_All;Unigene1357_All;Unigene13651_All;Unigene1384…
Circadian rhythm - plant	207	ko04712	Unigene10035_All;Unigene1049_All;Unigene10573_All;Unigene1121_All;Unigene11591_All;Unigene1171_All;Unigene11870_All;Unigene12384_All;Unigene12435_All;Unigene12592_All;Unigene12668_All;Unigene12750_All;Unigene12956_All;Unigene13106_All;Unigene13258_All;Unigene13442_All;Unigene13505_All;Unigene13717_All;Unigene14318_All;Unigene14356_All;Unigene1438_All;Unigene14897_All;Unigene15089_All;Unigene15796…
Stilbenoid, diarylheptanoid and gingerol biosynthesis	207	ko00945	Unigene1040_All;Unigene10823_All;Unigene10866_All;Unigene11124_All;Unigene11372_All;Unigene11635_All;Unigene11778_All;Unigene11984_All;Unigene12119_All;Unigene12195_All;Unigene12589_All;Unigene12728_All;Unigene12804_All;Unigene13021_All;Unigene1334_All;Unigene13539_All;Unigene13576_All;Unigene13845_All;Unigene139_All;Unigene14224_All;Unigene14569_All;Unigene14677_All;Unigene14684_All;Unigene15013…
Peroxisome	211	ko04146	Unigene10281_All;Unigene10831_All;Unigene10878_All;Unigene11297_All;Unigene11512_All;Unigene11676_All;Unigene11938_All;Unigene11952_All;Unigene12156_All;Unigene12286_All;Unigene12452_All;Unigene1254_All;Unigene12814_All;Unigene12826_All;Unigene13016_All;Unigene13111_All;Unigene13300_All;Unigene13595_All;Unigene13729_All;Unigene13748_All;Unigene14476_All;Unigene14634_All;Unigene14943_All;Unigene16…
Phagosome	212	ko04145	Unigene10249_All;Unigene10263_All;Unigene10496_All;Unigene10646_All;Unigene10758_All;Unigene11019_All;Unigene11060_All;Unigene11126_All;Unigene11584_All;Unigene11614_All;Unigene11643_All;Unigene11895_All;Unigene11896_All;Unigene11946_All;Unigene12175_All;Unigene12679_All;Unigene12761_All;Unigene12966_All;Unigene13001_All;Unigene13067_All;Unigene13079_All;Unigene13081_All;Unigene13180_All;Unigene1…
Cysteine and methionine metabolism	240	ko00270	Unigene1003_All;Unigene1020_All;Unigene10291_All;Unigene10438_All;Unigene1051_All;Unigene10605_All;Unigene10885_All;Unigene10941_All;Unigene11023_All;Unigene11260_All;Unigene11473_All;Unigene11640_All;Unigene11970_All;Unigene12029_All;Unigene124_All;Unigene12566_All;Unigene12670_All;Unigene13293_All;Unigene13430_All;Unigene134_All;Unigene13518_All;Unigene13946_All;Unigene14045_All;Unigene14067_Al…
Pyrimidine metabolism	246	ko00240	Unigene10236_All;Unigene10470_All;Unigene10653_All;Unigene10698_All;Unigene10732_All;Unigene10911_All;Unigene10998_All;Unigene11099_All;Unigene11202_All;Unigene11383_All;Unigene11797_All;Unigene11998_All;Unigene12080_All;Unigene12233_All;Unigene12234_All;Unigene12464_All;Unigene124_All;Unigene12583_All;Unigene12687_All;Unigene12876_All;Unigene13267_All;Unigene1327_All;Unigene14199_All;Unigene1453…
RNA degradation	268	ko03018	Unigene10020_All;Unigene10086_All;Unigene10352_All;Unigene10711_All;Unigene11128_All;Unigene11137_All;Unigene11378_All;Unigene11456_All;Unigene1155_All;Unigene11724_All;Unigene11727_All;Unigene12047_All;Unigene12073_All;Unigene1217_All;Unigene12499_All;Unigene12806_All;Unigene13160_All;Unigene13522_All;Unigene1353_All;Unigene13636_All;Unigene14037_All;Unigene14042_All;Unigene14083_All;Unigene1422…
Ribosome	279	ko03010	Unigene10010_All;Unigene1007_All;Unigene10160_All;Unigene10179_All;Unigene10252_All;Unigene10365_All;Unigene10369_All;Unigene10418_All;Unigene1052_All;Unigene10625_All;Unigene10979_All;Unigene11031_All;Unigene11210_All;Unigene11374_All;Unigene11571_All;Unigene11683_All;Unigene11700_All;Unigene11726_All;Unigene11916_All;Unigene11917_All;Unigene12031_All;Unigene12075_All;Unigene12153_All;Unigene123…
Phenylpropanoid biosynthesis	283	ko00940	Unigene10313_All;Unigene10341_All;Unigene10685_All;Unigene10702_All;Unigene10806_All;Unigene10837_All;Unigene10858_All;Unigene10866_All;Unigene11344_All;Unigene1147_All;Unigene11502_All;Unigene11618_All;Unigene11635_All;Unigene11705_All;Unigene11756_All;Unigene11800_All;Unigene12041_All;Unigene12097_All;Unigene12132_All;Unigene12152_All;Unigene12208_All;Unigene12366_All;Unigene12427_All;Unigene12…
Purine metabolism	293	ko00230	Unigene10470_All;Unigene10653_All;Unigene10698_All;Unigene10732_All;Unigene10911_All;Unigene10998_All;Unigene11113_All;Unigene11202_All;Unigene11383_All;Unigene11384_All;Unigene11676_All;Unigene11797_All;Unigene11821_All;Unigene11998_All;Unigene12233_All;Unigene12464_All;Unigene124_All;Unigene12583_All;Unigene12876_All;Unigene12968_All;Unigene13362_All;Unigene13591_All;Unigene13750_All;Unigene138…
Endocytosis	341	ko04144	Unigene10154_All;Unigene10275_All;Unigene10649_All;Unigene10758_All;Unigene10787_All;Unigene10996_All;Unigene11008_All;Unigene11472_All;Unigene1159_All;Unigene11633_All;Unigene11674_All;Unigene11685_All;Unigene11806_All;Unigene11824_All;Unigene11918_All;Unigene11919_All;Unigene11966_All;Unigene12209_All;Unigene12430_All;Unigene12534_All;Unigene12615_All;Unigene1264_All;Unigene12761_All;Unigene128…
Starch and sucrose metabolism	352	ko00500	Unigene10040_All;Unigene10055_All;Unigene10075_All;Unigene10141_All;Unigene10171_All;Unigene10358_All;Unigene10430_All;Unigene10631_All;Unigene10779_All;Unigene10792_All;Unigene10837_All;Unigene10915_All;Unigene10982_All;Unigene11239_All;Unigene11390_All;Unigene11406_All;Unigene11416_All;Unigene11621_All;Unigene11669_All;Unigene11800_All;Unigene11844_All;Unigene11934_All;Unigene12012_All;Unigene1…
Protein processing in endoplasmic reticulum	424	ko04141	Unigene10023_All;Unigene10110_All;Unigene10114_All;Unigene10130_All;Unigene10263_All;Unigene10275_All;Unigene10429_All;Unigene10612_All;Unigene10787_All;Unigene10967_All;Unigene11002_All;Unigene11121_All;Unigene11126_All;Unigene11198_All;Unigene114_All;Unigene11644_All;Unigene11894_All;Unigene11936_All;Unigene12087_All;Unigene12182_All;Unigene12197_All;Unigene12229_All;Unigene12378_All;Unigene125…
Ubiquitin mediated proteolysis	425	ko04120	Unigene10007_All;Unigene10143_All;Unigene1028_All;Unigene10533_All;Unigene10600_All;Unigene10670_All;Unigene11175_All;Unigene11442_All;Unigene11551_All;Unigene11806_All;Unigene11936_All;Unigene11957_All;Unigene12083_All;Unigene12098_All;Unigene12182_All;Unigene12271_All;Unigene12378_All;Unigene12401_All;Unigene12505_All;Unigene12650_All;Unigene12654_All;Unigene12688_All;Unigene12722_All;Unigene12…
Spliceosome	947	ko03040	Unigene10020_All;Unigene10032_All;Unigene10045_All;Unigene10061_All;Unigene10084_All;Unigene10210_All;Unigene10242_All;Unigene10275_All;Unigene10334_All;Unigene1035_All;Unigene10389_All;Unigene10431_All;Unigene10475_All;Unigene10641_All;Unigene10763_All;Unigene10766_All;Unigene10777_All;Unigene10787_All;Unigene1080_All;Unigene10848_All;Unigene10869_All;Unigene10870_All;Unigene108_All;Unigene10951…
Plant-pathogen interaction	1408	ko04626	Unigene10035_All;Unigene10066_All;Unigene10073_All;Unigene10205_All;Unigene1021_All;Unigene1023_All;Unigene10278_All;Unigene1027_All;Unigene10291_All;Unigene10314_All;Unigene10317_All;Unigene10348_All;Unigene10349_All;Unigene10355_All;Unigene10498_All;Unigene104_All;Unigene10500_All;Unigene10559_All;Unigene1055_All;Unigene1057_All;Unigene10591_All;Unigene10595_All;Unigene10671_All;Unigene10690_Al…
Biosynthesis of secondary metabolites	1462	ko01110	Unigene10009_All;Unigene10014_All;Unigene1002_All;Unigene1003_All;Unigene10053_All;Unigene10128_All;Unigene1020_All;Unigene10224_All;Unigene10231_All;Unigene10313_All;Unigene10341_All;Unigene10388_All;Unigene1040_All;Unigene1051_All;Unigene10529_All;Unigene10605_All;Unigene1065_All;Unigene1066_All;Unigene10685_All;Unigene10688_All;Unigene10702_All;Unigene10703_All;Unigene10715_All;Unigene10736_Al…
Metabolic pathways	3015	ko01100	Unigene10009_All;Unigene10014_All;Unigene10016_All;Unigene1002_All;Unigene10037_All;Unigene10040_All;Unigene1004_All;Unigene10053_All;Unigene10055_All;Unigene10067_All;Unigene10099_All;Unigene10103_All;Unigene10114_All;Unigene10141_All;Unigene10171_All;Unigene10189_All;Unigene1020_All;Unigene10224_All;Unigene10231_All;Unigene10236_All;Unigene10274_All;Unigene10280_All;Unigene10281_All;Unigene1029…
