# Supplementary material for: Transcriptome analyses reveal molecular mechanism underlying tapping panel dryness of rubber tree (Hevea brasiliensis)
Source: Sci Rep. 2016 Mar 23;6:23540. doi: 10.1038/srep23540 (PMC4804210; doi:10.1038/srep23540)
Supplement: Supplementary Dataset 3 [file srep23540-s4.xls]

## Sheet: S3 Dataset
S3 Dataset. The characteristics of the DEGs between healthy and TPD rubber tree barks.
gene ID	gene length	TB_RPKM	HB_RPKM	log2(HB_RPKM/TB_RPKM)	pvalue	qvalue	Nr-ID	Nr-Evalue	Nr-annotation	Swissprot-ID	Swissprot-Evalue	Swissprot-annotation	COG-Protein-or-Domain	COG-Evalue	COG-ID	COG-Function-Description	KO_id	KEGG-Evalue	KEGG-Gene	ko_definition	GO-BiologicalProcess	GO-MolecularFunction	Go-CellularComponent
Unigene1002_All	926	16.1758	103.767	2.69029	4.27069e-131	7.91888e-132	gi|15222922|ref|NP_172826.1|	4e-41	glucosamine/galactosamine-6-phosphate isomerase family protein [Arabidopsis thaliana] >gi|75264051|sp|Q9LMX8.1|6PGL1_ARATH RecName: Full=Probable 6-phosphogluconolactonase 1; Short=6PGL 1 >gi|48596983|gb|AAT46032.1| At1g13700 [Arabidopsis thaliana] >gi|52627127|gb|AAU84690.1| At1g13700 [Arabidopsis thaliana] >gi|108937162|gb|ABG23393.1| 6-phosphogluconolactonase [Mangifera indica]	sp|Q9LMX8|6PGL1_ARATH	2e-41	Probable 6-phosphogluconolactonase 1 OS=Arabidopsis thaliana GN=At1g13700 PE=2 SV=1	alr1602	8e-14	COG0363	6-phosphogluconolactonase/Glucosamine-6-phosphate isomerase/deaminase	K01057	2e-44	vvi:100245849	6-phosphogluconolactonase [EC:3.1.1.31]	GO:0005975//carbohydrate metabolic process	GO:0016787//hydrolase activity	-
Unigene10043_All	569	23.6564	149.638	2.64201	1.12142e-113	2.07938e-114	gi|115441413|ref|NP_001044986.1|	2e-49	Os01g0879200 [Oryza sativa Japonica Group] >gi|113534517|dbj|BAF06900.1| Os01g0879200 [Oryza sativa Japonica Group]	sp|P13240|DR206_PEA	1e-07	Disease resistance response protein 206 OS=Pisum sativum GN=PI206 PE=2 SV=2	--	--	--	--	--	--	--	--	-	-	GO:0031410//cytoplasmic vesicle
Unigene10086_All	583	103.156	21.2043	-2.30006	2.85856e-67	5.30046e-68	gi|297842545|ref|XP_002889154.1|	7e-71	ribonuclease II family protein [Arabidopsis lyrata subsp. lyrata] >gi|297334995|gb|EFH65413.1| ribonuclease II family protein [Arabidopsis lyrata subsp. lyrata]	sp|O14040|DIS3L_SCHPO	4e-44	Dis3-like exonuclease C2C4.07c OS=Schizosaccharomyces pombe GN=SPAC2C4.07c PE=2 SV=1	SPAC2C4.07c	1e-44	COG0557	Exoribonuclease R	K12585	2e-26	rcu:RCOM_0875030	exosome complex exonuclease DIS3/RRP44 [EC:3.1.13.-]	-	GO:0003676//nucleic acid binding;GO:0008408//3'-5' exonuclease activity	GO:0009536//plastid
Unigene1023_All	929	12.499	60.1923	2.22041	1.27111e-59	2.35694e-60	gi|28300299|gb|AAO37645.1|	1e-83	NBS-LRR resistance protein RGH1 [Manihot esculenta]	sp|Q7XBQ9|RGA2_SOLBU	4e-41	Disease resistance protein RGA2 OS=Solanum bulbocastanum GN=RGA2 PE=1 SV=1	--	--	--	--	K13457	1e-21	rcu:RCOM_0742270	disease resistance protein RPM1	GO:0012501//programmed cell death;GO:0006950//response to stress	GO:0016787//hydrolase activity;GO:0032559//adenyl ribonucleotide binding	-
Unigene10245_All	1556	12.0735	54.4724	2.25716	2.43455e-102	4.51424e-103	gi|297796919|ref|XP_002866344.1|	1e-135	ATEXO70H7 [Arabidopsis lyrata subsp. lyrata] >gi|297312179|gb|EFH42603.1| ATEXO70H7 [Arabidopsis lyrata subsp. lyrata]	sp|O35250|EXOC7_MOUSE	3e-13	Exocyst complex component 7 OS=Mus musculus GN=Exoc7 PE=1 SV=2	--	--	--	--	K07195	2e-126	ath:AT3G09520	exocyst complex component 7	GO:0016192//vesicle-mediated transport	-	GO:0043234//protein complex
Unigene10299_All	517	31.138	195.155	2.56374	3.33819e-119	6.1898e-120	gi|224137820|ref|XP_002326448.1|	3e-54	heavy metal ATPase [Populus trichocarpa] >gi|222833770|gb|EEE72247.1| heavy metal ATPase [Populus trichocarpa]	sp|Q9S7J8|AHM5_ARATH	1e-39	Copper-transporting ATPase RAN1 OS=Arabidopsis thaliana GN=RAN1 PE=1 SV=1	YDR270w	2e-13	COG2217	Cation transport ATPase	K01533	1e-56	rcu:RCOM_0894330	Cu2+-exporting ATPase [EC:3.6.3.4]	GO:0010118//stomatal movement;GO:0000160//two-component signal transduction system (phosphorelay);GO:0009725//response to hormone stimulus;GO:0009206;GO:0000041//transition metal ion transport	GO:0046914//transition metal ion binding;GO:0043682//copper-transporting ATPase activity;GO:0032559//adenyl ribonucleotide binding	GO:0031224//intrinsic to membrane;GO:0043231//intracellular membrane-bounded organelle
Unigene10332_All	2159	49.8265	10.9083	-2.18259	9.50344e-114	1.76216e-114	gi|225432116|ref|XP_002274451.1|	0	PREDICTED: similar to vacuolar protein sorting 13C protein-like [Vitis vinifera]	sp|Q8BX70|VP13C_MOUSE	3e-30	Vacuolar protein sorting-associated protein 13C OS=Mus musculus GN=Vps13c PE=1 SV=2	YLL040c	4e-23	COG5043	Vacuolar protein sorting-associated protein	--	--	--	--	GO:0033036	-	-
Unigene10397_All	339	7.37631	30.0644	2.29965	9.99067e-15	1.85251e-15	--	--	--	--	--	--	--	--	--	--	--	--	--	--	-	-	-
Unigene10413_All	412	32.7622	144.892	2.16009	9.58498e-64	1.77728e-64	gi|224979415|gb|ACN72639.1|	5e-15	nitrate transporter [Malus hupehensis]	sp|Q05085|CHL1_ARATH	6e-06	Nitrate/chlorate transporter OS=Arabidopsis thaliana GN=CHL1 PE=1 SV=1	--	--	--	--	K03305	5e-09	pop:POPTR_752070	proton-dependent oligopeptide transporter, POT family	GO:0015833//peptide transport	-	GO:0016020//membrane
Unigene10414_All	313	5.2016	18.8465	2.10674	4.12666e-08	7.65145e-09	--	--	--	--	--	--	--	--	--	--	--	--	--	--	-	-	-
Unigene10443_All	305	14.4837	70.1978	2.24659	1.28548e-23	2.38358e-24	gi|15218903|ref|NP_176183.1|	1e-21	proton-dependent oligopeptide transport (POT) family protein [Arabidopsis thaliana]	--	--	--	--	--	--	--	--	--	--	--	GO:0051707//response to other organism;GO:0015833//peptide transport	GO:0004871//signal transducer activity	GO:0031224//intrinsic to membrane
Unigene10478_All	467	13.788	61.2189	2.25596	3.07247e-34	5.69709e-35	gi|6899646|gb|AAF31023.1|AC012189_5	2e-20	EST gb|AB015130 comes from this gene [Arabidopsis thaliana]	--	--	--	--	--	--	--	--	--	--	--	GO:0006952//defense response	-	-
Unigene10567_All	397	36.8928	4.52342	-2.92575	1.54161e-22	2.85852e-23	gi|224119112|ref|XP_002317988.1|	8e-54	ABC transporter family, retinal flippase subfamily [Populus trichocarpa] >gi|222858661|gb|EEE96208.1| ABC transporter family, retinal flippase subfamily [Populus trichocarpa]	sp|Q9FKF2|AB11A_ARATH	2e-49	ABC transporter A family member 11 OS=Arabidopsis thaliana GN=ABCA11 PE=3 SV=1	--	--	--	--	K05643	2e-11	olu:OSTLU_42103	ATP-binding cassette, subfamily A (ABC1), member 3	-	GO:0032559//adenyl ribonucleotide binding;GO:0019829//cation-transporting ATPase activity	GO:0043231//intracellular membrane-bounded organelle
Unigene10593_All	451	12.7514	71.2871	2.53704	2.35741e-42	4.3712e-43	--	--	--	--	--	--	--	--	--	--	--	--	--	--	-	-	-
Unigene10597_All	1062	26.7689	151.542	2.44128	5.91028e-186	1.09591e-186	--	--	--	--	--	--	--	--	--	--	--	--	--	--	-	-	-
Unigene10668_All	669	145.131	35.2378	-2.05951	7.13996e-96	1.32392e-96	gi|18406841|ref|NP_566048.1|	4e-24	nucleotidyltransferase family protein [Arabidopsis thaliana] >gi|20197056|gb|AAC06161.2| expressed protein [Arabidopsis thaliana]	--	--	--	--	--	--	--	--	--	--	--	-	-	-
Unigene10692_All	583	17.6943	76.5452	2.11471	8.89427e-46	1.64921e-46	--	--	--	--	--	--	--	--	--	--	--	--	--	--	-	-	-
Unigene10735_All	635	9.75187	46.1382	2.39152	3.61451e-40	6.70217e-41	gi|255559989|ref|XP_002521013.1|	2e-12	conserved hypothetical protein [Ricinus communis] >gi|223539850|gb|EEF41430.1| conserved hypothetical protein [Ricinus communis]	--	--	--	--	--	--	--	--	--	--	--	-	-	-
Unigene10787_All	365	12.5227	53.7009	2.10047	6.77491e-21	1.25623e-21	gi|186898205|gb|ACC93947.1|	3e-28	heat-shock protein 70 [Hevea brasiliensis]	sp|P26413|HSP70_SOYBN	5e-25	Heat shock 70 kDa protein OS=Glycine max GN=HSP70 PE=3 SV=1	YER103w	2e-21	COG0443	Molecular chaperone	K03283	1e-27	rcu:RCOM_1442270	heat shock 70kDa protein 1/8	-	-	-
Unigene10806_All	488	123.855	547.539	2.16603	5.75598e-289	1.0673e-289	gi|14486430|gb|AAK62030.1|	4e-82	phenylalanine ammonia-lyase 1 [Manihot esculenta]	sp|Q40910|PAL4_POPKI	1e-78	Phenylalanine ammonia-lyase G4 (Fragment) OS=Populus kitakamiensis GN=PALG4 PE=3 SV=1	--	--	--	--	K10775	7e-87	rcu:RCOM_0262230	phenylalanine ammonia-lyase [EC:4.3.1.24]	-	-	-
Unigene10902_All	386	6.54203	29.2747	2.24588	7.47125e-14	1.38525e-14	--	--	--	--	--	--	--	--	--	--	--	--	--	--	-	-	-
Unigene10995_All	367	5.77528	24.8001	2.20061	1.73016e-11	3.20813e-12	gi|297788385|ref|XP_002862306.1|	2e-09	hydroxyproline-rich glycoprotein family protein [Arabidopsis lyrata subsp. lyrata] >gi|297307681|gb|EFH38564.1| hydroxyproline-rich glycoprotein family protein [Arabidopsis lyrata subsp. lyrata]	--	--	--	--	--	--	--	--	--	--	--	-	-	-
Unigene11007_All	629	4.65875	63.2219	3.80522	7.9351e-78	1.47136e-78	gi|75303413|sp|Q8S3N2.1|DCOR_CAPAN	3e-74	RecName: Full=Ornithine decarboxylase; Short=ODC; AltName: Full=CapODC; AltName: Full=CaODC1 >gi|19387300|gb|AAL87201.1|AF480882_1 ornithine decarboxylase [Capsicum annuum]	sp|Q8S3N2|DCOR_CAPAN	2e-74	Ornithine decarboxylase OS=Capsicum annuum GN=ODC PE=2 SV=1	SPAC144.04c	1e-32	COG0019	Diaminopimelate decarboxylase	K01581	8e-87	pop:POPTR_1079795	ornithine decarboxylase [EC:4.1.1.17]	-	-	-
Unigene11047_All	555	20.3231	92.4124	2.24178	2.56365e-60	4.75362e-61	--	--	--	--	--	--	--	--	--	--	--	--	--	--	-	-	-
Unigene11076_All	328	72.5031	13.4686	-2.43769	3.6892e-30	6.84066e-31	gi|87162706|gb|ABD28501.1|	4e-07	Zinc finger, C2H2-type [Medicago truncatula]	--	--	--	--	--	--	--	--	--	--	--	-	-	-
Unigene11113_All	371	15.134	3.1563	-2.11746	5.72133e-07	1.06078e-07	gi|17978590|gb|AAL48316.1|	4e-11	adenylosuccinate-AMP lyase [Vigna unguiculata]	sp|Q54J34|PUR8_DICDI	3e-06	Adenylosuccinate lyase OS=Dictyostelium discoideum GN=purB PE=3 SV=1	--	--	--	--	K01756	2e-22	pop:POPTR_1091918	adenylosuccinate lyase [EC:4.3.2.2]	-	-	-
Unigene11158_All	788	37.8205	6.99519	-2.56779	2.13701e-39	3.96252e-40	gi|259121419|gb|ACV92029.1|	1e-30	WRKY transcription factor 27 [(Populus tomentosa x P. bolleana) x P. tomentosa]	sp|Q9FL62|WRK30_ARATH	5e-22	Probable WRKY transcription factor 30 OS=Arabidopsis thaliana GN=WRKY30 PE=2 SV=1	--	--	--	--	K13424	1e-08	rcu:RCOM_0664190	WRKY transcription factor 33	-	-	-
Unigene11168_All	318	7.16738	26.3005	2.08958	7.77515e-11	1.4417e-11	--	--	--	--	--	--	--	--	--	--	--	--	--	--	-	-	-
Unigene11207_All	294	64.1364	454.841	2.71801	2.1363e-168	3.9612e-169	gi|297822937|ref|XP_002879351.1|	7e-17	oxidoreductase/ transition metal ion binding protein [Arabidopsis lyrata subsp. lyrata] >gi|297325190|gb|EFH55610.1| oxidoreductase/ transition metal ion binding protein [Arabidopsis lyrata subsp. lyrata]	--	--	--	--	--	--	--	--	--	--	--	-	-	-
Unigene11214_All	377	2.73784	17.0154	2.64138	1.80164e-09	3.34048e-10	--	--	--	--	--	--	--	--	--	--	--	--	--	--	-	-	-
Unigene11248_All	500	2.5552	9.07641	2.00953	2.65694e-06	4.92661e-07	--	--	--	--	--	--	--	--	--	--	--	--	--	--	-	-	-
Unigene11249_All	1109	41.7442	7.84601	-2.36181	1.73672e-54	3.2203e-55	gi|46518437|gb|AAS99700.1|	1e-126	At3g06550 [Arabidopsis thaliana]	sp|Q5K709|CAS1_CRYNE	7e-23	Probable O-acetyltransferase CAS1 OS=Cryptococcus neoformans GN=CAS1 PE=3 SV=1	--	--	--	--	--	--	--	--	-	-	-
Unigene11274_All	343	6.52001	30.5089	2.22892	2.70784e-12	5.02098e-13	--	--	--	--	--	--	--	--	--	--	--	--	--	--	-	-	-
Unigene11317_All	285	8.01991	33.0723	2.16573	1.93859e-11	3.59434e-12	--	--	--	--	--	--	--	--	--	--	--	--	--	--	-	-	-
Unigene11338_All	216	24.8332	442.834	4.12908	4.0241e-178	7.46165e-179	gi|224496439|gb|ACN52596.1|	2e-15	pathogenesis-related protein [Pyrus x bretschneideri]	sp|P11670|PRB1_TOBAC	2e-15	Basic form of pathogenesis-related protein 1 OS=Nicotiana tabacum PE=3 SV=1	--	--	--	--	K13449	3e-18	rcu:RCOM_1381930	pathogenesis-related protein 1	GO:0006950//response to stress	-	-
Unigene11352_All	827	6.12829	28.9645	2.16396	2.14797e-25	3.98284e-26	gi|297797749|ref|XP_002866759.1|	2e-64	ribosomal RNA adenine dimethylase family protein [Arabidopsis lyrata subsp. lyrata] >gi|297312594|gb|EFH43018.1| ribosomal RNA adenine dimethylase family protein [Arabidopsis lyrata subsp. lyrata]	sp|Q9VAQ5|DIMT1_DROME	2e-31	Probable dimethyladenosine transferase OS=Drosophila melanogaster GN=CG11837 PE=2 SV=1	YPL266w	6e-28	COG0030	Dimethyladenosine transferase (rRNA methylation)	K02528	2e-84	vvi:100247089	dimethyladenosine transferase [EC:2.1.1.-]	GO:0006364//rRNA processing	GO:0008649//rRNA methyltransferase activity;GO:0008170//N-methyltransferase activity	-
Unigene11381_All	315	10.6502	66.4347	2.74197	7.89395e-31	1.46373e-31	gi|224071573|ref|XP_002303522.1|	5e-13	SAUR family protein [Populus trichocarpa] >gi|222840954|gb|EEE78501.1| SAUR family protein [Populus trichocarpa]	--	--	--	--	--	--	--	--	--	--	--	-	-	-
Unigene11470_All	378	7.31422	31.4919	2.10386	7.4296e-13	1.37763e-13	--	--	--	--	--	--	--	--	--	--	--	--	--	--	-	-	-
Unigene11492_All	607	30.9726	6.081	-2.11013	7.71102e-20	1.42981e-20	gi|24461849|gb|AAN62336.1|AF506028_3	1e-88	CTV.2 [Citrus trifoliata]	--	--	--	--	--	--	--	--	--	--	--	GO:0003002;GO:0009725//response to hormone stimulus;GO:0003006//reproductive developmental process	GO:0042802//identical protein binding;GO:0030528//transcription regulator activity	GO:0043231//intracellular membrane-bounded organelle;GO:0044444//cytoplasmic part
Unigene11513_All	276	4.697	28.2899	2.70054	2.90532e-12	5.38673e-13	--	--	--	--	--	--	--	--	--	--	--	--	--	--	-	-	-
Unigene11543_All	322	8.33827	0.380914	-4.15412	3.45686e-06	6.40656e-07	gi|255542832|ref|XP_002512479.1|	1e-16	splicing factor, arginine/serine-rich 2,rnap interacting protein, putative [Ricinus communis] >gi|223548440|gb|EEF49931.1| splicing factor, arginine/serine-rich 2,rnap interacting protein, putative [Ricinus communis]	--	--	--	--	--	--	--	--	--	--	--	-	GO:0046872//metal ion binding	-
Unigene11589_All	266	2.49419	10.0223	2.048	0.000759372	0.000140782	--	--	--	--	--	--	--	--	--	--	--	--	--	--	-	-	-
Unigene11627_All	263	46.4655	11.1571	-2.09155	4.63888e-13	8.60159e-14	gi|297611328|ref|NP_001065873.2|	2e-20	Os11g0173700 [Oryza sativa Japonica Group] >gi|255679835|dbj|BAF27718.2| Os11g0173700 [Oryza sativa Japonica Group]	sp|C0LGT6|EFR_ARATH	3e-19	LRR receptor-like serine/threonine-protein kinase EFR OS=Arabidopsis thaliana GN=EFR PE=1 SV=1	--	--	--	--	K13428	2e-20	ath:AT5G20480	LRR receptor-like serine/threonine-protein kinase EFR [EC:2.7.11.1]	GO:0006464//protein modification process	GO:0016628//oxidoreductase activity, acting on the CH-CH group of donors, NAD or NADP as acceptor;GO:0004674//protein serine/threonine kinase activity;GO:0032559//adenyl ribonucleotide binding	GO:0031224//intrinsic to membrane
Unigene11661_All	332	3.55283	16.5618	2.35027	4.26986e-08	7.91733e-09	--	--	--	--	--	--	--	--	--	--	--	--	--	--	-	-	-
Unigene11665_All	525	150.335	640.807	2.13585	0	0	gi|134103862|gb|ABO60880.1|	1e-31	chloroplast small heat shock protein [Epilobium amurense]	sp|P31170|HS25P_ARATH	5e-08	25.3 kDa heat shock protein, chloroplastic OS=Arabidopsis thaliana GN=HSP25.3 PE=2 SV=1	--	--	--	--	--	--	--	--	GO:0000302//response to reactive oxygen species;GO:0009642//response to light intensity	-	-
Unigene11672_All	286	3.88817	13.7235	2.09964	7.28177e-06	1.35021e-06	--	--	--	--	--	--	--	--	--	--	--	--	--	--	-	-	-
Unigene11682_All	399	3.06367	21.4423	2.82392	7.66151e-14	1.4205e-14	--	--	--	--	--	--	--	--	--	--	--	--	--	--	-	-	-
Unigene11717_All	299	80.6643	19.0629	-2.0123	2.0296e-24	3.76337e-25	--	--	--	--	--	--	--	--	--	--	--	--	--	--	-	-	-
Unigene11833_All	578	5.50559	29.5638	2.50635	5.99122e-24	1.11092e-24	gi|42569720|ref|NP_181341.2|	2e-81	PHT4;2 (PHOSPHATE TRANSPORTER 4;2); carbohydrate transmembrane transporter/ inorganic phosphate transmembrane transporter/ organic anion transmembrane transporter/ sugar:hydrogen symporter [Arabidopsis thaliana] >gi|187470894|sp|Q7XJR2.2|ANTR3_ARATH RecName: Full=Probable anion transporter 3, chloroplastic; AltName: Full=Phosphate transporter PHT4;2; Flags: Precursor	sp|Q7XJR2|ANTR3_ARATH	1e-81	Probable anion transporter 3, chloroplastic OS=Arabidopsis thaliana GN=ANTR3 PE=2 SV=2	BMEI0104	7e-09	COG0477	Permeases of the major facilitator superfamily	K08193	4e-47	olu:OSTLU_2927	MFS transporter, ACS family, solute carrier family 17 (sodium-dependent inorganic phosphate cotransporter), other	-	-	-
Unigene11839_All	1037	14.2428	66.7726	2.16171	6.67611e-70	1.23791e-70	gi|224089414|ref|XP_002308717.1|	1e-101	f-box family protein [Populus trichocarpa] >gi|222854693|gb|EEE92240.1| f-box family protein [Populus trichocarpa]	sp|Q3E6P4|FB95_ARATH	4e-58	F-box protein At2g02240 OS=Arabidopsis thaliana GN=At2g02240 PE=2 SV=1	--	--	--	--	--	--	--	--	-	-	-
Unigene11869_All	822	209.932	843.917	2.04588	0	0	gi|30680258|ref|NP_566306.3|	1e-41	AIR12; extracellular matrix structural constituent [Arabidopsis thaliana]	sp|Q94BT2|AIR12_ARATH	7e-42	Auxin-induced in root cultures protein 12 OS=Arabidopsis thaliana GN=AIR12 PE=1 SV=3	--	--	--	--	--	--	--	--	-	-	-
Unigene11870_All	1113	139.355	30.3416	-2.20233	6.1365e-167	1.13785e-167	gi|219687743|dbj|BAH09382.1|	1e-102	transcription factor LHY [Populus nigra] >gi|219687747|dbj|BAH09384.1| PnLHY1 [Populus nigra]	sp|Q6R0H1|LHY_ARATH	1e-40	Protein LHY OS=Arabidopsis thaliana GN=LHY PE=1 SV=2	--	--	--	--	K12133	1e-41	ath:AT1G01060	LATE ELONGATED HYPOCOTYL	-	-	-
Unigene11994_All	685	18.4151	85.4607	2.21385	3.79339e-62	7.03386e-63	gi|15232146|ref|NP_189372.1|	1e-69	histone H3 [Arabidopsis thaliana] >gi|15238433|ref|NP_201339.1| histone H3 [Arabidopsis thaliana] >gi|18390992|ref|NP_563838.1| histone H3 [Arabidopsis thaliana] >gi|18416261|ref|NP_568227.1| histone H3 [Arabidopsis thaliana] >gi|18416264|ref|NP_568228.1| histone H3 [Arabidopsis thaliana] >gi|115441249|ref|NP_001044904.1| Os01g0866200 [Oryza sativa Japonica Group] >gi|115458352|ref|NP_001052776.1…	sp|Q76MV0|H32_TOBAC	6e-70	Histone H3.2 OS=Nicotiana tabacum GN=B34 PE=1 SV=1	SPBC1105.11c	2e-65	COG2036	Histones H3 and H4	K11253	6e-71	zma:100192589	histone H3	-	-	-
Unigene12021_All	1068	15.6633	75.5394	2.28239	8.16607e-94	1.51418e-94	gi|40018852|gb|AAR36911.1|	1e-42	disease resistance gene [Pinus sylvestris]	--	--	--	--	--	--	--	--	--	--	--	-	-	-
Unigene12278_All	752	11.9049	81.4569	2.85267	1.20502e-90	2.23439e-91	gi|30013683|gb|AAP03884.1|	4e-70	Avr9/Cf-9 rapidly elicited protein 74 [Nicotiana tabacum]	sp|Q5PNY6|PUB21_ARATH	5e-45	U-box domain-containing protein 21 OS=Arabidopsis thaliana GN=PUB21 PE=2 SV=1	--	--	--	--	--	--	--	--	-	-	-
Unigene12486_All	2035	51.1974	11.4138	-2.16007	7.45138e-110	1.38167e-110	gi|240255605|ref|NP_001030839.5|	0	ETO1 (ETHYLENE OVERPRODUCER 1); protein binding, bridging [Arabidopsis thaliana]	sp|O65020|ETO1_ARATH	0	Ethylene-overproduction protein 1 OS=Arabidopsis thaliana GN=ETO1 PE=1 SV=2	--	--	--	--	--	--	--	--	-	-	-
Unigene12532_All	880	8.74149	55.5682	2.66707	6.46224e-65	1.19825e-65	gi|224059532|ref|XP_002299893.1|	1e-123	aquaporin, MIP family, TIP subfamily [Populus trichocarpa] >gi|222847151|gb|EEE84698.1| aquaporin, MIP family, TIP subfamily [Populus trichocarpa]	sp|Q94CS9|TIP12_ORYSJ	2e-108	Probable aquaporin TIP1-2 OS=Oryza sativa subsp. japonica GN=TIP1-2 PE=2 SV=1	MTH103	2e-19	COG0580	Glycerol uptake facilitator and related permeases (Major Intrinsic Protein Family)	K09873	2e-109	osa:4324303	aquaporin TIP	-	-	-
Unigene12551_All	542	9.13725	48.9378	2.32364	2.68392e-28	4.97643e-29	--	--	--	--	--	--	--	--	--	--	--	--	--	--	-	-	-
Unigene12588_All	356	5.3501	22.9074	2.122	2.25152e-09	4.17486e-10	--	--	--	--	--	--	--	--	--	--	--	--	--	--	-	-	-
Unigene12606_All	429	126.97	28.9405	-2.07439	3.67569e-55	6.81561e-56	gi|30686386|ref|NP_567692.2|	2e-35	ATCSLG2; cellulose synthase/ transferase/ transferase, transferring glycosyl groups [Arabidopsis thaliana] >gi|75161526|sp|Q8VYR4.1|CSLG2_ARATH RecName: Full=Cellulose synthase-like protein G2; Short=AtCslG2	sp|Q8VYR4|CSLG2_ARATH	1e-35	Cellulose synthase-like protein G2 OS=Arabidopsis thaliana GN=CSLG2 PE=2 SV=1	--	--	--	--	K10999	6e-34	ath:AT5G05170	cellulose synthase A [EC:2.4.1.12]	-	-	-
Unigene12609_All	474	36.2308	156.969	2.03824	1.56913e-67	2.90955e-68	gi|297821082|ref|XP_002878424.1|	2e-16	serine protease inhibitor, Kazal-type family protein [Arabidopsis lyrata subsp. lyrata] >gi|297324262|gb|EFH54683.1| serine protease inhibitor, Kazal-type family protein [Arabidopsis lyrata subsp. lyrata]	--	--	--	--	--	--	--	--	--	--	--	-	-	-
Unigene12697_All	589	41.0131	8.239	-2.30528	2.15698e-28	3.99956e-29	gi|225466215|ref|XP_002266678.1|	1e-104	PREDICTED: similar to auxin response factor 8 [Vitis vinifera]	sp|Q9ZTX8|ARFF_ARATH	5e-104	Auxin response factor 6 OS=Arabidopsis thaliana GN=ARF6 PE=2 SV=2	--	--	--	--	K09287	2e-08	ath:AT3G25730	RAV-like factor	-	-	-
Unigene12784_All	293	39.0448	172.922	2.22329	4.30523e-58	7.98293e-59	--	--	--	--	--	--	--	--	--	--	--	--	--	--	-	-	-
Unigene12801_All	687	25.0772	278.589	3.47564	0	0	gi|159138935|gb|ABW89467.1|	4e-66	low molecular weight heat shock protein [Gossypium hirsutum]	sp|P04793|HSP13_SOYBN	2e-64	17.5 kDa class I heat shock protein OS=Glycine max GN=HSP17.5-M PE=3 SV=1	TM0374	2e-21	COG0071	Molecular chaperone (small heat shock protein)	--	--	--	--	-	-	-
Unigene12929_All	874	17.4472	82.4914	2.28144	7.21833e-84	1.33845e-84	gi|115438949|ref|NP_001043754.1|	7e-68	Os01g0656200 [Oryza sativa Japonica Group] >gi|75286811|sp|Q5SN75.1|P2C08_ORYSJ RecName: Full=Probable protein phosphatase 2C 8; Short=OsPP2C08 >gi|55773943|dbj|BAD72331.1| protein phosphatase 2C-like [Oryza sativa Japonica Group] >gi|113533285|dbj|BAF05668.1| Os01g0656200 [Oryza sativa Japonica Group]	sp|Q5SN75|P2C08_ORYSJ	4e-68	Probable protein phosphatase 2C 8 OS=Oryza sativa subsp. japonica GN=Os01g0656200 PE=2 SV=1	YDL006w	3e-23	COG0631	Serine/threonine protein phosphatase	K01090	1e-52	ath:AT5G59220	protein phosphatase [EC:3.1.3.16]	-	-	-
Unigene12990_All	338	2.36242	8.94184	2.00171	0.000251853	4.66898e-05	--	--	--	--	--	--	--	--	--	--	--	--	--	--	-	-	-
Unigene13019_All	898	21.196	90.7596	2.148	1.04328e-87	1.93448e-88	gi|76446335|gb|ABA42952.1|	3e-38	RING-H2 finger protein [Citrus trifoliata]	sp|Q9SUS5|RHA1B_ARATH	7e-11	RING-H2 zinc finger protein RHA1b OS=Arabidopsis thaliana GN=RHA1B PE=2 SV=1	--	--	--	--	K11982	9e-06	vvi:100262515	E3 ubiquitin-protein ligase RNF115/126 [EC:6.3.2.19]	-	-	-
Unigene13053_All	525	48.6913	11.3281	-2.23364	3.9699e-29	7.36114e-30	gi|2191145|gb|AAB61032.1|	2e-17	A_IG002N01.4 gene product [Arabidopsis thaliana]	--	--	--	--	--	--	--	--	--	--	--	-	-	-
Unigene13059_All	973	19.6926	3.24413	-2.51557	1.90221e-25	3.52716e-26	gi|255559820|ref|XP_002520929.1|	6e-90	bromodomain-containing protein [Ricinus communis] >gi|223539895|gb|EEF41474.1| bromodomain-containing protein [Ricinus communis]	--	--	--	--	--	--	--	K11723	1e-21	ath:AT5G55040	bromodomain-containing protein 7/9	-	-	-
Unigene13066_All	430	20.8184	4.61756	-2.07907	9.07617e-10	1.68274e-10	gi|15217473|ref|NP_174595.1|	1e-08	fringe-related protein [Arabidopsis thaliana]	--	--	--	--	--	--	--	--	--	--	--	-	-	-
Unigene13091_All	1174	26.4912	6.41417	-2.01935	1.9859e-30	3.68234e-31	gi|15232411|ref|NP_190975.1|	2e-46	ankyrin repeat family protein [Arabidopsis thaliana]	--	--	--	--	--	--	--	--	--	--	--	-	-	-
Unigene13094_All	290	4.59779	35.8533	3.02247	9.37259e-17	1.7379e-17	gi|30683808|ref|NP_180388.2|	1e-26	ATACA2 (ALPHA CARBONIC ANHYDRASE 2); carbonate dehydratase/ zinc ion binding [Arabidopsis thaliana]	sp|Q84UV8|NEC3_NICLS	1e-21	Bifunctional monodehydroascorbate reductase and carbonic anhydrase nectarin-3 OS=Nicotiana langsdorffii x Nicotiana sanderae GN=NEC3 PE=1 SV=1	VCA0274	5e-11	COG3338	Carbonic anhydrase	K01674	8e-43	rcu:RCOM_0544250	carbonic anhydrase [EC:4.2.1.1]	-	-	-
Unigene13097_All	290	2.28778	12.2654	2.65806	8.54823e-07	1.58479e-07	--	--	--	--	--	--	--	--	--	--	--	--	--	--	-	-	-
Unigene13098_All	641	1.05426	22.0838	4.42943	2.08451e-30	3.86518e-31	--	--	--	--	--	--	--	--	--	--	--	--	--	--	-	-	-
Unigene13099_All	313	2.84561	18.9202	2.8325	1.5769e-10	2.9238e-11	gi|116311070|emb|CAH68000.1|	6e-22	OSIGBa0157K09-H0214G12.11 [Oryza sativa (indica cultivar-group)]	--	--	--	--	--	--	--	--	--	--	--	-	-	-
Unigene13112_All	1176	49.0953	11.9071	-2.09706	4.44331e-58	8.23897e-59	gi|124359440|gb|ABN05887.1|	0	[2Fe-2S]-binding [Medicago truncatula]	sp|Q9ULE6|PALD_HUMAN	2e-18	Paladin OS=Homo sapiens GN=PALD PE=1 SV=3	--	--	--	--	--	--	--	--	-	-	-
Unigene13117_All	218	8.90651	54.9031	2.75004	2.11429e-18	3.92041e-19	gi|166846|gb|AAA32857.1|	9e-07	receptor-like protein kinase [Arabidopsis thaliana]	--	--	--	--	--	--	--	--	--	--	--	-	-	-
Unigene13159_All	474	56.3839	13.2502	-2.04978	7.91312e-27	1.46683e-27	gi|9294523|dbj|BAB02785.1|	9e-67	protein transport protein Sec23 [Arabidopsis thaliana]	sp|Q05AS9|SC23A_XENTR	2e-26	Protein transport protein Sec23A OS=Xenopus tropicalis GN=sec23a PE=2 SV=1	SPCC31H12.07	7e-23	COG5047	Vesicle coat complex COPII, subunit SEC23	--	--	--	--	-	-	-
Unigene13180_All	482	50.6415	7.63856	-2.76978	8.2139e-35	1.52305e-35	gi|34098819|gb|AAQ56792.1|	3e-35	At1g71010 [Arabidopsis thaliana]	--	--	--	--	--	--	--	K00889	2e-36	ath:AT1G71010	1-phosphatidylinositol-4-phosphate 5-kinase [EC:2.7.1.68]	-	-	-
Unigene13186_All	875	24.0983	4.84514	-2.32331	9.5086e-25	1.76312e-25	gi|224095776|ref|XP_002310475.1|	4e-59	SET domain protein [Populus trichocarpa] >gi|222853378|gb|EEE90925.1| SET domain protein [Populus trichocarpa]	sp|O23372|ATXR3_ARATH	3e-27	Probable histone-lysine N-methyltransferase ATXR3 OS=Arabidopsis thaliana GN=ATXR3 PE=1 SV=2	--	--	--	--	--	--	--	--	-	-	-
Unigene13190_All	311	5.62963	22.5914	2.16265	2.02862e-09	3.76155e-10	gi|21618112|gb|AAM67162.1|	5e-35	glucose-inhibited division protein B-like protein [Arabidopsis thaliana]	sp|Q67J35|RSMG_SYMTH	8e-16	Ribosomal RNA small subunit methyltransferase G OS=Symbiobacterium thermophilum GN=rsmG PE=3 SV=1	lin2934	1e-13	COG0357	Predicted S-adenosylmethionine-dependent methyltransferase involved in bacterial cell division	K03501	7e-41	vvi:100262143	glucose inhibited division protein B [EC:2.1.-.-]	-	-	-
Unigene13256_All	299	1.86939	30.1459	3.94692	2.87171e-18	5.32483e-19	--	--	--	--	--	--	--	--	--	--	--	--	--	--	-	-	-
Unigene13267_All	211	10.6267	0.581299	-3.95481	2.08486e-05	3.86408e-06	gi|255540237|ref|XP_002511183.1|	2e-07	deoxycytidylate deaminase, putative [Ricinus communis] >gi|223550298|gb|EEF51785.1| deoxycytidylate deaminase, putative [Ricinus communis]	--	--	--	--	--	--	--	K01493	7e-09	rcu:RCOM_1506180	dCMP deaminase [EC:3.5.4.12]	-	-	-
Unigene13273_All	252	18.3571	227.457	3.61863	1.63287e-103	3.02774e-104	gi|15809986|gb|AAL06920.1|	4e-12	AT3g19540/T31J18_4 [Arabidopsis thaliana] >gi|22137022|gb|AAM91356.1| At3g19540/T31J18_4 [Arabidopsis thaliana]	--	--	--	--	--	--	--	--	--	--	--	-	-	-
Unigene13293_All	235	4.62707	23.8799	2.30909	2.75209e-07	5.10281e-08	gi|148353859|emb|CAN85571.1|	2e-40	ACC oxidase 3 [Hevea brasiliensis]	sp|Q9MB94|ACCO_PRUMU	8e-32	1-aminocyclopropane-1-carboxylate oxidase OS=Prunus mume GN=ACO1 PE=2 SV=1	--	--	--	--	K05933	4e-34	pop:POPTR_573016	aminocyclopropanecarboxylate oxidase [EC:1.14.17.4]	-	-	-
Unigene13306_All	409	377.437	1893.02	2.18148	0	0	--	--	--	--	--	--	--	--	--	--	--	--	--	--	-	-	-
Unigene13355_All	378	2.48674	20.9558	3.04108	8.77114e-13	1.62638e-13	--	--	--	--	--	--	--	--	--	--	--	--	--	--	-	-	-
Unigene13373_All	330	81.397	12.272	-2.73044	1.78939e-37	3.31796e-38	gi|186511604|ref|NP_192625.4|	6e-16	kinase [Arabidopsis thaliana] >gi|222423559|dbj|BAH19749.1| AT4G08850 [Arabidopsis thaliana]	sp|Q8VZG8|Y4885_ARATH	3e-16	Probable LRR receptor-like serine/threonine-protein kinase At4g08850 OS=Arabidopsis thaliana GN=At4g08850 PE=1 SV=3	--	--	--	--	--	--	--	--	-	-	-
Unigene13376_All	334	19.4261	98.849	2.29798	5.35304e-36	9.92581e-37	gi|18426884|gb|AAK64012.2|	4e-12	AT3g07390/F21O3_10 [Arabidopsis thaliana] >gi|18655403|gb|AAL76157.1| AT3g07390/F21O3_10 [Arabidopsis thaliana]	sp|Q94BT2|AIR12_ARATH	2e-12	Auxin-induced in root cultures protein 12 OS=Arabidopsis thaliana GN=AIR12 PE=1 SV=3	--	--	--	--	--	--	--	--	-	-	-
Unigene13428_All	241	1.32531	7.17303	2.50052	0.00170635	0.000316328	--	--	--	--	--	--	--	--	--	--	--	--	--	--	-	-	-
Unigene13481_All	297	4.69506	22.308	2.29758	4.57005e-09	8.47304e-10	gi|18411876|ref|NP_567110.1|	3e-30	zinc finger (C3HC4-type RING finger) family protein [Arabidopsis thaliana]	sp|Q8LDB8|RING2_ARATH	9e-23	E3 ubiquitin-protein ligase At1g63170 OS=Arabidopsis thaliana GN=At1g63170 PE=2 SV=2	--	--	--	--	K13148	9e-17	rcu:RCOM_0598050	integrator complex subunit 11 [EC:3.1.27.-]	-	-	-
Unigene13517_All	707	43.5869	11.1092	-2.00728	1.59271e-30	2.95327e-31	gi|224061929|ref|XP_002300669.1|	1e-27	multicopper oxidase [Populus trichocarpa] >gi|222842395|gb|EEE79942.1| multicopper oxidase [Populus trichocarpa]	sp|P29162|ASOL_TOBAC	3e-15	L-ascorbate oxidase homolog OS=Nicotiana tabacum PE=2 SV=1	--	--	--	--	K00423	1e-14	ath:AT1G55570	L-ascorbate oxidase [EC:1.10.3.3]	-	-	-
Unigene1354_All	627	37.7643	7.73967	-2.26405	4.78915e-27	8.88023e-28	gi|25083215|gb|AAN72051.1|	1e-102	cell cycle control crn (crooked neck) protein-like [Arabidopsis thaliana]	sp|P63155|CRNL1_RAT	1e-70	Crooked neck-like protein 1 OS=Rattus norvegicus GN=Crnkl1 PE=2 SV=1	--	--	--	--	K12869	5e-114	rcu:RCOM_1691080	crooked neck	-	-	-
Unigene13563_All	271	21.6066	3.70598	-2.68105	1.02853e-08	1.90673e-09	gi|255545642|ref|XP_002513881.1|	5e-39	Homomeric Acetyl-CoA Carboxylase (Hom-ACCase) [Ricinus communis] >gi|223546967|gb|EEF48464.1| Homomeric Acetyl-CoA Carboxylase (Hom-ACCase) [Ricinus communis]	sp|P78820|ACAC_SCHPO	4e-20	Acetyl-CoA carboxylase OS=Schizosaccharomyces pombe GN=cut6 PE=1 SV=2	SPAC56E4.04c_3	3e-19	COG4799	Acetyl-CoA carboxylase, carboxyltransferase component (subunits alpha and beta)	K11262	2e-40	rcu:RCOM_1033990	acetyl-CoA carboxylase / biotin carboxylase [EC:6.4.1.2 6.3.4.14]	-	-	-
Unigene13567_All	370	2.78964	10.9394	2.25951	1.77621e-06	3.29289e-07	gi|223452538|gb|ACM89596.1|	1e-33	leucine-rich repeat disease resistance protein [Glycine max]	sp|C0LGS2|Y4361_ARATH	7e-07	Probable LRR receptor-like serine/threonine-protein kinase At4g36180 OS=Arabidopsis thaliana GN=At4g36180 PE=1 SV=1	--	--	--	--	K13415	8e-07	sbi:SORBI_03g012040	protein brassinosteroid insensitive 1 [EC:2.7.10.1 2.7.11.1]	-	-	-
Unigene13628_All	226	1.46782	16.0868	3.60743	2.226e-08	4.12713e-09	--	--	--	--	--	--	--	--	--	--	--	--	--	--	-	-	-
Unigene13658_All	246	9.51573	41.307	2.23501	8.17455e-13	1.51564e-13	--	--	--	--	--	--	--	--	--	--	--	--	--	--	-	-	-
Unigene13688_All	201	6.57229	28.6336	2.2855	4.96903e-08	9.21288e-09	--	--	--	--	--	--	--	--	--	--	--	--	--	--	-	-	-
Unigene13719_All	598	12.7391	1.45505	-3.10681	6.00552e-13	1.11357e-13	gi|61889368|emb|CAI72505.1|	4e-83	beta 1,2 N-acetylglucosaminyltransferase [Populus alba x Populus tremula]	sp|Q10469|MGAT2_HUMAN	7e-18	Alpha-1,6-mannosyl-glycoprotein 2-beta-N-acetylglucosaminyltransferase OS=Homo sapiens GN=MGAT2 PE=1 SV=1	--	--	--	--	K00736	6e-50	osa:4331021	alpha-1,6-mannosyl-glycoprotein beta-1,2-N-acetylglucosaminyltransferase [EC:2.4.1.143]	-	-	-
Unigene13726_All	244	1.68679	16.4169	3.122	7.2523e-07	1.34453e-07	gi|255594194|ref|XP_002536045.1|	6e-09	Nodulation protein W, putative [Ricinus communis] >gi|223521105|gb|EEF26337.1| Nodulation protein W, putative [Ricinus communis]	sp|P15940|NODW_BRAJA	8e-08	Nodulation protein W OS=Bradyrhizobium japonicum GN=nodW PE=3 SV=1	mll0983	2e-11	COG4566	Response regulator	--	--	--	--	-	-	-
Unigene13727_All	238	3.27853	17.3371	2.63015	2.6072e-07	4.83375e-08	--	--	--	--	--	--	--	--	--	--	--	--	--	--	-	-	-
Unigene13736_All	206	2.05779	18.2545	3.00171	3.2365e-06	6.00014e-07	--	--	--	--	--	--	--	--	--	--	--	--	--	--	-	-	-
Unigene13737_All	242	48.3314	293.893	2.71372	8.12714e-110	1.50697e-110	--	--	--	sp|P04496|L52_ADE05	2e-11	Late L1 52 kDa protein OS=Human adenovirus C serotype 5 PE=3 SV=2	--	--	--	--	--	--	--	--	-	-	-
Unigene13758_All	302	0.79321	4.46754	2.67455	0.00279256	0.000517699	gi|300676100|gb|ADK26472.1|	2e-30	auxin response factor 10 [Solanum lycopersicum]	sp|Q9AV47|ARFV_ORYSJ	5e-27	Auxin response factor 22 OS=Oryza sativa subsp. japonica GN=ARF22 PE=2 SV=1	--	--	--	--	--	--	--	--	GO:0010468//regulation of gene expression;GO:0006351//transcription, DNA-dependent;GO:0009755//hormone-mediated signaling pathway	GO:0003676//nucleic acid binding;GO:0005515//protein binding	GO:0043231//intracellular membrane-bounded organelle
Unigene1378_All	564	51.7639	10.303	-2.19151	4.95454e-32	9.18691e-33	gi|224138710|ref|XP_002322882.1|	2e-77	EIN2 -like protein, nramp transporter [Populus trichocarpa] >gi|222867512|gb|EEF04643.1| EIN2 -like protein, nramp transporter [Populus trichocarpa]	sp|Q9S814|EIN2_ARATH	8e-45	Ethylene-insensitive protein 2 OS=Arabidopsis thaliana GN=EIN2 PE=1 SV=1	--	--	--	--	--	--	--	--	-	-	-
Unigene13785_All	270	5.18844	20.0736	2.19239	1.09359e-07	2.02759e-08	gi|297830494|ref|XP_002883129.1|	3e-18	EMB1865 [Arabidopsis lyrata subsp. lyrata] >gi|297328969|gb|EFH59388.1| EMB1865 [Arabidopsis lyrata subsp. lyrata]	--	--	--	--	--	--	--	--	--	--	--	GO:0003006//reproductive developmental process;GO:0008152//metabolic process	GO:0003676//nucleic acid binding;GO:0005506//iron ion binding;GO:0003824//catalytic activity	GO:0009536//plastid
Unigene13808_All	311	3.37742	17.0398	2.22892	1.04276e-06	1.93337e-07	--	--	--	--	--	--	--	--	--	--	--	--	--	--	-	-	-
Unigene13837_All	204	7.40817	34.8934	2.15371	3.73163e-08	6.91933e-09	--	--	--	--	--	--	--	--	--	--	--	--	--	--	-	-	-
Unigene1384_All	326	8.65021	42.2583	2.3556	1.04829e-17	1.94377e-18	gi|115489080|ref|NP_001067027.1|	6e-12	Os12g0562300 [Oryza sativa Japonica Group] >gi|113649534|dbj|BAF30046.1| Os12g0562300 [Oryza sativa Japonica Group]	sp|Q9SIC9|PP178_ARATH	3e-11	Pentatricopeptide repeat-containing protein At2g31400, chloroplastic OS=Arabidopsis thaliana GN=At2g31400 PE=2 SV=1	--	--	--	--	--	--	--	--	-	-	-
Unigene13846_All	250	3.34193	13.1168	2.06311	0.000134859	2.50054e-05	--	--	--	--	--	--	--	--	--	--	--	--	--	--	-	-	-
Unigene13867_All	228	2.90989	17.0722	2.65806	8.54823e-07	1.58479e-07	--	--	--	--	--	--	--	--	--	--	--	--	--	--	-	-	-
Unigene13874_All	300	3.39946	13.908	2.02247	4.4969e-05	8.33705e-06	gi|240254175|ref|NP_174267.4|	3e-26	kinase [Arabidopsis thaliana]	sp|C0LGE0|Y1765_ARATH	2e-24	Probable LRR receptor-like serine/threonine-protein kinase At1g07650 OS=Arabidopsis thaliana GN=At1g07650 PE=1 SV=1	--	--	--	--	K13418	2e-10	rcu:RCOM_0186340	somatic embryogenesis receptor kinase 1 [EC:2.7.10.1 2.7.11.1]	GO:0006464//protein modification process	GO:0004672//protein kinase activity;GO:0016628//oxidoreductase activity, acting on the CH-CH group of donors, NAD or NADP as acceptor;GO:0032559//adenyl ribonucleotide binding	-
Unigene13877_All	235	3.55525	18.415	2.47815	6.51671e-07	1.20816e-07	gi|5918016|emb|CAB36794.2|	3e-20	myosin-like protein [Arabidopsis thaliana] >gi|7270268|emb|CAB80037.1| myosin-like protein [Arabidopsis thaliana]	--	--	--	--	--	--	--	--	--	--	--	GO:0030029//actin filament-based process	GO:0008092//cytoskeletal protein binding;GO:0017111//nucleoside-triphosphatase activity;GO:0032559//adenyl ribonucleotide binding	GO:0043231//intracellular membrane-bounded organelle;GO:0015629//actin cytoskeleton
Unigene13878_All	312	2.4219	17.8385	2.9877	3.7102e-10	6.87917e-11	gi|224097816|ref|XP_002311078.1|	3e-20	amino acid transporter [Populus trichocarpa] >gi|222850898|gb|EEE88445.1| amino acid transporter [Populus trichocarpa]	--	--	--	--	--	--	--	--	--	--	--	-	GO:0005275//amine transmembrane transporter activity	GO:0031224//intrinsic to membrane
Unigene13888_All	535	44.8543	10.2425	-2.38528	2.51799e-29	4.66896e-30	gi|297828471|ref|XP_002882118.1|	2e-90	serine-type peptidase [Arabidopsis lyrata subsp. lyrata] >gi|297327957|gb|EFH58377.1| serine-type peptidase [Arabidopsis lyrata subsp. lyrata]	--	--	--	CC2671	8e-28	COG1506	Dipeptidyl aminopeptidases/acylaminoacyl-peptidases	--	--	--	--	GO:0019538//protein metabolic process	GO:0070011//peptidase activity, acting on L-amino acid peptides	GO:0009532//plastid stroma
Unigene1390_All	245	11.0572	1.50189	-2.65936	7.86626e-05	1.458e-05	gi|255544978|ref|XP_002513550.1|	5e-24	hypothetical protein RCOM_1579370 [Ricinus communis] >gi|223547458|gb|EEF48953.1| hypothetical protein RCOM_1579370 [Ricinus communis]	--	--	--	--	--	--	--	--	--	--	--	-	-	-
Unigene13938_All	608	28.5885	123.234	2.03073	3.18226e-68	5.90066e-69	--	--	--	--	--	--	--	--	--	--	--	--	--	--	-	-	-
Unigene13969_All	274	2.46636	25.8948	3.38504	5.83092e-13	1.08119e-13	--	--	--	--	--	--	--	--	--	--	--	--	--	--	-	-	-
Unigene13987_All	246	6.94289	32.1622	2.03274	8.50162e-08	1.5764e-08	gi|225425740|ref|XP_002276336.1|	2e-14	PREDICTED: hypothetical protein [Vitis vinifera]	--	--	--	--	--	--	--	--	--	--	--	-	-	-
Unigene14000_All	442	22.5313	1.9686	-3.48533	3.99341e-18	7.40475e-19	gi|15225141|ref|NP_180741.1|	1e-14	ankyrin repeat family protein [Arabidopsis thaliana] >gi|4887754|gb|AAD32290.1| ankyrin-like protein [Arabidopsis thaliana]	--	--	--	--	--	--	--	--	--	--	--	-	-	GO:0016020//membrane
Unigene1401_All	251	1.41986	10.4459	2.88754	9.5793e-05	1.77592e-05	--	--	--	--	--	--	--	--	--	--	--	--	--	--	-	-	-
Unigene14062_All	341	18.1079	164.12	3.14218	1.68522e-85	3.12481e-86	--	--	--	--	--	--	--	--	--	--	--	--	--	--	-	-	-
Unigene14115_All	498	152.995	628.491	2.00505	1.42622e-290	2.64456e-291	gi|3860333|emb|CAA10134.1|	7e-40	basic blue copper protein [Cicer arietinum]	sp|P00303|BABL_CUCSA	1e-38	Basic blue protein OS=Cucumis sativus PE=1 SV=1	--	--	--	--	--	--	--	--	GO:0003006//reproductive developmental process	GO:0046914//transition metal ion binding	GO:0005576//extracellular region;GO:0030312//external encapsulating structure
Unigene14258_All	502	13.8045	162.769	3.52467	1.47004e-141	2.7258e-142	gi|3164115|emb|CAA11844.1|	3e-37	major latex-like protein [Rubus idaeus]	sp|Q9ZVF2|ML329_ARATH	3e-25	MLP-like protein 329 OS=Arabidopsis thaliana GN=MLP329 PE=2 SV=1	--	--	--	--	--	--	--	--	GO:0050896//response to stimulus	-	-
Unigene14323_All	296	8.63433	42.3024	2.06311	1.51081e-11	2.80141e-12	--	--	--	--	--	--	--	--	--	--	--	--	--	--	-	-	-
Unigene14387_All	266	7.43836	0.461106	-3.65936	0.000196779	3.6463e-05	gi|297810673|ref|XP_002873220.1|	3e-13	arginine-tRNA-protein transferase 1 [Arabidopsis lyrata subsp. lyrata] >gi|297319057|gb|EFH49479.1| arginine-tRNA-protein transferase 1 [Arabidopsis lyrata subsp. lyrata]	sp|Q9ZT48|ATE1_ARATH	4e-13	Arginyl-tRNA--protein transferase 1 OS=Arabidopsis thaliana GN=ATE1 PE=2 SV=2	--	--	--	--	K00685	3e-30	rcu:RCOM_0593160	arginine-tRNA-protein transferase [EC:2.3.2.8]	GO:0010260//organ senescence;GO:0009725//response to hormone stimulus;GO:0006464//protein modification process;GO:0009894;GO:0010087//phloem or xylem histogenesis;GO:0009845//seed germination	GO:0016747//transferase activity, transferring acyl groups other than amino-acyl groups;GO:0016755	-
Unigene14400_All	473	7.13115	45.0743	2.65423	8.14939e-29	1.51109e-29	--	--	--	--	--	--	--	--	--	--	--	--	--	--	-	-	-
Unigene14411_All	316	86.044	13.7312	-2.59446	4.56132e-37	8.45477e-38	gi|24461867|gb|AAN62354.1|AF506028_23	4e-43	CTV.22 [Citrus trifoliata]	--	--	--	--	--	--	--	--	--	--	--	GO:0006351//transcription, DNA-dependent	GO:0008134//transcription factor binding	-
Unigene14419_All	350	9.35708	77.2452	2.9915	1.01153e-38	1.87562e-39	gi|15809986|gb|AAL06920.1|	5e-37	AT3g19540/T31J18_4 [Arabidopsis thaliana] >gi|22137022|gb|AAM91356.1| At3g19540/T31J18_4 [Arabidopsis thaliana]	--	--	--	--	--	--	--	--	--	--	--	-	-	GO:0016020//membrane
Unigene1444_All	216	4.5801	22.049	2.46993	1.9813e-07	3.67381e-08	--	--	--	--	--	--	--	--	--	--	--	--	--	--	-	-	-
Unigene14448_All	473	11.1827	64.5272	2.53704	1.80534e-40	3.34753e-41	gi|121501706|gb|ABM55247.1|	7e-20	calmodulin-binding protein [Beta vulgaris]	--	--	--	--	--	--	--	--	--	--	--	GO:0000741//karyogamy;GO:0009743//response to carbohydrate stimulus	-	-
Unigene14450_All	417	49.917	265.063	2.31167	4.19156e-118	7.77216e-119	gi|122219157|sp|Q49KT9.1|YCF68_EUCGG	2e-32	RecName: Full=Uncharacterized protein ycf68; AltName: Full=ORF113	sp|Q49KT9|YCF68_EUCGG	9e-33	Uncharacterized protein ycf68 OS=Eucalyptus globulus subsp. globulus GN=ycf68-1 PE=3 SV=1	--	--	--	--	--	--	--	--	-	-	GO:0009536//plastid
Unigene1450_All	312	2.46141	12.3718	2.33059	1.67328e-05	3.10205e-06	gi|224102137|ref|XP_002312561.1|	4e-07	predicted protein [Populus trichocarpa] >gi|222852381|gb|EEE89928.1| predicted protein [Populus trichocarpa]	--	--	--	--	--	--	--	--	--	--	--	-	-	-
Unigene14609_All	411	79.9421	621.684	2.97083	0	0	gi|28628203|gb|AAO27366.1|	9e-34	rapid alkalinization factor 1 precursor [Populus trichocarpa x Populus deltoides]	--	--	--	--	--	--	--	--	--	--	--	-	GO:0060089//molecular transducer activity	GO:0005576//extracellular region;GO:0005618//cell wall
Unigene14678_All	714	7.83	61.3412	2.97485	2.30286e-67	4.27005e-68	gi|83853951|gb|ABC47922.1|	3e-63	pathogenesis-related protein 1a [Malus x domestica]	sp|P11670|PRB1_TOBAC	2e-49	Basic form of pathogenesis-related protein 1 OS=Nicotiana tabacum PE=3 SV=1	YJL078c_1	3e-23	COG2340	Uncharacterized protein with SCP/PR1 domains	K13449	2e-62	rcu:RCOM_1381930	pathogenesis-related protein 1	-	-	-
Unigene14709_All	1687	26.6987	5.7202	-2.20822	5.43236e-49	1.00729e-49	gi|18400284|ref|NP_565553.1|	1e-169	XLG1 (EXTRA-LARGE G-PROTEIN 1); guanyl nucleotide binding / signal transducer [Arabidopsis thaliana] >gi|3201680|gb|AAC19352.1| extra-large G-protein [Arabidopsis thaliana]	sp|P49082|GPA1_LOTJA	2e-18	Guanine nucleotide-binding protein alpha-1 subunit OS=Lotus japonicus GN=GPA1 PE=2 SV=1	--	--	--	--	K04631	4e-17	pop:POPTR_736941	guanine nucleotide binding protein (G protein), alpha transducing activity polypeptide	GO:0007166//cell surface receptor linked signal transduction	GO:0032561//guanyl ribonucleotide binding;GO:0060089//molecular transducer activity	-
Unigene14717_All	470	13.8437	56.6618	2.02247	6.04035e-26	1.12002e-26	--	--	--	--	--	--	--	--	--	--	--	--	--	--	-	-	-
Unigene14720_All	532	11.364	52.9824	2.33613	1.14086e-35	2.11543e-36	gi|238055374|sp|B9SR15.1|U4973_RICCO	3e-57	RecName: Full=UPF0497 membrane protein 3	sp|B9SR15|U4973_RICCO	2e-57	UPF0497 membrane protein 3 OS=Ricinus communis GN=RCOM_0464280 PE=2 SV=1	--	--	--	--	--	--	--	--	-	-	GO:0043231//intracellular membrane-bounded organelle;GO:0031224//intrinsic to membrane
Unigene14732_All	387	15.0802	57.4119	2.01064	6.53367e-24	1.2115e-24	gi|297722809|ref|NP_001173768.1|	7e-13	Os04g0169500 [Oryza sativa Japonica Group] >gi|255675175|dbj|BAH92496.1| Os04g0169500 [Oryza sativa Japonica Group]	--	--	--	--	--	--	--	--	--	--	--	-	-	GO:0043231//intracellular membrane-bounded organelle
Unigene14866_All	716	24.9521	5.35881	-2.10681	4.11825e-19	7.63623e-20	gi|224113069|ref|XP_002316381.1|	1e-101	white-brown-complex ABC transporter family [Populus trichocarpa] >gi|222865421|gb|EEF02552.1| white-brown-complex ABC transporter family [Populus trichocarpa]	sp|Q9FF46|AB28G_ARATH	3e-87	ABC transporter G family member 28 OS=Arabidopsis thaliana GN=ABCG28 PE=3 SV=1	--	--	--	--	--	--	--	--	-	GO:0042626//ATPase activity, coupled to transmembrane movement of substances;GO:0032559//adenyl ribonucleotide binding	GO:0044464//cell part
Unigene14873_All	264	4.25888	21.8443	2.45719	1.81463e-08	3.36475e-09	--	--	--	--	--	--	--	--	--	--	--	--	--	--	-	-	-
Unigene14912_All	257	65.9546	14.6685	-2.02919	2.33664e-17	4.33268e-18	--	--	--	--	--	--	--	--	--	--	--	--	--	--	-	-	-
Unigene14922_All	661	18.3119	96.8014	2.38852	5.06392e-74	9.38972e-75	gi|3860333|emb|CAA10134.1|	4e-40	basic blue copper protein [Cicer arietinum]	sp|Q8LG89|BABL_ARATH	4e-37	Basic blue protein OS=Arabidopsis thaliana GN=At2g02850 PE=1 SV=2	--	--	--	--	--	--	--	--	GO:0003006//reproductive developmental process	GO:0046914//transition metal ion binding	GO:0005576//extracellular region;GO:0030312//external encapsulating structure
Unigene14931_All	313	10.6189	44.2716	2.00653	1.06555e-13	1.97579e-14	--	--	--	--	--	--	--	--	--	--	--	--	--	--	-	-	-
Unigene14933_All	312	25.7394	165.773	2.71855	6.29298e-71	1.16687e-71	--	--	--	--	--	--	--	--	--	--	--	--	--	--	-	-	-
Unigene14945_All	689	28.7198	6.75105	-2.03205	2.37571e-20	4.40514e-21	gi|15218544|ref|NP_175051.1|	4e-46	SEU (seuss); DNA binding / protein binding / protein heterodimerization/ transcription cofactor [Arabidopsis thaliana] >gi|186488913|ref|NP_001117434.1| SEU (seuss); DNA binding / protein binding / protein heterodimerization/ transcription cofactor [Arabidopsis thaliana] >gi|30580502|sp|Q8W234.1|SEUSS_ARATH RecName: Full=Transcriptional corepressor SEUSS >gi|18033922|gb|AAL57277.1| SEUSS transcri…	sp|Q8W234|SEUSS_ARATH	2e-46	Transcriptional corepressor SEUSS OS=Arabidopsis thaliana GN=SEU PE=1 SV=1	--	--	--	--	--	--	--	--	GO:0048438//floral whorl development	GO:0003676//nucleic acid binding;GO:0046983//protein dimerization activity	GO:0043231//intracellular membrane-bounded organelle
Unigene15018_All	428	45.9822	203.822	2.15146	2.72025e-89	5.04399e-90	gi|37901161|gb|AAP46159.1|	2e-17	REF-like stress related protein 1 [Hevea brasiliensis]	--	--	--	--	--	--	--	--	--	--	--	-	GO:0008135//translation factor activity, nucleic acid binding	-
Unigene15028_All	284	5.92709	25.0567	2.17859	3.47543e-09	6.44355e-10	gi|115485363|ref|NP_001067825.1|	6e-24	Os11g0445300 [Oryza sativa Japonica Group] >gi|62734144|gb|AAX96253.1| probable protein kinase [imported] - Arabidopsis thaliana [Oryza sativa Japonica Group] >gi|113645047|dbj|BAF28188.1| Os11g0445300 [Oryza sativa Japonica Group]	sp|C0LGT1|Y5129_ARATH	5e-10	Probable LRR receptor-like serine/threonine-protein kinase At5g10290 OS=Arabidopsis thaliana GN=At5g10290 PE=1 SV=1	--	--	--	--	K13416	1e-09	ath:AT4G33430	brassinosteroid insensitive 1-associated receptor kinase 1 [EC:2.7.10.1 2.7.11.1]	-	GO:0004672//protein kinase activity;GO:0000166//nucleotide binding	-
Unigene15039_All	281	85.288	19.2133	-2.09665	2.87603e-25	5.33286e-26	gi|15795155|dbj|BAB03143.1|	5e-10	ankyrin-like protein [Arabidopsis thaliana]	sp|Q9C7A2|Y3236_ARATH	5e-10	Ankyrin repeat-containing protein At3g12360 OS=Arabidopsis thaliana GN=At3g12360 PE=2 SV=1	--	--	--	--	--	--	--	--	GO:0006970//response to osmotic stress	-	GO:0016020//membrane
Unigene15048_All	330	8.62007	69.1651	3.04108	2.30387e-36	4.27193e-37	--	--	--	--	--	--	--	--	--	--	--	--	--	--	-	-	-
Unigene1508_All	264	2.16393	12.5524	2.38504	9.33961e-05	1.73154e-05	--	--	--	--	--	--	--	--	--	--	--	--	--	--	-	-	-
Unigene15085_All	443	117.558	28.0829	-2.16527	2.64948e-56	4.91278e-57	gi|87241486|gb|ABD33344.1|	3e-06	Pollen Ole e 1 allergen and extensin [Medicago truncatula]	--	--	--	--	--	--	--	--	--	--	--	-	-	-
Unigene15094_All	281	5.68528	26.9546	2.35807	3.58799e-10	6.65299e-11	--	--	--	--	--	--	--	--	--	--	--	--	--	--	-	-	-
Unigene15096_All	272	2.14561	8.40594	2.08018	0.00131984	0.000244679	--	--	--	--	--	--	--	--	--	--	--	--	--	--	-	-	-
Unigene1512_All	251	8.6408	30.9697	2.03886	1.5654e-09	2.90262e-10	--	--	--	--	--	--	--	--	--	--	--	--	--	--	-	-	-
Unigene15158_All	592	45.5934	215.199	2.24114	3.01009e-138	5.58143e-139	--	--	--	--	--	--	--	--	--	--	--	--	--	--	-	-	-
Unigene15166_All	474	4.78249	61.2524	3.76629	3.31796e-58	6.1523e-59	gi|224116020|ref|XP_002332028.1|	2e-14	predicted protein [Populus trichocarpa] >gi|222875253|gb|EEF12384.1| predicted protein [Populus trichocarpa]	--	--	--	--	--	--	--	--	--	--	--	-	-	-
Unigene15193_All	247	4.17882	27.2357	2.70697	4.28976e-10	7.95425e-11	--	--	--	--	--	--	--	--	--	--	--	--	--	--	-	-	-
Unigene152_All	885	17.0638	71.2127	2.04455	1.57013e-61	2.9114e-62	--	--	--	--	--	--	--	--	--	--	--	--	--	--	-	-	-
Unigene15233_All	399	4.64993	25.4783	2.27138	4.41212e-11	8.18055e-12	gi|3264828|gb|AAC33276.1|	5e-42	cotton fiber expressed protein 1 [Gossypium hirsutum]	--	--	--	--	--	--	--	--	--	--	--	GO:0006950//response to stress	-	-
Unigene15247_All	392	22.6134	5.37808	-2.0345	7.39004e-10	1.37006e-10	gi|297813699|ref|XP_002874733.1|	1e-15	WD-40 repeat family protein [Arabidopsis lyrata subsp. lyrata] >gi|297320570|gb|EFH50992.1| WD-40 repeat family protein [Arabidopsis lyrata subsp. lyrata]	sp|Q8VZS9|FZR1_ARATH	8e-16	Protein FIZZY-RELATED 1 OS=Arabidopsis thaliana GN=FZR1 PE=1 SV=1	--	--	--	--	K03364	3e-33	rcu:RCOM_1682520	cell division cycle 20-like protein 1, cofactor of APC complex	GO:0040007//growth;GO:0032875//regulation of DNA endoreduplication;GO:0000904//cell morphogenesis involved in differentiation	-	GO:0043231//intracellular membrane-bounded organelle;GO:0019897//extrinsic to plasma membrane
Unigene15274_All	325	5.12334	22.999	2.19601	5.95111e-09	1.10342e-09	gi|37544101|gb|AAQ93035.1|	9e-42	gibberellin 2-oxidase [Populus alba x Populus tremuloides]	sp|Q9XHM5|G2OX2_PEA	6e-30	Gibberellin 2-beta-dioxygenase 2 OS=Pisum sativum GN=GA2OX2 PE=2 SV=1	--	--	--	--	K04125	8e-21	ath:AT1G78440	gibberellin 2-oxidase [EC:1.14.11.13]	GO:0008152//metabolic process	GO:0046914//transition metal ion binding;GO:0016706//oxidoreductase activity, acting on paired donors, with incorporation or reduction of molecular oxygen, 2-oxoglutarate as one donor, and incorporation of one atom each of oxygen into both donors	-
Unigene15290_All	1164	32.4084	6.50894	-2.42012	7.8175e-46	1.44955e-46	gi|297843776|ref|XP_002889769.1|	1e-180	MYB transcription factor [Arabidopsis lyrata subsp. lyrata] >gi|297335611|gb|EFH66028.1| MYB transcription factor [Arabidopsis lyrata subsp. lyrata]	sp|P92948|CDC5L_ARATH	1e-178	Cell division cycle 5-like protein OS=Arabidopsis thaliana GN=CDC5 PE=1 SV=2	SPAC644.12	6e-24	COG5147	Myb superfamily proteins, including transcription factors and mRNA splicing factors	K12860	0	pop:POPTR_571093	pre-mRNA-splicing factor CDC5/CEF1	GO:0010468//regulation of gene expression;GO:0009987//cellular process	GO:0003676//nucleic acid binding	GO:0043231//intracellular membrane-bounded organelle
Unigene15303_All	372	9.39718	51.7381	2.38504	1.7026e-22	3.15659e-23	gi|224071573|ref|XP_002303522.1|	7e-31	SAUR family protein [Populus trichocarpa] >gi|222840954|gb|EEE78501.1| SAUR family protein [Populus trichocarpa]	sp|P33082|AXX15_SOYBN	5e-08	Auxin-induced protein X15 OS=Glycine max PE=2 SV=1	--	--	--	--	--	--	--	--	GO:0009725//response to hormone stimulus	-	GO:0043231//intracellular membrane-bounded organelle
Unigene15337_All	406	9.47353	44.8179	2.25951	8.02606e-21	1.48822e-21	gi|297724497|ref|NP_001174612.1|	6e-54	Os06g0159750 [Oryza sativa Japonica Group] >gi|255676736|dbj|BAH93340.1| Os06g0159750 [Oryza sativa Japonica Group]	sp|Q76MV0|H32_TOBAC	3e-54	Histone H3.2 OS=Nicotiana tabacum GN=B34 PE=1 SV=1	SPBC1105.11c	2e-50	COG2036	Histones H3 and H4	K11253	3e-55	zma:100192589	histone H3	GO:0034728	GO:0003676//nucleic acid binding	GO:0000785//chromatin;GO:0009536//plastid;GO:0031981//nuclear lumen
Unigene15355_All	290	6.75803	39.0304	2.75225	3.0825e-19	5.7157e-20	gi|222822566|gb|ACM68432.1|	2e-21	xyloglucanase-specific endoglucanase inhibitor protein [Petunia x hybrida]	sp|P13917|7SB1_SOYBN	1e-07	Basic 7S globulin OS=Glycine max GN=BG PE=1 SV=2	--	--	--	--	--	--	--	--	GO:0019538//protein metabolic process;GO:0006970//response to osmotic stress	GO:0004175//endopeptidase activity	GO:0016020//membrane;GO:0005618//cell wall
Unigene15379_All	293	6.33216	30.2338	2.19863	3.20122e-10	5.93583e-11	gi|225446362|ref|XP_002273215.1|	1e-06	PREDICTED: two pore channel 1 [Vitis vinifera]	--	--	--	--	--	--	--	--	--	--	--	GO:0006810//transport	GO:0046872//metal ion binding;GO:0015075//ion transmembrane transporter activity	GO:0031224//intrinsic to membrane
Unigene15487_All	264	12.1696	51.718	2.09964	2.34003e-15	4.33897e-16	--	--	--	--	--	--	--	--	--	--	--	--	--	--	-	-	-
Unigene15497_All	315	51.5256	11.1889	-2.0994	1.17081e-17	2.17097e-18	gi|87240964|gb|ABD32822.1|	4e-11	Protein kinase; U box [Medicago truncatula]	--	--	--	--	--	--	--	--	--	--	--	GO:0032446//protein modification by small protein conjugation	GO:0004672//protein kinase activity;GO:0019787//small conjugating protein ligase activity;GO:0032559//adenyl ribonucleotide binding	GO:0043234//protein complex
Unigene15525_All	746	26.4679	5.69555	-2.02589	3.41766e-20	6.33716e-21	gi|255578078|ref|XP_002529909.1|	2e-76	bromodomain-containing protein [Ricinus communis] >gi|223530586|gb|EEF32463.1| bromodomain-containing protein [Ricinus communis]	--	--	--	--	--	--	--	K11723	3e-17	ath:AT5G55040	bromodomain-containing protein 7/9	-	-	-
Unigene1554_All	206	10.289	1.78623	-2.25882	0.00191103	0.000354179	--	--	--	--	--	--	--	--	--	--	--	--	--	--	-	-	-
Unigene15541_All	555	56.8095	249.415	2.12978	8.18924e-144	1.51848e-144	--	--	--	--	--	--	--	--	--	--	--	--	--	--	-	-	-
Unigene15581_All	310	2.39776	11.4066	2.27401	3.27352e-05	6.06951e-06	--	--	--	--	--	--	--	--	--	--	--	--	--	--	-	-	-
Unigene15608_All	603	45.1631	9.21072	-2.1519	8.22823e-30	1.52571e-30	gi|15219169|ref|NP_175713.1|	3e-50	protein kinase family protein [Arabidopsis thaliana] >gi|9454540|gb|AAF87863.1|AC022520_7 similar to cdc2 protein kinase [Arabidopsis thaliana]	sp|Q9ZVM9|Y1461_ARATH	4e-13	Probable serine/threonine-protein kinase At1g54610 OS=Arabidopsis thaliana GN=At1g54610 PE=1 SV=1	--	--	--	--	K08819	9e-16	osa:4325730	Cdc2-related kinase, arginine/serine-rich [EC:2.7.11.22]	GO:0006464//protein modification process	GO:0004674//protein serine/threonine kinase activity;GO:0032559//adenyl ribonucleotide binding	GO:0016020//membrane
Unigene15679_All	1416	254.865	1282.35	2.24096	0	0	--	--	--	sp|P08640|MUC1_YEAST	9e-07	Flocculation protein FLO11 OS=Saccharomyces cerevisiae GN=MUC1 PE=1 SV=2	--	--	--	--	--	--	--	--	-	-	-
Unigene1579_All	298	69.8897	5.61458	-3.5457	2.92707e-37	5.42749e-38	gi|4490330|emb|CAB38612.1|	1e-47	splicing factor-like protein [Arabidopsis thaliana] >gi|7270861|emb|CAB80541.1| splicing factor-like protein [Arabidopsis thaliana]	sp|Q99PV0|PRP8_MOUSE	6e-45	Pre-mRNA-processing-splicing factor 8 OS=Mus musculus GN=Prpf8 PE=1 SV=2	SPAC4F8.12c	1e-38	COG5178	U5 snRNP spliceosome subunit	K12856	5e-49	rcu:RCOM_0900710	pre-mRNA-processing factor 8	-	-	-
Unigene15828_All	1388	30.2006	5.36182	-2.58491	3.1639e-55	5.86664e-56	gi|115483835|ref|NP_001065579.1|	7e-96	Os11g0114700 [Oryza sativa Japonica Group] >gi|113644283|dbj|BAF27424.1| Os11g0114700 [Oryza sativa Japonica Group]	--	--	--	--	--	--	--	--	--	--	--	-	GO:0016772//transferase activity, transferring phosphorus-containing groups	-
Unigene1586_All	295	2.97745	20.4586	2.6982	2.88211e-09	5.34381e-10	gi|255543068|ref|XP_002512597.1|	8e-16	conserved hypothetical protein [Ricinus communis] >gi|223548558|gb|EEF50049.1| conserved hypothetical protein [Ricinus communis]	--	--	--	--	--	--	--	--	--	--	--	-	-	-
Unigene1588_All	413	3.85258	30.0617	2.99509	2.08007e-20	3.85694e-21	gi|148251494|gb|ABQ53598.1|	1e-32	stachyose synthase [Cucumis sativus]	sp|Q93XK2|STSYN_PEA	2e-31	Stachyose synthase OS=Pisum sativum GN=STS1 PE=1 SV=1	--	--	--	--	K06611	7e-11	ath:AT5G40390	stachyose synthetase [EC:2.4.1.67]	-	-	-
Unigene15914_All	790	22.3346	132.864	2.53009	4.07128e-131	7.54913e-132	gi|213496554|emb|CAN88842.1|	1e-135	polyols transporter 1 [Hevea brasiliensis]	sp|Q8VZ80|PLT5_ARATH	7e-82	Polyol transporter 5 OS=Arabidopsis thaliana GN=PLT5 PE=1 SV=2	sll0771	5e-23	COG0477	Permeases of the major facilitator superfamily	--	--	--	--	GO:0006810//transport	GO:0022857//transmembrane transporter activity	GO:0031224//intrinsic to membrane
Unigene15977_All	646	53.6103	253.389	2.25854	4.85895e-185	9.00966e-186	gi|1620970|emb|CAA70100.1|	6e-66	L-lactate dehydrogenase [Solanum lycopersicum] >gi|1806117|emb|CAA71611.1| L-lactate dehydrogenase [Solanum lycopersicum]	sp|P22989|LDHB_HORVU	7e-46	L-lactate dehydrogenase B (Fragment) OS=Hordeum vulgare PE=1 SV=1	BS_lctE	2e-22	COG0039	Malate/lactate dehydrogenases	K00016	9e-76	rcu:RCOM_0540790	L-lactate dehydrogenase [EC:1.1.1.27]	GO:0009725//response to hormone stimulus;GO:0006970//response to osmotic stress;GO:0006007//glucose catabolic process	GO:0004457//lactate dehydrogenase activity	GO:0016020//membrane;GO:0044424//intracellular part
Unigene16091_All	745	8.0322	35.8307	2.21769	5.66646e-31	1.0507e-31	gi|224081427|ref|XP_002306405.1|	6e-40	SAUR family protein [Populus trichocarpa] >gi|222855854|gb|EEE93401.1| SAUR family protein [Populus trichocarpa]	--	--	--	--	--	--	--	--	--	--	--	GO:0009725//response to hormone stimulus	-	-
Unigene16222_All	3047	43.7223	8.60039	-2.33409	2.01345e-154	3.73341e-155	gi|297801176|ref|XP_002868472.1|	1e-180	PHD finger family protein [Arabidopsis lyrata subsp. lyrata] >gi|297314308|gb|EFH44731.1| PHD finger family protein [Arabidopsis lyrata subsp. lyrata]	sp|Q9Z0E3|AIRE_MOUSE	9e-11	Autoimmune regulator OS=Mus musculus GN=Aire PE=1 SV=1	--	--	--	--	K11643	1e-06	ppp:PHYPADRAFT_120666	chromodomain-helicase-DNA-binding protein 4 [EC:3.6.1.-]	-	GO:0005488//binding	-
Unigene1625_All	372	6.47417	26.4199	2.05881	8.49961e-11	1.57603e-11	--	--	--	--	--	--	--	--	--	--	--	--	--	--	-	-	-
Unigene16250_All	753	17.6645	5.00925	-2.01662	1.21048e-13	2.24432e-14	gi|51477379|gb|AAU04752.1|	1e-118	DRP [Cucumis melo]	sp|Q9LQ55|DRP2B_ARATH	3e-115	Dynamin-2B OS=Arabidopsis thaliana GN=DRP2B PE=1 SV=2	YLL001w	1e-07	COG0699	Predicted GTPases (dynamin-related)	K01528	2e-07	cme:CME019C	dynamin GTPase [EC:3.6.5.5]	-	-	-
Unigene16342_All	999	38.5717	8.51999	-2.13746	8.88369e-41	1.64725e-41	gi|15221488|ref|NP_177038.1|	1e-99	haloacid dehalogenase-like hydrolase family protein [Arabidopsis thaliana] >gi|12229673|sp|Q9SX33.1|ALA9_ARATH RecName: Full=Putative phospholipid-transporting ATPase 9; Short=AtALA9; AltName: Full=Aminophospholipid flippase 9 >gi|5734708|gb|AAD49973.1|AC008075_6 Similar to gb|AF067820 ATPase II from Homo sapiens and is a member of PF|00122 E1-E2 ATPases family [Arabidopsis thaliana]	sp|Q9LI83|ALA10_ARATH	4e-94	Phospholipid-transporting ATPase 10 OS=Arabidopsis thaliana GN=ALA10 PE=1 SV=1	YAL026c	1e-50	COG0474	Cation transport ATPase	K01530	7e-101	ath:AT1G68710	phospholipid-translocating ATPase [EC:3.6.3.1]	GO:0009206;GO:0006869//lipid transport	GO:0042625//ATPase activity, coupled to transmembrane movement of ions;GO:0046872//metal ion binding;GO:0005548//phospholipid transporter activity;GO:0005515//protein binding;GO:0032559//adenyl ribonucleotide binding	GO:0031224//intrinsic to membrane;GO:0009526//plastid envelope
Unigene16606_All	768	6.79936	28.2585	2.22092	1.21296e-27	2.24912e-28	gi|226433075|gb|ACO55953.1|	1e-31	RAP2-like protein [Juglans nigra]	sp|Q9LYU3|EF113_ARATH	5e-28	Ethylene-responsive transcription factor ERF113 OS=Arabidopsis thaliana GN=ERF113 PE=2 SV=1	--	--	--	--	K09286	6e-16	ath:AT1G43160	EREBP-like factor	GO:0006350//transcription	-	-
Unigene16643_All	810	18.4234	86.8492	2.25576	6.39003e-80	1.18486e-80	gi|297794383|ref|XP_002865076.1|	9e-53	zinc finger family protein [Arabidopsis lyrata subsp. lyrata] >gi|297310911|gb|EFH41335.1| zinc finger family protein [Arabidopsis lyrata subsp. lyrata]	sp|Q9FH57|GATA5_ARATH	2e-51	GATA transcription factor 5 OS=Arabidopsis thaliana GN=GATA5 PE=2 SV=1	YMR136w	1e-07	COG5641	GATA Zn-finger-containing transcription factor	--	--	--	--	-	GO:0046872//metal ion binding	-
Unigene16644_All	1376	48.2825	223.716	2.21559	0	0	gi|47680455|gb|AAT37172.1|	1e-126	caffeoyl-CoA-O-methyltransferase [Broussonetia papyrifera]	sp|Q43095|CAMT_POPTM	1e-125	Caffeoyl-CoA O-methyltransferase OS=Populus tremuloides PE=2 SV=1	all5179	6e-45	COG4122	Predicted O-methyltransferase	K00588	4e-121	ath:AT4G34050	caffeoyl-CoA O-methyltransferase [EC:2.1.1.104]	-	-	-
Unigene16836_All	304	2.92986	12.8042	2.19863	1.12473e-05	2.08524e-06	gi|98647786|gb|ABF58910.1|	3e-19	matrix metalloprotease 1 [Nicotiana tabacum]	sp|P29136|MEP1_SOYBN	2e-14	Metalloendoproteinase 1 OS=Glycine max PE=1 SV=2	--	--	--	--	K07761	5e-18	ath:AT1G59970	gelatinase A [EC:3.4.24.24]	-	GO:0008233//peptidase activity	-
Unigene16838_All	235	1.17674	9.25662	3.122	0.00014444	2.67744e-05	gi|164605006|dbj|BAF98299.1|	1e-18	geranyl-diphosphate synthase [Hevea brasiliensis]	--	--	--	--	--	--	--	--	--	--	--	GO:0006720//isoprenoid metabolic process	GO:0004659//prenyltransferase activity	-
Unigene16847_All	245	4.86476	42.8067	3.08018	1.40546e-16	2.60606e-17	gi|15236175|ref|NP_194362.1|	8e-09	AGP13 (arabinogalactan protein 13) [Arabidopsis thaliana] >gi|75207711|sp|Q9STQ3.1|AGP13_ARATH RecName: Full=Arabinogalactan peptide 13; Short=AG-peptide 13; Flags: Precursor >gi|10880503|gb|AAG24281.1|AF195894_1 arabinogalactan protein [Arabidopsis thaliana] >gi|89111816|gb|ABD60680.1| At4g26320 [Arabidopsis thaliana]	sp|Q9STQ3|AGP13_ARATH	4e-09	Arabinogalactan peptide 13 OS=Arabidopsis thaliana GN=AGP13 PE=1 SV=1	--	--	--	--	--	--	--	--	-	-	GO:0031224//intrinsic to membrane
Unigene16848_All	206	6.88878	40.1935	2.35647	1.18949e-09	2.20546e-10	--	--	--	--	--	--	--	--	--	--	--	--	--	--	-	-	-
Unigene16855_All	200	4.69995	17.6225	2.04108	7.7879e-05	1.44394e-05	gi|225435733|ref|XP_002285704.1|	4e-08	PREDICTED: similar to TAF7 (TBP-ASSOCIATED FACTOR 7); general RNA polymerase II transcription factor [Vitis vinifera]	--	--	--	--	--	--	--	K03132	1e-14	rcu:RCOM_0212480	transcription initiation factor TFIID subunit D6	-	-	-
Unigene1686_All	211	1.51374	12.2073	3.19239	4.78235e-06	8.86604e-07	--	--	--	--	--	--	mlr6681_2	7e-08	COG3903	Predicted ATPase	--	--	--	--	-	-	-
Unigene16974_All	407	48.5771	12.5029	-2.13852	3.24977e-21	6.02585e-22	gi|225459056|ref|XP_002285638.1|	1e-56	PREDICTED: similar to SAB [Vitis vinifera]	--	--	--	--	--	--	--	--	--	--	--	GO:0043096//purine base salvage	GO:0016740//transferase activity	GO:0031410//cytoplasmic vesicle
Unigene1699_All	378	3.67342	26.9988	3.0289	6.54471e-18	1.21355e-18	--	--	--	--	--	--	--	--	--	--	--	--	--	--	-	-	-
Unigene17054_All	347	11.7916	2.15409	-2.46296	4.4685e-06	8.28387e-07	gi|11994111|dbj|BAB01114.1|	3e-31	CASP protein-like; CCAAT displacement protein-like [Arabidopsis thaliana]	sp|Q9LS42|CASP_ARATH	2e-31	Protein CASP OS=Arabidopsis thaliana GN=CASP PE=1 SV=2	--	--	--	--	K09313	1e-39	rcu:RCOM_1617420	homeobox protein cut-like	GO:0048193//Golgi vesicle transport	-	GO:0031228//intrinsic to Golgi membrane
Unigene17055_All	544	29.4308	4.12207	-2.84762	6.44702e-24	1.19543e-24	gi|16323095|gb|AAL15282.1|	8e-20	AT4g39900/T5J17_70 [Arabidopsis thaliana]	--	--	--	--	--	--	--	--	--	--	--	-	-	-
Unigene17094_All	499	6.90669	1.25213	-2.55748	1.5423e-05	2.85895e-06	gi|20138095|sp|Q9ZPY7.1|XPO2_ARATH	3e-06	RecName: Full=Exportin-2; Short=Exp2; AltName: Full=Importin-alpha re-exporter; AltName: Full=Cellular apoptosis susceptibility protein homolog >gi|18077710|emb|CAC83300.1| cellular apoptosis susceptibility protein homologue [Arabidopsis thaliana]	sp|Q9ZPY7|XPO2_ARATH	2e-06	Exportin-2 OS=Arabidopsis thaliana GN=CAS PE=1 SV=1	--	--	--	--	--	--	--	--	-	-	GO:0044464//cell part
Unigene17108_All	578	10.4048	2.39416	-2.38975	2.14973e-08	3.98571e-09	gi|297846438|ref|XP_002891100.1|	1e-19	zinc finger family protein [Arabidopsis lyrata subsp. lyrata] >gi|297336942|gb|EFH67359.1| zinc finger family protein [Arabidopsis lyrata subsp. lyrata]	sp|Q9C8N5|STOP1_ARATH	4e-19	Protein SENSITIVE TO PROTON RHIZOTOXICITY 1 OS=Arabidopsis thaliana GN=STOP1 PE=2 SV=1	--	--	--	--	--	--	--	--	GO:0010468//regulation of gene expression	GO:0046914//transition metal ion binding	GO:0043231//intracellular membrane-bounded organelle
Unigene17140_All	314	7.08291	26.2151	2.00653	1.68831e-09	3.13052e-10	--	--	--	--	--	--	--	--	--	--	--	--	--	--	-	-	-
Unigene17145_All	262	1.61796	6.08589	2.17859	0.00394959	0.000732198	--	--	--	--	--	--	--	--	--	--	--	--	--	--	-	-	-
Unigene17196_All	200	7.46529	32.1317	2.10493	2.31224e-07	4.28744e-08	--	--	--	--	--	--	--	--	--	--	--	--	--	--	-	-	-
Unigene17207_All	301	6.24578	22.9728	2.04108	1.51394e-08	2.8072e-09	--	--	--	--	--	--	--	--	--	--	--	--	--	--	-	-	-
Unigene17209_All	222	6.25474	26.8318	2.19239	1.09359e-07	2.02759e-08	--	--	--	--	--	--	--	--	--	--	--	--	--	--	-	-	-
Unigene1724_All	234	21.9998	122.531	2.41574	9.38632e-35	1.74045e-35	--	--	--	--	--	--	--	--	--	--	--	--	--	--	-	-	-
Unigene17246_All	247	43.6971	7.81375	-2.53291	4.30487e-15	7.98226e-16	gi|297802916|ref|XP_002869342.1|	1e-31	transducin family protein [Arabidopsis lyrata subsp. lyrata] >gi|297315178|gb|EFH45601.1| transducin family protein [Arabidopsis lyrata subsp. lyrata]	sp|Q9M086|DCAF1_ARATH	8e-32	DDB1- and CUL4-associated factor homolog 1 OS=Arabidopsis thaliana GN=DCAF1 PE=1 SV=2	--	--	--	--	K11789	2e-39	rcu:RCOM_0205780	HIV-1 Vpr-binding protein	-	GO:0005488//binding	-
Unigene17259_All	409	8.30732	36.1894	2.25614	1.69989e-18	3.152e-19	--	--	--	--	--	--	--	--	--	--	--	--	--	--	-	-	-
Unigene17271_All	261	9.46155	71.4639	2.89319	1.28619e-28	2.3849e-29	--	--	--	--	--	--	--	--	--	--	--	--	--	--	-	-	-
Unigene17283_All	258	2.00032	20.8814	3.50052	5.31814e-11	9.86043e-12	--	--	--	--	--	--	--	--	--	--	--	--	--	--	-	-	-
Unigene17311_All	250	65.4176	13.4313	-2.26132	4.40297e-19	8.16416e-20	--	--	--	--	--	--	--	--	--	--	--	--	--	--	-	-	-
Unigene17336_All	296	2.55281	12.7358	2.43751	4.28546e-06	7.94512e-07	gi|18411951|ref|NP_567236.1|	1e-40	PMS1 (POSTMEIOTIC SEGREGATION 1); ATP binding / mismatched DNA binding [Arabidopsis thaliana] >gi|15617225|gb|AAL01156.1| DNA mismatch repair protein [Arabidopsis thaliana]	sp|Q54QA0|PMS1_DICDI	6e-21	Mismatch repair endonuclease pms1 OS=Dictyostelium discoideum GN=pms1 PE=3 SV=1	YNL082w	2e-12	COG0323	DNA mismatch repair enzyme (predicted ATPase)	K10858	5e-42	ath:AT4G02460	DNA mismatch repair protein PMS2	GO:0048608//reproductive structure development;GO:0009791//post-embryonic development;GO:0048229//gametophyte development;GO:0006281//DNA repair	GO:0032559//adenyl ribonucleotide binding;GO:0003690//double-stranded DNA binding	GO:0043231//intracellular membrane-bounded organelle
Unigene1735_All	226	4.92043	25.1182	2.5259	4.54273e-09	8.42099e-10	gi|255555483|ref|XP_002518778.1|	5e-21	conserved hypothetical protein [Ricinus communis] >gi|223542159|gb|EEF43703.1| conserved hypothetical protein [Ricinus communis]	--	--	--	--	--	--	--	--	--	--	--	-	-	-
Unigene17395_All	1504	26.868	7.24228	-2.10681	3.50551e-41	6.50005e-42	gi|33151175|gb|AAP97437.1|	0	alpha-L-arabinofuranosidase [Malus x domestica]	sp|Q9SG80|ASD1_ARATH	0	Alpha-L-arabinofuranosidase 1 OS=Arabidopsis thaliana GN=ASD1 PE=1 SV=1	CAC3436	4e-61	COG3534	Alpha-L-arabinofuranosidase	--	--	--	--	GO:0019566//arabinose metabolic process;GO:0000272//polysaccharide catabolic process	GO:0004553//hydrolase activity, hydrolyzing O-glycosyl compounds	GO:0005618//cell wall;GO:0043231//intracellular membrane-bounded organelle;GO:0005576//extracellular region
Unigene17411_All	1925	38.4389	8.09048	-2.25771	7.06633e-83	1.31027e-83	gi|9759460|dbj|BAB10376.1|	0	RNA helicase [Arabidopsis thaliana]	sp|Q8N3C0|HELC1_HUMAN	0	Activating signal cointegrator 1 complex subunit 3 OS=Homo sapiens GN=ASCC3 PE=1 SV=3	SPBC13G1.10c	3e-178	COG1204	Superfamily II helicase	K01529	0	ath:AT5G61140	[EC:3.6.1.-]	GO:0006259//DNA metabolic process	GO:0003676//nucleic acid binding;GO:0017111//nucleoside-triphosphatase activity;GO:0000166//nucleotide binding	GO:0043231//intracellular membrane-bounded organelle
Unigene17413_All	270	9.03516	58.7537	2.80008	1.55874e-23	2.89028e-24	gi|115472665|ref|NP_001059931.1|	1e-08	Os07g0549100 [Oryza sativa Japonica Group] >gi|113611467|dbj|BAF21845.1| Os07g0549100 [Oryza sativa Japonica Group]	--	--	--	--	--	--	--	--	--	--	--	-	-	-
Unigene17417_All	347	1.1861	9.54369	3.23304	1.60094e-07	2.96826e-08	--	--	--	--	--	--	--	--	--	--	--	--	--	--	-	-	-
Unigene17444_All	225	14.5816	59.7974	2.044	5.25771e-14	9.74906e-15	gi|76800638|gb|ABA55726.1|	2e-14	sulfoquinovosyldiacylglycerol synthase type 2 [Vigna unguiculata]	--	--	--	--	--	--	--	K06119	2e-17	pop:POPTR_417124	sulfoquinovosyltransferase [EC:2.4.1.-]	GO:0008610//lipid biosynthetic process;GO:0006664//glycolipid metabolic process;GO:0009267//cellular response to starvation	GO:0008194//UDP-glycosyltransferase activity	GO:0009526//plastid envelope
Unigene17455_All	1080	38.1529	9.11087	-2.07737	3.61777e-42	6.70821e-43	gi|224112925|ref|XP_002316333.1|	2e-72	pseudo response regulator [Populus trichocarpa] >gi|222865373|gb|EEF02504.1| pseudo response regulator [Populus trichocarpa]	sp|Q93WK5|APRR7_ARATH	1e-64	Two-component response regulator-like APRR7 OS=Arabidopsis thaliana GN=APRR7 PE=2 SV=1	--	--	--	--	K12129	1e-72	pop:POPTR_563807	pseudo-response regulator 7	GO:0009628//response to abiotic stimulus;GO:0048511//rhythmic process	GO:0030528//transcription regulator activity;GO:0003676//nucleic acid binding	GO:0043231//intracellular membrane-bounded organelle
Unigene17489_All	254	2.08036	18.3953	3.42457	2.49349e-10	4.62264e-11	gi|224125566|ref|XP_002329836.1|	1e-24	predicted protein [Populus trichocarpa] >gi|222870898|gb|EEF08029.1| predicted protein [Populus trichocarpa]	--	--	--	--	--	--	--	--	--	--	--	-	-	-
Unigene17491_All	291	6.88211	40.3987	2.64138	7.25046e-18	1.34441e-18	gi|3157952|gb|AAC17635.1|	2e-07	F12F1.11 [Arabidopsis thaliana]	--	--	--	--	--	--	--	--	--	--	--	-	-	-
Unigene17519_All	359	46.0479	9.6628	-2.19269	4.79692e-19	8.89464e-20	--	--	--	--	--	--	--	--	--	--	--	--	--	--	-	-	-
Unigene17529_All	255	5.87819	27.0801	2.18474	1.94511e-08	3.60633e-09	gi|18394637|ref|NP_564059.1|	6e-17	PDCB3 (PLASMODESMATA CALLOSE-BINDING PROTEIN 3); callose binding / polysaccharide binding [Arabidopsis thaliana] >gi|9795591|gb|AAF98409.1|AC026238_1 Hypothetical protein [Arabidopsis thaliana] >gi|30017221|gb|AAP12844.1| At1g18650 [Arabidopsis thaliana]	sp|Q9FNQ2|E13L2_ARATH	1e-16	Glucan endo-1,3-beta-glucosidase-like protein 2 OS=Arabidopsis thaliana GN=At5g61130 PE=1 SV=1	--	--	--	--	--	--	--	--	GO:0052386//cell wall thickening	GO:0030247//polysaccharide binding	GO:0005911//cell-cell junction;GO:0005618//cell wall;GO:0031225//anchored to membrane
Unigene17560_All	222	8.46837	70.4464	3.122	1.57464e-26	2.91976e-27	--	--	--	--	--	--	--	--	--	--	--	--	--	--	-	-	-
Unigene17562_All	492	3.00961	22.8928	3.17205	1.04449e-21	1.93674e-22	gi|116309014|emb|CAH66131.1|	2e-06	OSIGBa0135L04.5 [Oryza sativa (indica cultivar-group)]	--	--	--	--	--	--	--	--	--	--	--	-	-	-
Unigene17565_All	421	15.4383	3.68288	-2.02589	1.85882e-07	3.44623e-08	gi|27311819|gb|AAO00875.1|	5e-15	Unknown protein [Arabidopsis thaliana]	sp|Q42581|KPRS1_ARATH	3e-15	Ribose-phosphate pyrophosphokinase 1 OS=Arabidopsis thaliana GN=PRS1 PE=2 SV=2	--	--	--	--	K00948	3e-16	ath:AT2G35390	ribose-phosphate pyrophosphokinase [EC:2.7.6.1]	GO:0009124//nucleoside monophosphate biosynthetic process	GO:0046872//metal ion binding;GO:0016778	GO:0009536//plastid
Unigene17571_All	728	17.7823	104.781	2.53219	2.83678e-94	5.26006e-95	gi|22655024|gb|AAM98103.1|	2e-39	At1g02660/T14P4_9 [Arabidopsis thaliana]	--	--	--	--	--	--	--	--	--	--	--	GO:0044238//primary metabolic process	GO:0004091//carboxylesterase activity	GO:0044464//cell part
Unigene17587_All	240	4.58204	23.3734	2.5259	4.54273e-09	8.42099e-10	--	--	--	--	--	--	--	--	--	--	--	--	--	--	-	-	-
Unigene17625_All	604	6.89678	37.2872	2.528	9.73943e-31	1.80592e-31	gi|6434142|emb|CAB60831.1|	4e-84	ACC synthase [Citrus sinensis]	sp|Q9MB95|1A11_PRUMU	9e-77	1-aminocyclopropane-1-carboxylate synthase 1 OS=Prunus mume GN=ACS1 PE=2 SV=1	--	--	--	--	K01762	3e-73	ath:AT3G61510	1-aminocyclopropane-1-carboxylate synthase [EC:4.4.1.14]	GO:0008152//metabolic process	GO:0048037//cofactor binding;GO:0016846//carbon-sulfur lyase activity;GO:0016740//transferase activity	-
Unigene17635_All	1287	46.2288	9.33738	-2.4099	7.37606e-72	1.3677e-72	gi|110738087|dbj|BAF00977.1|	4e-29	T24D18.4 [Arabidopsis thaliana]	sp|Q9P785|YNY5_SCHPO	1e-11	LisH domain-containing protein C1711.05 OS=Schizosaccharomyces pombe GN=SPBC1711.05 PE=2 SV=1	SPAC140.02	6e-10	COG0724	RNA-binding proteins (RRM domain)	K11267	4e-22	sbi:SORBI_10g010710	sister chromatid cohesion protein PDS5	-	-	GO:0044444//cytoplasmic part
Unigene17694_All	642	39.1308	11.2641	-2.00236	1.12535e-24	2.08666e-25	--	--	--	--	--	--	--	--	--	--	--	--	--	--	-	-	-
Unigene17705_All	291	5.13078	28.287	2.6195	1.12522e-12	2.08643e-13	gi|225437088|ref|XP_002273520.1|	8e-19	PREDICTED: hypothetical protein [Vitis vinifera] >gi|147810449|emb|CAN65336.1| hypothetical protein [Vitis vinifera]	--	--	--	--	--	--	--	--	--	--	--	-	-	-
Unigene17707_All	211	2.27061	11.0002	2.02247	0.00435908	0.000808115	--	--	--	--	--	--	--	--	--	--	--	--	--	--	-	-	-
Unigene17721_All	480	26.8671	3.55786	-3.24917	1.43222e-21	2.65569e-22	gi|108710676|gb|ABF98471.1|	2e-27	expressed protein [Oryza sativa (japonica cultivar-group)]	--	--	--	--	--	--	--	--	--	--	--	GO:0009987//cellular process	GO:0000166//nucleotide binding	-
Unigene17767_All	463	7.97502	37.8465	2.3625	6.01479e-23	1.11529e-23	gi|124359759|gb|ABD32403.2|	2e-12	DNA-binding WRKY [Medicago truncatula]	sp|Q93WT0|WRK31_ARATH	6e-10	Probable WRKY transcription factor 31 OS=Arabidopsis thaliana GN=WRKY31 PE=2 SV=1	--	--	--	--	--	--	--	--	-	-	-
Unigene17775_All	403	20.3527	106.572	2.43967	2.57084e-54	4.76695e-55	gi|3511147|gb|AAC33732.1|	1e-53	PR-4 type protein [Vitis vinifera] >gi|295814499|gb|ADG35965.1| pathogenesis-related protein 4 [Vitis hybrid cultivar]	sp|P29063|PR4B_TOBAC	2e-49	Pathogenesis-related protein PR-4B OS=Nicotiana tabacum PE=2 SV=1	--	--	--	--	--	--	--	--	GO:0006952//defense response;GO:0006026	GO:0004553//hydrolase activity, hydrolyzing O-glycosyl compounds;GO:0030247//polysaccharide binding	GO:0030312//external encapsulating structure
Unigene1780_All	286	7.51771	46.6802	2.72899	4.16997e-21	7.73212e-22	gi|224137290|ref|XP_002327089.1|	4e-27	cytochrome P450 [Populus trichocarpa] >gi|222835404|gb|EEE73839.1| cytochrome P450 [Populus trichocarpa]	sp|O49859|C82A4_SOYBN	5e-21	Cytochrome P450 82A4 OS=Glycine max GN=CYP82A4 PE=2 SV=1	--	--	--	--	K00517	5e-20	ath:AT4G31940	[EC:1.14.-.-]	GO:0008152//metabolic process	GO:0016709//oxidoreductase activity, acting on paired donors, with incorporation or reduction of molecular oxygen, NADH or NADPH as one donor, and incorporation of one atom of oxygen;GO:0005506//iron ion binding	-
Unigene17815_All	634	4.89424	105.253	4.42902	1.44569e-130	2.68065e-131	gi|123534|sp|P02519.1|HSP11_SOYBN	4e-64	RecName: Full=17.3 kDa class I heat shock protein; AltName: Full=HSP 17.3 >gi|224205|prf||1012218B protein 6871,heat shock	sp|P02519|HSP11_SOYBN	2e-64	17.3 kDa class I heat shock protein OS=Glycine max GN=HSP17.3-B PE=3 SV=1	TM0374	3e-19	COG0071	Molecular chaperone (small heat shock protein)	--	--	--	--	GO:0050896//response to stimulus	-	GO:0044424//intracellular part
Unigene17825_All	225	11.2755	46.7977	2.09381	2.43898e-12	4.52244e-13	--	--	--	--	--	--	--	--	--	--	--	--	--	--	-	-	-
Unigene17897_All	254	3.53198	16.9012	2.60743	7.99282e-08	1.48192e-08	gi|297839877|ref|XP_002887820.1|	3e-32	F-box family protein [Arabidopsis lyrata subsp. lyrata] >gi|297333661|gb|EFH64079.1| F-box family protein [Arabidopsis lyrata subsp. lyrata]	sp|Q3EC97|FBL14_ARATH	6e-32	F-box/LRR-repeat protein 14 OS=Arabidopsis thaliana GN=FBL14 PE=2 SV=1	--	--	--	--	--	--	--	--	GO:0019941//modification-dependent protein catabolic process	GO:0003824//catalytic activity	-
Unigene17918_All	661	5.30723	23.5725	2.28801	3.96058e-20	7.34386e-21	gi|111074420|gb|ABH04583.1|	7e-47	At3g55070 [Arabidopsis thaliana]	sp|Q7S2X0|FYV10_NEUCR	6e-10	Protein fyv-10 OS=Neurospora crassa GN=fyv-10 PE=3 SV=1	--	--	--	--	--	--	--	--	-	-	GO:0009536//plastid
Unigene17941_All	457	98.035	23.3341	-2.02614	2.5322e-45	4.6953e-46	gi|290490590|dbj|BAI79282.1|	2e-30	LysM type receptor kinase [Lotus japonicus]	--	--	--	--	--	--	--	--	--	--	--	GO:0009056//catabolic process;GO:0006464//protein modification process	GO:0004672//protein kinase activity;GO:0032559//adenyl ribonucleotide binding	-
Unigene17962_All	334	10.4118	45.3677	2.03274	1.73364e-14	3.21458e-15	gi|222424044|dbj|BAH19983.1|	1e-07	AT5G20250 [Arabidopsis thaliana]	sp|Q8RX87|RFS6_ARATH	6e-08	Probable galactinol--sucrose galactosyltransferase 6 OS=Arabidopsis thaliana GN=RFS6 PE=2 SV=2	--	--	--	--	--	--	--	--	GO:0006950//response to stress	GO:0008378//galactosyltransferase activity	GO:0009536//plastid
Unigene17976_All	725	58.6877	11.9569	-2.35572	2.00031e-51	3.70906e-52	gi|297830956|ref|XP_002883360.1|	1e-63	time for coffee [Arabidopsis lyrata subsp. lyrata] >gi|297329200|gb|EFH59619.1| time for coffee [Arabidopsis lyrata subsp. lyrata]	sp|Q94KE2|TIC_ARATH	7e-62	Protein TIME FOR COFFEE OS=Arabidopsis thaliana GN=TIC PE=1 SV=2	--	--	--	--	--	--	--	--	GO:0050789//regulation of biological process	-	GO:0043231//intracellular membrane-bounded organelle
Unigene18007_All	613	8.90073	60.0323	2.86269	1.7527e-56	3.24992e-57	gi|38112198|gb|AAR11193.1|	9e-56	9-cis-epoxycarotenoid dioxygenase 1 [Vitis vinifera]	sp|Q9LRR7|NCED3_ARATH	2e-53	9-cis-epoxycarotenoid dioxygenase NCED3, chloroplastic OS=Arabidopsis thaliana GN=NCED3 PE=2 SV=1	all1106	5e-17	COG3670	Lignostilbene-alpha,beta-dioxygenase and related enzymes	K09840	2e-54	ath:AT3G14440	9-cis-epoxycarotenoid dioxygenase [EC:1.13.11.51]	GO:0006972//hyperosmotic response;GO:0008152//metabolic process	GO:0010436	GO:0009532//plastid stroma;GO:0009534//chloroplast thylakoid
Unigene18036_All	365	7.08575	32.912	2.28882	1.76098e-15	3.26494e-16	--	--	--	--	--	--	--	--	--	--	--	--	--	--	-	-	-
Unigene18137_All	369	16.1021	91.8174	2.36334	2.77477e-35	5.14509e-36	gi|94807648|gb|ABF47121.1|	7e-13	At5g02220 [Arabidopsis thaliana]	--	--	--	--	--	--	--	--	--	--	--	-	-	-
Unigene18201_All	291	127.225	569.056	2.14716	1.15721e-171	2.14574e-172	--	--	--	--	--	--	--	--	--	--	--	--	--	--	-	-	-
Unigene18210_All	440	5.06799	29.4058	2.59978	4.04947e-19	7.50869e-20	gi|224064866|ref|XP_002301590.1|	6e-41	fasciclin-like arabinogalactan protein 12.2 [Populus trichocarpa] >gi|222843316|gb|EEE80863.1| fasciclin-like arabinogalactan protein 12.2 [Populus trichocarpa]	sp|Q9SJ81|FLA7_ARATH	4e-31	Fasciclin-like arabinogalactan protein 7 OS=Arabidopsis thaliana GN=FLA7 PE=1 SV=1	--	--	--	--	--	--	--	--	-	-	GO:0031225//anchored to membrane
Unigene18305_All	370	59.4139	14.8355	-2.01868	9.8175e-22	1.8204e-22	gi|224073037|ref|XP_002303954.1|	3e-28	cytochrome P450 [Populus trichocarpa] >gi|222841386|gb|EEE78933.1| cytochrome P450 [Populus trichocarpa]	--	--	--	--	--	--	--	--	--	--	--	GO:0008152//metabolic process	GO:0005506//iron ion binding;GO:0016712//oxidoreductase activity, acting on paired donors, with incorporation or reduction of molecular oxygen, reduced flavin or flavoprotein as one donor, and incorporation of one atom of oxygen	-
Unigene1852_All	303	2.23031	11.9297	2.38504	2.81431e-05	5.21792e-06	--	--	--	--	--	--	--	--	--	--	--	--	--	--	-	-	-
Unigene18540_All	415	15.4846	64.0774	2.122	8.15329e-30	1.51182e-30	gi|559557|gb|AAA51649.1|	2e-16	arabinogalactan-protein [Pyrus communis]	sp|Q8LCE4|AGP5_ARATH	5e-16	Classical arabinogalactan protein 5 OS=Arabidopsis thaliana GN=AGP5 PE=2 SV=2	RSc2303	3e-10	COG4796	Type II secretory pathway, component HofQ	K12447	2e-11	cre:CHLREDRAFT_32796	UDP-sugar pyrophosphorylase [EC:2.7.7.64]	-	-	-
Unigene18573_All	508	4.81261	0	-5.10681	1.90414e-06	3.52684e-07	gi|15228914|ref|NP_188319.1|	3e-45	calmodulin-binding protein [Arabidopsis thaliana]	sp|Q9LSP8|CMTA6_ARATH	2e-45	Calmodulin-binding transcription activator 6 OS=Arabidopsis thaliana GN=CMTA6 PE=2 SV=1	--	--	--	--	--	--	--	--	GO:0010468//regulation of gene expression	GO:0005515//protein binding	GO:0043231//intracellular membrane-bounded organelle
Unigene18587_All	507	16.9642	71.1547	2.10493	7.26566e-39	1.34723e-39	gi|56269870|gb|AAV85475.1|	9e-78	expansin [Populus tomentosa]	sp|Q38865|EXPA6_ARATH	5e-70	Expansin-A6 OS=Arabidopsis thaliana GN=EXPA6 PE=2 SV=2	--	--	--	--	--	--	--	--	GO:0007047//cell wall organization	-	GO:0044464//cell part
Unigene18621_All	434	14.6782	72.4221	2.37878	3.77716e-41	7.00376e-42	--	--	--	--	--	--	--	--	--	--	--	--	--	--	-	-	-
Unigene18707_All	212	2.75286	12.1497	2.38504	9.33961e-05	1.73154e-05	gi|224140079|ref|XP_002323414.1|	7e-07	NAC domain protein, IPR003441 [Populus trichocarpa] >gi|222868044|gb|EEF05175.1| NAC domain protein, IPR003441 [Populus trichocarpa]	--	--	--	--	--	--	--	--	--	--	--	-	-	-
Unigene18739_All	349	12.6408	64.0931	2.37539	6.24857e-27	1.15863e-27	--	--	--	--	--	--	--	--	--	--	--	--	--	--	-	-	-
Unigene18771_All	315	13.4387	65.8392	2.30431	2.53235e-24	4.69558e-25	--	--	--	--	--	--	--	--	--	--	--	--	--	--	-	-	-
Unigene18775_All	563	16.5553	201.506	3.5664	8.89677e-192	1.64967e-192	gi|115444605|ref|NP_001046082.1|	5e-37	Os02g0179200 [Oryza sativa Japonica Group] >gi|113535613|dbj|BAF07996.1| Os02g0179200 [Oryza sativa Japonica Group]	--	--	--	PA1742	2e-06	COG0518	GMP synthase - Glutamine amidotransferase domain	--	--	--	--	-	-	GO:0043231//intracellular membrane-bounded organelle
Unigene1878_All	291	2.68141	13.996	2.27401	3.27352e-05	6.06951e-06	--	--	--	--	--	--	--	--	--	--	--	--	--	--	-	-	-
Unigene1880_All	222	3.76344	23.4648	2.6876	1.91951e-08	3.55924e-09	--	--	--	--	--	--	--	--	--	--	--	--	--	--	-	-	-
Unigene18800_All	264	2.46639	26.7008	3.50052	2.64778e-14	4.90962e-15	--	--	--	--	--	--	--	--	--	--	--	--	--	--	-	-	-
Unigene18879_All	266	8.19988	58.7584	2.87047	1.81606e-23	3.3674e-24	gi|124360158|gb|ABN08174.1|	8e-22	Histone H2A; Histone-fold [Medicago truncatula] >gi|124360160|gb|ABN08176.1| Histone H2A; Histone-fold [Medicago truncatula]	sp|O65759|H2AX_CICAR	4e-22	Histone H2AX OS=Cicer arietinum GN=HIS2A PE=2 SV=1	YDR225w	2e-15	COG5262	Histone H2A	K11251	8e-24	vvi:100257319	histone H2A	GO:0034728	GO:0003676//nucleic acid binding	GO:0000785//chromatin;GO:0031981//nuclear lumen
Unigene18881_All	203	73.7028	353.855	2.23209	5.52967e-75	1.02533e-75	--	--	--	--	--	--	--	--	--	--	--	--	--	--	-	-	-
Unigene18899_All	257	7.12321	42.9696	2.62605	3.34223e-16	6.1973e-17	--	--	--	--	--	--	--	--	--	--	--	--	--	--	-	-	-
Unigene18935_All	399	113.443	508.93	2.16311	2.08596e-210	3.86786e-211	gi|115453839|ref|NP_001050520.1|	1e-21	Os03g0570800 [Oryza sativa Japonica Group] >gi|108709407|gb|ABF97202.1| MATE efflux family protein, expressed [Oryza sativa (japonica cultivar-group)] >gi|113548991|dbj|BAF12434.1| Os03g0570800 [Oryza sativa Japonica Group]	sp|Q9LYT3|TT12_ARATH	1e-09	Protein TRANSPARENT TESTA 12 OS=Arabidopsis thaliana GN=TT12 PE=2 SV=1	--	--	--	--	--	--	--	--	GO:0015893//drug transport	GO:0015291//secondary active transmembrane transporter activity	GO:0043231//intracellular membrane-bounded organelle
Unigene19006_All	498	34.0993	6.71946	-2.24432	1.77702e-19	3.29502e-20	gi|224124222|ref|XP_002330135.1|	7e-17	glycosyltransferase [Populus trichocarpa] >gi|222871269|gb|EEF08400.1| glycosyltransferase [Populus trichocarpa]	sp|Q949Q1|GAUTB_ARATH	4e-09	Probable galacturonosyltransferase 11 OS=Arabidopsis thaliana GN=GAUT11 PE=2 SV=1	--	--	--	--	--	--	--	--	-	GO:0008194//UDP-glycosyltransferase activity	-
Unigene19028_All	647	20.6239	4.707	-2.11139	1.14211e-14	2.11775e-15	gi|34365761|gb|AAQ65192.1|	8e-66	At3g08670 [Arabidopsis thaliana]	sp|Q75JC9|Y8484_DICDI	4e-13	Uncharacterized protein DDB_G0271670 OS=Dictyostelium discoideum GN=DDB_G0271670 PE=4 SV=1	YGR189c	7e-08	COG2273	Beta-glucanase/Beta-glucan synthetase	K03006	2e-07	osa:4337831	DNA-directed RNA polymerase II subunit A [EC:2.7.7.6]	-	-	-
Unigene19048_All	451	2.46567	11.9966	2.30909	2.75209e-07	5.10281e-08	--	--	--	--	--	--	--	--	--	--	--	--	--	--	-	-	-
Unigene19073_All	268	19.9447	97.1002	2.39277	7.52447e-34	1.39522e-34	--	--	--	--	--	--	--	--	--	--	--	--	--	--	-	-	-
Unigene1908_All	205	4.25594	22.6901	2.52254	3.24765e-07	6.02115e-08	--	--	--	--	--	--	--	--	--	--	--	--	--	--	-	-	-
Unigene19167_All	324	5.2334	25.1699	2.25951	4.82202e-10	8.94062e-11	gi|224100539|ref|XP_002311915.1|	2e-07	predicted protein [Populus trichocarpa] >gi|222851735|gb|EEE89282.1| predicted protein [Populus trichocarpa]	--	--	--	--	--	--	--	K08248	5e-06	ath:AT1G73050	mandelonitrile lyase [EC:4.1.2.10]	-	-	-
Unigene19276_All	307	9.9467	55.125	2.51628	2.24639e-22	4.1641e-23	gi|15224907|ref|NP_181394.1|	7e-29	acid phosphatase class B family protein [Arabidopsis thaliana]	sp|P27061|PPA1_SOLLC	1e-14	Acid phosphatase 1 OS=Solanum lycopersicum GN=APS1 PE=2 SV=1	--	--	--	--	K02866	1e-22	osa:4332737	large subunit ribosomal protein L10e	-	-	-
Unigene19283_All	262	81.1087	335.93	2.01588	3.25e-84	6.02628e-85	gi|18420236|ref|NP_568395.1|	1e-31	WAV2 (WAVY GROWTH 2) [Arabidopsis thaliana] >gi|57157671|dbj|BAD83800.1| Bem46-like protein [Arabidopsis thaliana]	--	--	--	--	--	--	--	K06889	3e-36	rcu:RCOM_1046060		-	-	-
Unigene19294_All	852	6.02838	22.346	2.03274	3.18242e-21	5.90098e-22	gi|224081403|ref|XP_002306397.1|	1e-118	GRAS family transcription factor [Populus trichocarpa] >gi|222855846|gb|EEE93393.1| GRAS family transcription factor [Populus trichocarpa]	sp|Q9C8Y3|RGL1_ARATH	2e-45	DELLA protein RGL1 OS=Arabidopsis thaliana GN=RGL1 PE=1 SV=1	--	--	--	--	--	--	--	--	-	-	-
Unigene19299_All	520	52.1278	220.543	2.09992	2.96002e-118	5.48858e-119	gi|10798750|dbj|BAB16427.1|	2e-55	NtEIG-E80 [Nicotiana tabacum]	--	--	--	--	--	--	--	--	--	--	--	-	-	-
Unigene19313_All	264	24.5748	114.269	2.19601	1.11844e-32	2.07385e-33	gi|186898205|gb|ACC93947.1|	7e-18	heat-shock protein 70 [Hevea brasiliensis]	sp|P26791|HSP70_DAUCA	3e-08	Heat shock 70 kDa protein OS=Daucus carota GN=HSP70 PE=3 SV=1	--	--	--	--	K03283	7e-17	rcu:RCOM_1442280	heat shock 70kDa protein 1/8	-	-	-
Unigene19325_All	230	7.88025	45.931	2.59758	4.61189e-15	8.55155e-16	--	--	--	--	--	--	--	--	--	--	--	--	--	--	-	-	-
Unigene19401_All	349	1.14398	10.6426	3.23304	1.60094e-07	2.96826e-08	--	--	--	--	--	--	--	--	--	--	--	--	--	--	-	-	-
Unigene19407_All	294	10.8459	53.155	2.38504	2.12449e-20	3.93932e-21	--	--	--	--	--	--	--	--	--	--	--	--	--	--	-	-	-
Unigene1941_All	396	2.37371	36.1731	3.92561	1.15899e-27	2.14904e-28	--	--	--	--	--	--	--	--	--	--	--	--	--	--	-	-	-
Unigene19443_All	407	4.95091	37.2713	2.99647	1.47251e-25	2.73038e-26	gi|20135538|gb|AAL25839.1|	3e-62	lipid transfer precursor protein [Hevea brasiliensis]	sp|Q9M5X7|NLTP_MALDO	2e-37	Non-specific lipid-transfer protein OS=Malus domestica GN=MALD3 PE=1 SV=1	--	--	--	--	--	--	--	--	-	-	-
Unigene19462_All	245	56.6756	229.733	2.02118	2.59964e-54	4.82035e-55	--	--	--	--	--	--	--	--	--	--	--	--	--	--	-	-	-
Unigene1951_All	264	5.39976	20.7047	2.048	1.41872e-06	2.63043e-07	gi|255570114|ref|XP_002526019.1|	6e-06	homeobox protein, putative [Ricinus communis] >gi|223534666|gb|EEF36359.1| homeobox protein, putative [Ricinus communis]	--	--	--	--	--	--	--	--	--	--	--	-	-	-
Unigene1952_All	533	17.9134	2.80476	-2.65936	1.72573e-13	3.19992e-14	gi|255554485|ref|XP_002518281.1|	5e-58	nucleic acid binding protein, putative [Ricinus communis] >gi|223542501|gb|EEF44041.1| nucleic acid binding protein, putative [Ricinus communis]	--	--	--	--	--	--	--	--	--	--	--	-	-	-
Unigene1953_All	324	0.985801	15.285	3.97	4.34247e-11	8.05029e-12	--	--	--	--	--	--	--	--	--	--	--	--	--	--	-	-	-
Unigene19743_All	647	22.3054	4.03457	-2.43088	2.4236e-18	4.49393e-19	gi|75318818|sp|O82039.1|SPY_PETHY	1e-121	RecName: Full=Probable UDP-N-acetylglucosamine--peptide N-acetylglucosaminyltransferase SPINDLY; AltName: Full=PhSPY >gi|3319682|emb|CAA76834.1| SPINDLY protein [Petunia x hybrida]	sp|O82039|SPY_PETHY	4e-121	Probable UDP-N-acetylglucosamine--peptide N-acetylglucosaminyltransferase SPINDLY OS=Petunia hybrida GN=SPY PE=2 SV=1	MTH72	8e-23	COG0457	FOG: TPR repeat	K09667	3e-30	sbi:SORBI_04g019560	polypeptide N-acetylglucosaminyltransferase [EC:2.4.1.-]	-	-	-
Unigene19770_All	455	16.6344	4.02292	-2.36985	5.34323e-10	9.9064e-11	gi|224061929|ref|XP_002300669.1|	3e-73	multicopper oxidase [Populus trichocarpa] >gi|222842395|gb|EEE79942.1| multicopper oxidase [Populus trichocarpa]	sp|Q00624|ASOL_BRANA	2e-46	L-ascorbate oxidase homolog OS=Brassica napus GN=Bp10 PE=2 SV=1	--	--	--	--	K00423	6e-47	ath:AT1G55570	L-ascorbate oxidase [EC:1.10.3.3]	-	-	-
Unigene19772_All	1180	31.0306	2.10823	-3.86065	3.84445e-69	7.12854e-70	gi|224140613|ref|XP_002323676.1|	1e-175	aminophospholipid ATPase [Populus trichocarpa] >gi|222868306|gb|EEF05437.1| aminophospholipid ATPase [Populus trichocarpa]	sp|P98204|ALA1_ARATH	2e-99	Phospholipid-transporting ATPase 1 OS=Arabidopsis thaliana GN=ALA1 PE=1 SV=1	YAL026c	2e-72	COG0474	Cation transport ATPase	K01530	0	rcu:RCOM_1058020	phospholipid-translocating ATPase [EC:3.6.3.1]	-	-	-
Unigene19773_All	666	24.9811	5.7297	-2.21487	8.2264e-19	1.52537e-19	gi|115480741|ref|NP_001063964.1|	1e-76	Os09g0567700 [Oryza sativa Japonica Group] >gi|75322277|sp|Q652L2.1|HIRA_ORYSJ RecName: Full=Protein HIRA; AltName: Full=Histone regulator protein >gi|113632197|dbj|BAF25878.1| Os09g0567700 [Oryza sativa Japonica Group]	sp|Q652L2|HIRA_ORYSJ	6e-77	Protein HIRA OS=Oryza sativa subsp. japonica GN=Os09g0567700 PE=2 SV=1	--	--	--	--	K11293	1e-109	rcu:RCOM_1279840	protein HIRA/HIR1	-	-	-
Unigene19786_All	335	7.29794	0	-5.10681	1.90414e-06	3.52684e-07	gi|297824789|ref|XP_002880277.1|	1e-46	At2g47010/F14M4.16 [Arabidopsis lyrata subsp. lyrata] >gi|297326116|gb|EFH56536.1| At2g47010/F14M4.16 [Arabidopsis lyrata subsp. lyrata]	--	--	--	--	--	--	--	--	--	--	--	-	-	-
Unigene19793_All	1097	61.5952	10.9862	-2.64838	2.37513e-90	4.40407e-91	gi|140055591|gb|ABO80946.1|	6e-32	SBP [Medicago truncatula]	sp|Q9S7P5|SPL12_ARATH	1e-26	Squamosa promoter-binding-like protein 12 OS=Arabidopsis thaliana GN=SPL12 PE=1 SV=1	--	--	--	--	--	--	--	--	-	-	-
Unigene19811_All	471	21.9917	4.33356	-2.22377	2.84337e-12	5.27228e-13	gi|115446121|ref|NP_001046840.1|	4e-56	Os02g0474700 [Oryza sativa Japonica Group] >gi|113536371|dbj|BAF08754.1| Os02g0474700 [Oryza sativa Japonica Group]	sp|O59809|IMA3_SCHPO	6e-08	Probable importin c550.11 OS=Schizosaccharomyces pombe GN=SPCC550.11 PE=2 SV=1	SPCC550.11	2e-08	COG5656	Importin, protein involved in nuclear import	--	--	--	--	-	-	-
Unigene19816_All	310	17.4775	3.02329	-2.65936	1.54679e-08	2.86768e-09	gi|224116630|ref|XP_002317351.1|	3e-48	multidrug resistance protein ABC transporter family [Populus trichocarpa] >gi|222860416|gb|EEE97963.1| multidrug resistance protein ABC transporter family [Populus trichocarpa]	sp|Q42093|AB2C_ARATH	3e-44	ABC transporter C family member 2 OS=Arabidopsis thaliana GN=ABCC2 PE=1 SV=2	YLL015w	2e-12	COG1132	ABC-type multidrug transport system, ATPase and permease components	K05666	2e-09	olu:OSTLU_35503	ATP-binding cassette, subfamily C (CFTR/MRP), member 2	-	-	-
Unigene19817_All	300	14.1087	2.53004	-2.87235	2.46984e-07	4.57749e-08	gi|297811421|ref|XP_002873594.1|	5e-35	emsy N terminus domain-containing protein [Arabidopsis lyrata subsp. lyrata] >gi|297319431|gb|EFH49853.1| emsy N terminus domain-containing protein [Arabidopsis lyrata subsp. lyrata]	--	--	--	--	--	--	--	--	--	--	--	-	-	-
Unigene19828_All	332	40.9664	8.6362	-2.30955	7.57398e-17	1.4044e-17	gi|18418170|ref|NP_567916.1|	2e-49	F-box family protein (FBL15) [Arabidopsis thaliana]	sp|Q9SMY8|FBL15_ARATH	1e-49	F-box/LRR-repeat protein 15 OS=Arabidopsis thaliana GN=FBL15 PE=1 SV=2	--	--	--	--	--	--	--	--	-	-	-
Unigene19832_All	289	14.0281	2.81857	-2.52185	2.00816e-06	3.72263e-07	gi|255566201|ref|XP_002524088.1|	2e-07	Co-chaperone protein HscB, mitochondrial precursor, putative [Ricinus communis] >gi|223536656|gb|EEF38298.1| Co-chaperone protein HscB, mitochondrial precursor, putative [Ricinus communis]	--	--	--	--	--	--	--	K04082	9e-09	rcu:RCOM_0422040	molecular chaperone HscB	-	-	-
Unigene19833_All	884	15.8039	0.429305	-5.55748	8.55795e-31	1.58685e-31	gi|115451679|ref|NP_001049440.1|	1e-121	Os03g0226600 [Oryza sativa Japonica Group] >gi|24421679|gb|AAN60986.1| Hypothetical protein [Oryza sativa Japonica Group] >gi|108706952|gb|ABF94747.1| expressed protein [Oryza sativa (japonica cultivar-group)] >gi|113547911|dbj|BAF11354.1| Os03g0226600 [Oryza sativa Japonica Group]	--	--	--	--	--	--	--	--	--	--	--	-	-	-
Unigene19836_All	286	11.1041	0	-5.48533	4.01042e-08	7.42833e-09	gi|255538768|ref|XP_002510449.1|	6e-20	uroporphyrin-III methyltransferase, putative [Ricinus communis] >gi|223551150|gb|EEF52636.1| uroporphyrin-III methyltransferase, putative [Ricinus communis]	--	--	--	--	--	--	--	K07056	2e-21	rcu:RCOM_1595800		-	-	-
Unigene19837_All	230	5.82278	23.4737	2.048	1.41872e-06	2.63043e-07	gi|255587064|ref|XP_002534120.1|	2e-08	ef-hand calcium binding protein, putative [Ricinus communis] >gi|223525823|gb|EEF28264.1| ef-hand calcium binding protein, putative [Ricinus communis]	--	--	--	--	--	--	--	K13448	9e-10	rcu:RCOM_0057830	calcium-binding protein CML	-	-	-
Unigene19842_All	506	15.3709	3.10984	-2.55356	5.2072e-11	9.6534e-12	gi|190148357|gb|ACE63261.1|	3e-79	histidine kinase 3 [Betula pendula]	--	--	--	--	--	--	--	--	--	--	--	-	-	-
Unigene19844_All	605	21.5888	6.01285	-2.00728	1.73217e-13	3.21157e-14	gi|186510627|ref|NP_189916.4|	4e-97	ATMIN7 (ARABIDOPSIS THALIANA HOPM INTERACTOR 7); guanyl-nucleotide exchange factor/ protein binding [Arabidopsis thaliana]	sp|Q9Y6D6|BIG1_HUMAN	6e-27	Brefeldin A-inhibited guanine nucleotide-exchange protein 1 OS=Homo sapiens GN=ARFGEF1 PE=1 SV=2	SPAC30.01c	5e-23	COG5307	SEC7 domain proteins	K13462	1e-107	rcu:RCOM_0708240	guanine nucleotide-exchange factor	-	-	-
Unigene19847_All	713	11.1842	2.83335	-2.29508	4.79192e-10	8.88536e-11	gi|297602842|ref|NP_001052965.2|	1e-64	Os04g0455900 [Oryza sativa Japonica Group] >gi|255675519|dbj|BAF14879.2| Os04g0455900 [Oryza sativa Japonica Group]	sp|Q5EAE0|ERGI3_BOVIN	3e-34	Endoplasmic reticulum-Golgi intermediate compartment protein 3 OS=Bos taurus GN=ERGIC3 PE=2 SV=1	--	--	--	--	--	--	--	--	-	-	-
Unigene19852_All	263	6.25973	1.44299	-2.52185	0.00310817	0.000576052	gi|223452391|gb|ACM89523.1|	1e-12	protein kinase family protein [Glycine max]	sp|Q9FLW0|Y5241_ARATH	2e-11	Probable receptor-like protein kinase At5g24010 OS=Arabidopsis thaliana GN=At5g24010 PE=1 SV=1	--	--	--	--	--	--	--	--	-	-	-
Unigene19853_All	484	9.60875	1.17615	-3.39632	6.30103e-09	1.16793e-09	gi|124359430|gb|ABN05881.1|	3e-39	HEAT [Medicago truncatula]	--	--	--	--	--	--	--	K11267	3e-60	rcu:RCOM_1065770	sister chromatid cohesion protein PDS5	-	-	-
Unigene19868_All	402	21.7763	2.94161	-2.91417	4.21153e-14	7.80918e-15	gi|15225229|ref|NP_180167.1|	8e-38	KH domain-containing protein [Arabidopsis thaliana] >gi|19310435|gb|AAL84954.1| F17H15.1/F17H15.1 [Arabidopsis thaliana]	sp|Q8UVD9|FUBP2_CHICK	1e-16	Far upstream element-binding protein 2 OS=Gallus gallus GN=KHSRP PE=1 SV=1	--	--	--	--	K13210	3e-60	rcu:RCOM_0774000	far upstream element-binding protein	-	-	-
Unigene19875_All	393	10.755	2.52615	-2.03642	3.27007e-05	6.06273e-06	gi|7239157|gb|AAF43095.1|AF053769_1	1e-68	homeodomain protein [Malus x domestica]	sp|Q94KL5|BLH4_ARATH	1e-62	BEL1-like homeodomain protein 4 OS=Arabidopsis thaliana GN=BLH4 PE=2 SV=2	--	--	--	--	--	--	--	--	-	-	-
Unigene19886_All	200	2.45714	18.2935	2.91555	1.01772e-06	1.88678e-07	gi|224106155|ref|XP_002314063.1|	3e-06	predicted protein [Populus trichocarpa] >gi|222850471|gb|EEE88018.1| predicted protein [Populus trichocarpa]	--	--	--	--	--	--	--	--	--	--	--	-	-	-
Unigene19892_All	532	11.8717	2.34892	-2.40938	1.4552e-08	2.69803e-09	gi|297803560|ref|XP_002869664.1|	5e-27	zinc finger family protein [Arabidopsis lyrata subsp. lyrata] >gi|297315500|gb|EFH45923.1| zinc finger family protein [Arabidopsis lyrata subsp. lyrata]	--	--	--	--	--	--	--	--	--	--	--	-	-	-
Unigene19893_All	415	16.8456	3.3067	-2.42232	1.27554e-09	2.36516e-10	gi|297827705|ref|XP_002881735.1|	1e-67	heat repeat-containing protein [Arabidopsis lyrata subsp. lyrata] >gi|297327574|gb|EFH57994.1| heat repeat-containing protein [Arabidopsis lyrata subsp. lyrata]	sp|Q5M9F8|NTKL_RAT	1e-20	N-terminal kinase-like protein OS=Rattus norvegicus GN=Scyl1 PE=2 SV=1	--	--	--	--	K08876	2e-75	rcu:RCOM_0689820	SCY1-like	-	-	-
Unigene19894_All	449	21.2085	3.45321	-2.54785	3.90658e-13	7.24311e-14	gi|6598589|gb|AAF18644.1|AC006228_15	8e-12	F5J5.11 [Arabidopsis thaliana]	--	--	--	--	--	--	--	--	--	--	--	-	-	-
Unigene19896_All	214	10.2775	0.57315	-3.90036	3.27383e-05	6.06801e-06	gi|113208238|dbj|BAF03523.1|	2e-32	CGS1 mRNA stability 1 [Arabidopsis thaliana]	sp|Q84WU2|UBP13_ARATH	7e-07	Ubiquitin carboxyl-terminal hydrolase 13 OS=Arabidopsis thaliana GN=UBP13 PE=1 SV=1	--	--	--	--	K11838	6e-09	pop:POPTR_822682	ubiquitin carboxyl-terminal hydrolase 7 [EC:3.1.2.15]	-	-	-
Unigene19920_All	288	10.6661	0	-5.36985	1.43943e-07	2.66689e-08	gi|15233650|ref|NP_195517.1|	3e-44	exostosin family protein [Arabidopsis thaliana]	sp|Q9LFP3|GLYT4_ARATH	1e-19	Probable glycosyltransferase At5g11130 OS=Arabidopsis thaliana GN=At5g11120 PE=3 SV=2	--	--	--	--	K02366	3e-06	ppp:PHYPADRAFT_123994	glucuronyl/N-acetylglucosaminyl transferase EXT1 [EC:2.4.1.224 2.4.1.225]	-	-	-
Unigene19928_All	225	16.1917	1.68669	-3.62619	1.50735e-07	2.79436e-08	gi|224065292|ref|XP_002301759.1|	3e-30	SET domain protein [Populus trichocarpa] >gi|222843485|gb|EEE81032.1| SET domain protein [Populus trichocarpa]	sp|Q8GZB6|SUVH4_ARATH	3e-28	Histone-lysine N-methyltransferase, H3 lysine-9 specific SUVH4 OS=Arabidopsis thaliana GN=SUVH4 PE=1 SV=2	DR1533	1e-07	COG3440	Predicted restriction endonuclease	--	--	--	--	-	-	-
Unigene19930_All	218	9.13012	1.99569	-2.19992	0.0027994	0.000518934	gi|34222066|gb|AAQ62869.1|	6e-25	At1g12450 [Arabidopsis thaliana]	--	--	--	--	--	--	--	--	--	--	--	-	-	-
Unigene19931_All	201	12.0434	2.83213	-2.42232	0.000591161	0.000109586	gi|115444221|ref|NP_001045890.1|	1e-06	Os02g0148300 [Oryza sativa Japonica Group] >gi|113535421|dbj|BAF07804.1| Os02g0148300 [Oryza sativa Japonica Group]	--	--	--	--	--	--	--	--	--	--	--	-	-	-
Unigene19940_All	290	18.0916	2.3461	-2.83219	1.45738e-08	2.70182e-09	gi|113208238|dbj|BAF03523.1|	9e-18	CGS1 mRNA stability 1 [Arabidopsis thaliana]	--	--	--	--	--	--	--	--	--	--	--	-	-	-
Unigene19947_All	494	29.0509	5.85082	-2.52185	3.41182e-19	6.32611e-20	gi|297833578|ref|XP_002884671.1|	7e-80	RabGAP/TBC domain-containing protein [Arabidopsis lyrata subsp. lyrata] >gi|297330511|gb|EFH60930.1| RabGAP/TBC domain-containing protein [Arabidopsis lyrata subsp. lyrata]	sp|Q28CB1|TBD2B_XENTR	2e-27	TBC1 domain family member 2B OS=Xenopus tropicalis GN=tbc1d2b PE=2 SV=1	SPAC4G8.04	1e-20	COG5210	GTPase-activating protein	--	--	--	--	-	-	-
Unigene19950_All	257	16.3276	2.21501	-3.22967	8.72779e-08	1.61781e-08	gi|22770461|gb|AAN06607.1|	2e-40	chromosome condensation regulator protein [Cicer arietinum]	sp|Q6P798|RCBT2_RAT	4e-12	RCC1 and BTB domain-containing protein 2 OS=Rattus norvegicus GN=Rcbtb2 PE=2 SV=1	ECU04g1500	8e-06	COG5184	Alpha-tubulin suppressor and related RCC1 domain-containing proteins	K10615	7e-09	cme:CMB070C	E3 ubiquitin-protein ligase HERC4 [EC:6.3.2.19]	-	-	-
Unigene19958_All	379	12.9199	2.14925	-2.71089	1.16568e-07	2.16102e-08	gi|84453186|dbj|BAE71190.1|	1e-55	aminoacyl-tRNA synthetase [Trifolium pratense]	--	--	--	--	--	--	--	--	--	--	--	-	-	-
Unigene19960_All	644	31.3274	8.9761	-2.01935	1.33381e-20	2.47321e-21	gi|224082031|ref|XP_002306554.1|	1e-105	f-box family protein [Populus trichocarpa] >gi|222856003|gb|EEE93550.1| f-box family protein [Populus trichocarpa]	sp|Q9LTX2|TIR1L_ARATH	2e-92	Transport inhibitor response 1-like protein OS=Arabidopsis thaliana GN=At5g49980 PE=1 SV=1	--	--	--	--	K13463	2e-19	ppp:PHYPADRAFT_194100	coronatine-insensitive protein 1	-	-	-
Unigene19963_All	313	19.0994	0	-6.30845	1.90532e-13	3.53261e-14	gi|11994703|dbj|BAB02941.1|	6e-25	somatic embryogenesis receptor kinase-like protein [Arabidopsis thaliana]	sp|Q9LT96|Y5977_ARATH	4e-22	Probable leucine-rich repeat receptor-like protein kinase At5g49770 OS=Arabidopsis thaliana GN=At5g49770 PE=2 SV=1	--	--	--	--	K13415	2e-22	pop:POPTR_650846	protein brassinosteroid insensitive 1 [EC:2.7.10.1 2.7.11.1]	-	-	-
Unigene19964_All	435	23.4014	5.87313	-2.03132	5.51782e-11	1.02314e-11	--	--	--	--	--	--	--	--	--	--	--	--	--	--	-	-	-
Unigene19967_All	215	19.5172	0.882571	-4.81463	1.13802e-09	2.10954e-10	gi|224140613|ref|XP_002323676.1|	3e-32	aminophospholipid ATPase [Populus trichocarpa] >gi|222868306|gb|EEF05437.1| aminophospholipid ATPase [Populus trichocarpa]	sp|P98204|ALA1_ARATH	5e-23	Phospholipid-transporting ATPase 1 OS=Arabidopsis thaliana GN=ALA1 PE=1 SV=1	SPAC4F10.16c	2e-15	COG0474	Cation transport ATPase	K01530	1e-33	pop:POPTR_254443	phospholipid-translocating ATPase [EC:3.6.3.1]	-	-	-
Unigene19974_All	435	23.84	3.87285	-2.67123	6.50944e-15	1.20701e-15	gi|3641837|emb|CAA18824.1|	2e-34	Nonclathrin coat protein gamma-like protein [Arabidopsis thaliana] >gi|7270395|emb|CAB80162.1| Nonclathrin coat protein gamma-like protein [Arabidopsis thaliana]	sp|Q0WW26|COPG_ARATH	1e-34	Coatomer subunit gamma OS=Arabidopsis thaliana GN=At4g34450 PE=1 SV=2	SPAC57A7.10c	3e-10	COG5240	Vesicle coat complex COPI, gamma subunit	--	--	--	--	-	-	-
Unigene19977_All	230	41.5098	11.2584	-2.19992	3.19991e-11	5.93341e-12	gi|57283137|emb|CAE17316.1|	1e-32	villin 1 [Nicotiana tabacum]	sp|O81644|VILI2_ARATH	2e-31	Villin-2 OS=Arabidopsis thaliana GN=VLN2 PE=1 SV=2	--	--	--	--	K05768	1e-16	osa:4341731	gelsolin	-	-	-
Unigene19980_All	440	19.7154	2.40881	-3.06499	2.31488e-14	4.29193e-15	gi|7671528|emb|CAB89490.1|	8e-76	CRK1 protein [Beta vulgaris subsp. vulgaris] >gi|7688002|emb|CAB89665.1| CRK1 protein [Beta vulgaris subsp. vulgaris]	sp|Q9ZVM9|Y1461_ARATH	8e-68	Probable serine/threonine-protein kinase At1g54610 OS=Arabidopsis thaliana GN=At1g54610 PE=1 SV=1	YAR019c	1e-09	COG0515	Serine/threonine protein kinase	K08819	2e-68	osa:4325730	Cdc2-related kinase, arginine/serine-rich [EC:2.7.11.22]	-	-	-
Unigene19985_All	386	11.6193	1.90654	-2.3154	4.09172e-06	7.58565e-07	gi|79557632|ref|NP_179585.3|	3e-46	GC1 (Golgin Candidate 1) [Arabidopsis thaliana] >gi|85681038|sp|Q8S8N9.2|GOGC1_ARATH RecName: Full=Golgin candidate 1; Short=AtGC1; AltName: Full=Golgin-84 >gi|44917433|gb|AAS49041.1| At2g19950 [Arabidopsis thaliana]	sp|Q8S8N9|GOGC1_ARATH	1e-46	Golgin candidate 1 OS=Arabidopsis thaliana GN=GC1 PE=2 SV=2	--	--	--	--	--	--	--	--	-	-	-
Unigene20000_All	301	20.9629	4.18994	-2.58239	4.59448e-09	8.51927e-10	--	--	--	--	--	--	--	--	--	--	--	--	--	--	-	-	-
Unigene20013_All	282	13.204	0	-5.59224	1.13268e-08	2.0985e-09	gi|115485719|ref|NP_001068003.1|	1e-29	Os11g0528400 [Oryza sativa Japonica Group] >gi|77551233|gb|ABA94030.1| expressed protein [Oryza sativa (japonica cultivar-group)] >gi|113645225|dbj|BAF28366.1| Os11g0528400 [Oryza sativa Japonica Group]	--	--	--	--	--	--	--	--	--	--	--	-	-	-
Unigene20015_All	230	8.46739	1.06656	-2.72349	0.000903378	0.00016737	--	--	--	--	--	--	--	--	--	--	--	--	--	--	-	-	-
Unigene20033_All	372	18.3493	4.34836	-2.04427	1.29604e-07	2.40294e-08	gi|18391384|ref|NP_563905.1|	2e-56	KEU (keule); protein transporter [Arabidopsis thaliana] >gi|150421587|sp|Q9C5X3.2|KEULE_ARATH RecName: Full=SNARE-interacting protein KEULE	sp|Q9C5X3|KEULE_ARATH	1e-56	SNARE-interacting protein KEULE OS=Arabidopsis thaliana GN=KEU PE=1 SV=2	SPCC74.01	1e-06	COG5158	Proteins involved in synaptic transmission and general secretion, Sec1 family	--	--	--	--	-	-	-
Unigene20037_All	596	11.7613	0.318377	-5.57496	4.52496e-16	8.39036e-17	gi|38490651|gb|AAQ55288.2|	1e-93	phytocalpain [Nicotiana benthamiana]	--	--	--	--	--	--	--	--	--	--	--	-	-	-
Unigene20040_All	267	10.8146	2.84274	-2.28739	0.000245375	4.54755e-05	gi|297843150|ref|XP_002889456.1|	1e-34	C2 domain-containing protein [Arabidopsis lyrata subsp. lyrata] >gi|297335298|gb|EFH65715.1| C2 domain-containing protein [Arabidopsis lyrata subsp. lyrata]	--	--	--	--	--	--	--	--	--	--	--	-	-	-
Unigene20044_All	1539	17.66	4.00877	-2.17329	6.70005e-30	1.24235e-30	gi|223452389|gb|ACM89522.1|	0	brassinosteroid receptor [Glycine max] >gi|223452566|gb|ACM89610.1| brassinosteroid receptor [Glycine max]	sp|O22476|BRI1_ARATH	0	Protein BRASSINOSTEROID INSENSITIVE 1 OS=Arabidopsis thaliana GN=BRI1 PE=1 SV=1	alr0124_1	5e-22	COG4886	Leucine-rich repeat (LRR) protein	K13415	0	rcu:RCOM_0478150	protein brassinosteroid insensitive 1 [EC:2.7.10.1 2.7.11.1]	-	-	-
Unigene20061_All	530	18.6163	3.58024	-2.73598	1.42789e-14	2.64733e-15	gi|297837401|ref|XP_002886582.1|	2e-67	ATRPAC42 [Arabidopsis lyrata subsp. lyrata] >gi|297332423|gb|EFH62841.1| ATRPAC42 [Arabidopsis lyrata subsp. lyrata]	sp|O15160|RPAC1_HUMAN	1e-35	DNA-directed RNA polymerases I and III subunit RPAC1 OS=Homo sapiens GN=POLR1C PE=1 SV=1	SPBC1289.07c	1e-31	COG0202	DNA-directed RNA polymerase, alpha subunit/40 kD subunit	K03027	3e-80	rcu:RCOM_0523110	DNA-directed RNA Polymerase III subunit C5 [EC:2.7.7.6]	-	-	-
Unigene20062_All	268	15.2455	2.78906	-2.43258	6.63441e-06	1.22988e-06	gi|115478695|ref|NP_001062941.1|	3e-15	Os09g0346700 [Oryza sativa Japonica Group] >gi|113631174|dbj|BAF24855.1| Os09g0346700 [Oryza sativa Japonica Group]	--	--	--	--	--	--	--	--	--	--	--	-	-	-
Unigene20068_All	431	14.4248	4.24693	-2.08745	2.27653e-07	4.22087e-08	gi|62857016|dbj|BAD95893.1|	5e-76	Ser/Thr protein kinase [Lotus japonicus]	sp|Q2LZZ7|TRC_DROPS	3e-41	Serine/threonine-protein kinase tricorner OS=Drosophila pseudoobscura pseudoobscura GN=trc PE=3 SV=1	ECU01g1320	3e-18	COG0515	Serine/threonine protein kinase	K08790	5e-79	vvi:100252887	serine/threonine kinase 38 [EC:2.7.11.1]	-	-	-
Unigene20070_All	488	8.14519	1.16651	-3.16955	2.08272e-07	3.8605e-08	gi|225446426|ref|XP_002276115.1|	6e-76	PREDICTED: similar to haloacid dehalogenase-like hydrolase family protein [Vitis vinifera]	sp|O94296|YOOC_SCHPO	6e-33	Probable phospholipid-transporting ATPase C887.12 OS=Schizosaccharomyces pombe GN=SPBC887.12 PE=2 SV=1	SPAC24B11.12c	2e-29	COG0474	Cation transport ATPase	K01530	1e-78	rcu:RCOM_1173290	phospholipid-translocating ATPase [EC:3.6.3.1]	-	-	-
Unigene20072_All	538	24.2425	3.5659	-2.66869	1.18461e-18	2.19655e-19	gi|1617200|emb|CAA69899.1|	3e-90	NSK6; Shaggy-like kinase 6 [Nicotiana tabacum]	sp|Q96287|KSG8_ARATH	9e-88	Shaggy-related protein kinase theta OS=Arabidopsis thaliana GN=ASK8 PE=2 SV=3	SPAC1687.15	6e-62	COG0515	Serine/threonine protein kinase	K00924	9e-89	ath:AT4G00720	[EC:2.7.1.-]	-	-	-
Unigene20073_All	437	24.6042	5.43845	-2.24723	1.32802e-12	2.46246e-13	gi|224110590|ref|XP_002315568.1|	2e-77	chromatin remodeling complex subunit [Populus trichocarpa] >gi|222864608|gb|EEF01739.1| chromatin remodeling complex subunit [Populus trichocarpa]	sp|Q7G8Y3|ISW2_ORYSJ	4e-76	Probable chromatin-remodeling complex ATPase chain OS=Oryza sativa subsp. japonica GN=Os01g0367900 PE=2 SV=2	YBR245c	9e-54	COG0553	Superfamily II DNA/RNA helicases, SNF2 family	K11654	4e-79	vvi:100244281	SWI/SNF-related matrix-associated actin-dependent regulator of chromatin subfamily A member 5 [EC:3.6.1.-]	-	-	-
Unigene20079_All	471	20.2066	3.64577	-2.16075	9.85375e-11	1.82712e-11	gi|18391130|ref|NP_563865.1|	3e-54	FRS11 (FAR1-related sequence 11); zinc ion binding [Arabidopsis thaliana] >gi|75213376|sp|Q9SY66.1|FRS11_ARATH RecName: Full=Protein FAR1-RELATED SEQUENCE 11 >gi|4914326|gb|AAD32874.1|AC005489_12 F14N23.12 [Arabidopsis thaliana] >gi|15983442|gb|AAL11589.1|AF424595_1 At1g10240/F14N23_12 [Arabidopsis thaliana] >gi|23308171|gb|AAN18055.1| At1g10240/F14N23_12 [Arabidopsis thaliana]	sp|Q9SY66|FRS11_ARATH	2e-54	Protein FAR1-RELATED SEQUENCE 11 OS=Arabidopsis thaliana GN=FRS11 PE=2 SV=1	--	--	--	--	--	--	--	--	-	-	-
Unigene20081_All	299	39.0822	3.73054	-3.28739	5.72748e-20	1.06201e-20	gi|297724965|ref|NP_001174846.1|	3e-44	Os06g0558700 [Oryza sativa Japonica Group] >gi|255677141|dbj|BAH93574.1| Os06g0558700 [Oryza sativa Japonica Group]	sp|Q54J73|PAP_DICDI	4e-20	Poly(A) polymerase OS=Dictyostelium discoideum GN=papA PE=3 SV=1	YKR002w	2e-17	COG5186	Poly(A) polymerase	K00970	3e-43	osa:4328790	poly(A) polymerase [EC:2.7.7.19]	-	-	-
Unigene20096_All	443	30.9003	6.74915	-2.18178	3.04337e-15	5.64255e-16	gi|7211987|gb|AAF40458.1|AC004809_16	5e-73	Contains similarity to the KE03 protein gb|AF064604 from Homo sapiens and to Ank repeat family PF|00023 [Arabidopsis thaliana]	sp|Q5F259|AN13B_MOUSE	2e-13	Ankyrin repeat domain-containing protein 13B OS=Mus musculus GN=Ankrd13b PE=2 SV=1	--	--	--	--	--	--	--	--	-	-	-
Unigene20098_All	419	12.6688	1.81148	-3.15412	2.24235e-09	4.15737e-10	gi|4803836|dbj|BAA77516.1|	5e-59	a dynamin-like protein ADL3 [Arabidopsis thaliana]	sp|Q9LQ55|DRP2B_ARATH	3e-59	Dynamin-2B OS=Arabidopsis thaliana GN=DRP2B PE=1 SV=2	--	--	--	--	--	--	--	--	-	-	-
Unigene20111_All	331	7.81359	0	-5.15412	1.23459e-06	2.28626e-07	gi|8569091|gb|AAF76436.1|AC015445_3	2e-21	Contains a legume lectins beta domain PF|00139 [Arabidopsis thaliana]	--	--	--	--	--	--	--	--	--	--	--	-	-	-
Unigene20119_All	1024	19.4927	3.54124	-2.55288	1.6437e-26	3.04781e-27	gi|297726167|ref|NP_001175447.1|	6e-48	Os08g0230800 [Oryza sativa Japonica Group] >gi|255678252|dbj|BAH94175.1| Os08g0230800 [Oryza sativa Japonica Group]	sp|P17840|SLSG3_BRAOL	5e-18	S-locus-specific glycoprotein S13 OS=Brassica oleracea GN=SLSG PE=2 SV=2	--	--	--	--	--	--	--	--	-	-	-
Unigene20124_All	246	35.1131	2.76573	-3.55042	3.77082e-16	6.992e-17	gi|297598452|ref|NP_001045617.2|	4e-11	Os02g0105100 [Oryza sativa Japonica Group] >gi|255670534|dbj|BAF07531.2| Os02g0105100 [Oryza sativa Japonica Group]	--	--	--	--	--	--	--	--	--	--	--	-	-	-
Unigene20133_All	600	9.60442	0.632509	-4.28739	2.0136e-12	3.7328e-13	gi|32487866|emb|CAE05634.1|	9e-61	OSJNBb0061C13.16 [Oryza sativa (japonica cultivar-group)] >gi|32492244|emb|CAE03741.1| OSJNBa0019D11.4 [Oryza sativa (japonica cultivar-group)] >gi|116310817|emb|CAH67606.1| OSIGBa0145G11.5 [Oryza sativa (indica cultivar-group)]	sp|Q7Z2K6|ERMP1_HUMAN	3e-31	Endoplasmic reticulum metallopeptidase 1 OS=Homo sapiens GN=ERMP1 PE=1 SV=2	SPCC1259.02c	1e-14	COG2234	Predicted aminopeptidases	--	--	--	--	-	-	-
Unigene20135_All	576	24.3198	3.2342	-2.83933	1.09746e-20	2.03495e-21	gi|28874838|emb|CAC84088.1|	2e-56	ZR4 protein [Medicago sativa]	sp|Q17TI5|BRX_ARATH	1e-09	Protein BREVIS RADIX OS=Arabidopsis thaliana GN=BRX PE=1 SV=2	--	--	--	--	--	--	--	--	-	-	-
Unigene20138_All	272	10.1409	0.69762	-4.24432	1.40883e-06	2.61059e-07	gi|7406426|emb|CAB85535.1|	2e-33	ubiquitin-protein ligase E3-alpha-like protein [Arabidopsis thaliana]	sp|Q8IWV8|UBR2_HUMAN	2e-06	E3 ubiquitin-protein ligase UBR2 OS=Homo sapiens GN=UBR2 PE=1 SV=1	--	--	--	--	K11978	4e-24	ppp:PHYPADRAFT_127907	E3 ubiquitin-protein ligase UBR3 [EC:6.3.2.19]	-	-	-
Unigene20141_All	332	22.6326	2.41875	-3.0579	2.19848e-12	4.07651e-13	gi|27311717|gb|AAO00824.1|	1e-28	disease resistance protein - like [Arabidopsis thaliana] >gi|32189309|gb|AAP75809.1| At5g25910 [Arabidopsis thaliana]	sp|O82318|Y2579_ARATH	3e-20	Probably inactive leucine-rich repeat receptor-like protein kinase At2g25790 OS=Arabidopsis thaliana GN=At2g25790 PE=1 SV=1	MA2301_1	2e-11	COG4886	Leucine-rich repeat (LRR) protein	K00924	7e-30	ath:AT5G25930	[EC:2.7.1.-]	-	-	-
Unigene20142_All	373	7.1148	1.31533	-2.19992	0.000523449	9.70217e-05	gi|222424070|dbj|BAH19995.1|	1e-26	AT4G28760 [Arabidopsis thaliana]	--	--	--	--	--	--	--	--	--	--	--	-	-	-
Unigene20151_All	223	9.94434	1.70182	-2.95481	0.000166764	3.09017e-05	gi|297817698|ref|XP_002876732.1|	3e-29	ATP binding protein [Arabidopsis lyrata subsp. lyrata] >gi|297322570|gb|EFH52991.1| ATP binding protein [Arabidopsis lyrata subsp. lyrata]	sp|Q9H2U1|DHX36_HUMAN	6e-16	Probable ATP-dependent RNA helicase DHX36 OS=Homo sapiens GN=DHX36 PE=1 SV=1	PA3297	6e-10	COG1643	HrpA-like helicases	K12815	2e-12	ppp:PHYPADRAFT_172110	pre-mRNA-splicing factor ATP-dependent RNA helicase PRP16 [EC:3.6.4.13]	-	-	-
Unigene20154_All	829	7.48464	1.41253	-2.23945	6.10272e-08	1.13154e-08	gi|227202644|dbj|BAH56795.1|	6e-52	AT2G46920 [Arabidopsis thaliana]	sp|Q8RWN7|P2C32_ARATH	3e-52	Protein phosphatase 2C 32 OS=Arabidopsis thaliana GN=POL PE=1 SV=1	--	--	--	--	--	--	--	--	-	-	-
Unigene20158_All	414	12.4204	1.50921	-3.13066	3.46165e-09	6.41765e-10	gi|19716176|gb|AAL95696.1|AF326729_1	4e-40	TMV-MP30 binding protein 2C [Nicotiana tabacum]	sp|Q9VJE5|CL190_DROME	7e-06	Restin homolog OS=Drosophila melanogaster GN=CLIP-190 PE=1 SV=1	--	--	--	--	--	--	--	--	-	-	-
Unigene20160_All	280	29.8407	3.94245	-2.64471	4.52866e-12	8.39656e-13	gi|47496700|dbj|BAD19065.1|	6e-48	auxin response factor 5 [Cucumis sativus]	sp|Q9ZTX9|ARFD_ARATH	1e-46	Auxin response factor 4 OS=Arabidopsis thaliana GN=ARF4 PE=2 SV=1	--	--	--	--	K09287	5e-08	ath:AT1G68840	RAV-like factor	-	-	-
Unigene20167_All	671	21.2057	2.26233	-3.57496	8.59966e-26	1.59458e-26	gi|297607562|ref|NP_001060171.2|	6e-81	Os07g0596300 [Oryza sativa Japonica Group] >gi|255677941|dbj|BAF22085.2| Os07g0596300 [Oryza sativa Japonica Group]	sp|Q9FLQ7|FH20_ARATH	4e-88	Formin-like protein 20 OS=Arabidopsis thaliana GN=FH20 PE=2 SV=2	Rv1078	5e-08	COG1714	Predicted membrane protein/domain	K12826	4e-08	rcu:RCOM_1353370	splicing factor 3A subunit 2	-	-	-
Unigene20169_All	251	18.6267	5.29191	-2.17393	5.18781e-06	9.61876e-07	gi|115472199|ref|NP_001059698.1|	2e-41	Os07g0495900 [Oryza sativa Japonica Group] >gi|113611234|dbj|BAF21612.1| Os07g0495900 [Oryza sativa Japonica Group]	sp|Q9FJR0|RENT1_ARATH	5e-41	Regulator of nonsense transcripts 1 homolog OS=Arabidopsis thaliana GN=UPF1 PE=1 SV=2	SPAC16C9.06c	2e-18	COG1112	Superfamily I DNA and RNA helicases and helicase subunits	--	--	--	--	-	-	-
Unigene20177_All	271	12.7413	0	-5.52185	2.62328e-08	4.86129e-09	gi|255317086|gb|ACU01863.1|	2e-32	vascular associated death 1 [Glycine max]	--	--	--	--	--	--	--	--	--	--	--	-	-	-
Unigene20178_All	290	14.3846	1.30864	-3.81463	1.03615e-08	1.92056e-09	gi|115477753|ref|NP_001062472.1|	2e-36	Os08g0556000 [Oryza sativa Japonica Group] >gi|113624441|dbj|BAF24386.1| Os08g0556000 [Oryza sativa Japonica Group]	sp|Q4R5D9|YTHD2_MACFA	8e-21	YTH domain family protein 2 OS=Macaca fascicularis GN=YTHDF2 PE=2 SV=1	--	--	--	--	--	--	--	--	-	-	-
Unigene2019_All	446	42.9234	7.25377	-2.54785	2.93562e-25	5.44335e-26	gi|297816498|ref|XP_002876132.1|	3e-15	myb family transcription factor [Arabidopsis lyrata subsp. lyrata] >gi|297321970|gb|EFH52391.1| myb family transcription factor [Arabidopsis lyrata subsp. lyrata]	--	--	--	--	--	--	--	--	--	--	--	GO:0010468//regulation of gene expression	GO:0003676//nucleic acid binding	GO:0043231//intracellular membrane-bounded organelle
Unigene20193_All	579	10.1647	1.63862	-3.00728	4.90083e-10	9.08562e-11	gi|297816870|ref|XP_002876318.1|	1e-83	mitochondrial substrate carrier family protein [Arabidopsis lyrata subsp. lyrata] >gi|297322156|gb|EFH52577.1| mitochondrial substrate carrier family protein [Arabidopsis lyrata subsp. lyrata]	sp|Q54MZ4|MCFB_DICDI	6e-29	Mitochondrial substrate carrier family protein B OS=Dictyostelium discoideum GN=mcfB PE=3 SV=1	--	--	--	--	K05863	6e-20	vvi:100266251	solute carrier family 25 (mitochondrial carrier; adenine nucleotide translocator)	-	-	-
Unigene2020_All	403	6.23548	46.0986	2.81246	1.58189e-25	2.93321e-26	gi|237651899|gb|ACR08639.1|	1e-29	chloroplast chlorophyll A/B binding protein [Mangifera indica]	sp|P12331|CB22_ORYSJ	7e-30	Chlorophyll a-b binding protein 2, chloroplastic OS=Oryza sativa subsp. japonica GN=CAB2R PE=2 SV=2	--	--	--	--	K08912	2e-29	ath:AT2G34420	light-harvesting complex II chlorophyll a/b binding protein 1	GO:0006091//generation of precursor metabolites and energy	-	GO:0009536//plastid
Unigene20202_All	262	16.5539	0	-5.90036	1.77591e-10	3.29233e-11	gi|42567736|ref|NP_196400.2|	6e-32	AtGUS2 (Arabidopsis thaliana glucuronidase 2); beta-glucuronidase >gi|75170142|sp|Q9FF10.1|HPSE1_ARATH RecName: Full=Heparanase-like protein 1; Flags: Precursor >gi|51536460|gb|AAU05468.1| At5g07830 [Arabidopsis thaliana] >gi|53793651|gb|AAU93572.1| At5g07830 [Arabidopsis thaliana]	sp|Q9FF10|HPSE1_ARATH	4e-32	Heparanase-like protein 1 OS=Arabidopsis thaliana GN=At5g07830 PE=2 SV=1	--	--	--	--	--	--	--	--	-	-	-
Unigene20206_All	796	14.8412	2.21524	-3.01755	3.40301e-19	6.31e-20	gi|9757959|dbj|BAB08447.1|	1e-120	TMV resistance protein-like [Arabidopsis thaliana]	sp|Q9VR91|HERC2_DROME	4e-23	Probable E3 ubiquitin-protein ligase HERC2 OS=Drosophila melanogaster GN=HERC2 PE=1 SV=3	SPBC557.03c	5e-09	COG5184	Alpha-tubulin suppressor and related RCC1 domain-containing proteins	K10615	6e-12	cme:CMB070C	E3 ubiquitin-protein ligase HERC4 [EC:6.3.2.19]	-	-	-
Unigene20207_All	603	17.1678	1.6464	-3.31143	5.5785e-18	1.03426e-18	gi|224110992|ref|XP_002332999.1|	2e-25	cc-nbs-lrr resistance protein [Populus trichocarpa] >gi|222834484|gb|EEE72961.1| cc-nbs-lrr resistance protein [Populus trichocarpa]	sp|Q42484|RPS2_ARATH	6e-07	Disease resistance protein RPS2 OS=Arabidopsis thaliana GN=RPS2 PE=1 SV=1	--	--	--	--	K13459	5e-08	ath:AT4G26090	disease resistance protein RPS2	-	-	-
Unigene20209_All	221	29.8318	7.42387	-2.25882	4.16164e-08	7.71556e-09	gi|3913425|sp|O22899.1|DHX15_ARATH	3e-32	RecName: Full=Probable pre-mRNA-splicing factor ATP-dependent RNA helicase >gi|22135845|gb|AAM91108.1| At2g47250/T8I13.9 [Arabidopsis thaliana] >gi|28416499|gb|AAO42780.1| At2g47250/T8I13.9 [Arabidopsis thaliana]	sp|O22899|DHX15_ARATH	2e-32	Probable pre-mRNA-splicing factor ATP-dependent RNA helicase OS=Arabidopsis thaliana GN=At2g47250 PE=2 SV=1	SPBC16H5.10c	1e-17	COG1643	HrpA-like helicases	K12820	1e-35	pop:POPTR_799231	pre-mRNA-splicing factor ATP-dependent RNA helicase DHX15/PRP43 [EC:3.6.4.13]	-	-	-
Unigene20210_All	401	12.9475	1.25227	-3.4976	1.07318e-09	1.98927e-10	gi|297609887|ref|NP_001063818.2|	6e-12	Os09g0542000 [Oryza sativa Japonica Group] >gi|255679102|dbj|BAF25732.2| Os09g0542000 [Oryza sativa Japonica Group]	sp|Q7TQM5|KPRP_RAT	1e-09	Keratinocyte proline-rich protein OS=Rattus norvegicus GN=Kprp PE=2 SV=1	--	--	--	--	K13199	2e-07	cre:CHLREDRAFT_33956	plasminogen activator inhibitor 1 RNA-binding protein	-	-	-
Unigene20211_All	258	4.57186	0	-4.00728	0.00235208	0.000434637	gi|18378812|ref|NP_563621.1|	1e-28	NC domain-containing protein-related [Arabidopsis thaliana] >gi|89001049|gb|ABD59114.1| At1g01225 [Arabidopsis thaliana]	--	--	--	--	--	--	--	--	--	--	--	-	-	-
Unigene20213_All	298	10.1427	0.636754	-4.36985	3.67442e-07	6.81181e-08	gi|55297521|dbj|BAD68478.1|	2e-17	hAT dimerisation domain-containing protein-like [Oryza sativa Japonica Group] >gi|55297571|dbj|BAD68918.1| hAT dimerisation domain-containing protein-like [Oryza sativa Japonica Group]	--	--	--	--	--	--	--	--	--	--	--	-	-	-
Unigene20214_All	222	5.61739	0	-4.10681	0.00149284	0.000275922	gi|225435953|ref|XP_002269709.1|	1e-22	PREDICTED: similar to plectin-related [Vitis vinifera]	--	--	--	--	--	--	--	--	--	--	--	-	-	-
Unigene20219_All	227	7.87577	0.835915	-3.59224	0.000306461	5.67782e-05	gi|225445438|ref|XP_002285069.1|	2e-06	PREDICTED: hypothetical protein [Vitis vinifera]	sp|Q94A82|NUD19_ARATH	6e-06	Nudix hydrolase 19, chloroplastic OS=Arabidopsis thaliana GN=NUDT19 PE=1 SV=1	--	--	--	--	--	--	--	--	-	-	-
Unigene2022_All	438	35.6699	8.6118	-2.25619	3.46698e-18	6.42862e-19	gi|225446283|ref|XP_002269268.1|	2e-48	PREDICTED: similar to methyltransferase WBSCR22 [Vitis vinifera]	sp|Q55DA6|WBS22_DICDI	2e-33	Probable methyltransferase WBSCR22 homolog OS=Dictyostelium discoideum GN=DDB_G0269722 PE=3 SV=1	YCR047c	2e-27	COG0500	SAM-dependent methyltransferases	--	--	--	--	-	GO:0016741//transferase activity, transferring one-carbon groups	-
Unigene20222_All	226	14.8444	3.35846	-2.44785	5.15202e-05	9.53946e-06	gi|109729905|tpg|DAA05766.1|	3e-35	TPA: TPA_inf: class III HD-Zip protein REV1 [Lotus japonicus]	sp|Q9SE43|REV_ARATH	4e-35	Homeobox-leucine zipper protein REVOLUTA OS=Arabidopsis thaliana GN=REV PE=1 SV=2	--	--	--	--	K09338	3e-36	ath:AT5G60690	homeobox-leucine zipper protein	-	-	-
Unigene20232_All	562	24.116	5.45999	-2.25578	7.71749e-16	1.43101e-16	gi|297809167|ref|XP_002872467.1|	1e-88	ATSLY1 [Arabidopsis lyrata subsp. lyrata] >gi|297318304|gb|EFH48726.1| ATSLY1 [Arabidopsis lyrata subsp. lyrata]	sp|Q9SL48|SLY1_ARATH	4e-86	SEC1 family transport protein SLY1 OS=Arabidopsis thaliana GN=SLY1 PE=1 SV=1	SPCC74.01	7e-33	COG5158	Proteins involved in synaptic transmission and general secretion, Sec1 family	--	--	--	--	-	-	-
Unigene20235_All	393	66.4737	11.8946	-2.48413	8.22637e-33	1.52537e-33	gi|225446449|ref|XP_002277029.1|	4e-33	PREDICTED: similar to AtRPN1a/RPN1A (26S proteasome regulatory subunit S2 1A); binding [Vitis vinifera]	sp|P87048|RPN1_SCHPO	5e-10	26S proteasome regulatory subunit rpn1 OS=Schizosaccharomyces pombe GN=rpn1 PE=1 SV=2	SPBP19A11.03c	1e-10	COG5110	26S proteasome regulatory complex component	K03028	5e-37	rcu:RCOM_1172830	26S proteasome regulatory subunit N1	-	-	-
Unigene20255_All	208	11.9034	2.68132	-2.0579	0.00159824	0.00029622	gi|297597956|ref|NP_001044792.2|	8e-17	Os01g0846800 [Oryza sativa Japonica Group] >gi|56784032|dbj|BAD82660.1| UVB-resistance protein UVR8-like [Oryza sativa Japonica Group] >gi|56784705|dbj|BAD81831.1| UVB-resistance protein UVR8-like [Oryza sativa Japonica Group] >gi|255673871|dbj|BAF06706.2| Os01g0846800 [Oryza sativa Japonica Group]	sp|Q92834|RPGR_HUMAN	8e-06	X-linked retinitis pigmentosa GTPase regulator OS=Homo sapiens GN=RPGR PE=1 SV=2	--	--	--	--	--	--	--	--	-	-	-
Unigene20258_All	490	20.6752	1.13819	-4.09474	1.81925e-20	3.37281e-21	gi|15724288|gb|AAL06537.1|AF412084_1	1e-61	AT3g11590/F24K9_26 [Arabidopsis thaliana]	sp|Q66GQ2|Y5162_ARATH	8e-17	Uncharacterized protein At5g41620 OS=Arabidopsis thaliana GN=At5g41620 PE=1 SV=1	--	--	--	--	--	--	--	--	-	-	-
Unigene20259_All	429	28.3696	6.63471	-2.4529	7.8552e-16	1.45654e-16	gi|71534920|gb|AAZ32864.1|	1e-57	coatomer protein complex subunit beta 2 [Medicago sativa]	sp|Q9C827|COB22_ARATH	4e-57	Coatomer subunit beta'-2 OS=Arabidopsis thaliana GN=At1g52360 PE=2 SV=1	ECU01g1290	3e-13	COG2319	FOG: WD40 repeat	K05236	4e-17	sbi:SORBI_01g010390	coatomer protein complex, subunit alpha (xenin)	-	-	-
Unigene20261_All	416	15.4784	0.912273	-4.40938	1.35845e-13	2.51844e-14	gi|2499115|sp|P93231.1|VPS41_SOLLC	5e-64	RecName: Full=Vacuolar protein sorting-associated protein 41 homolog >gi|1835788|gb|AAB60857.1| VPS41 [Solanum lycopersicum]	sp|P93231|VPS41_SOLLC	3e-64	Vacuolar protein sorting-associated protein 41 homolog OS=Solanum lycopersicum GN=VPS41 PE=2 SV=1	--	--	--	--	--	--	--	--	-	-	-
Unigene20268_All	373	11.2987	1.85499	-2.84378	3.76308e-07	6.97618e-08	gi|226497902|ref|NP_001151605.1|	4e-11	nucleic acid binding protein [Zea mays] >gi|195648058|gb|ACG43497.1| nucleic acid binding protein [Zea mays]	sp|P58223|Y4837_ARATH	1e-08	KH domain-containing protein At4g18375 OS=Arabidopsis thaliana GN=At4g18375 PE=2 SV=1	--	--	--	--	--	--	--	--	-	-	-
Unigene20273_All	383	21.8786	4.10856	-2.67385	1.98441e-12	3.67927e-13	gi|259121369|gb|ACV92004.1|	3e-52	WRKY transcription factor 2 [(Populus tomentosa x P. bolleana) x P. tomentosa]	sp|Q9SI37|WRKY1_ARATH	3e-36	WRKY transcription factor 1 OS=Arabidopsis thaliana GN=WRKY1 PE=1 SV=1	--	--	--	--	K13424	4e-35	zma:100281160	WRKY transcription factor 33	-	-	-
Unigene20282_All	329	9.2441	1.73027	-2.74424	3.43756e-05	6.37306e-06	gi|224131412|ref|XP_002321078.1|	1e-48	SET domain protein [Populus trichocarpa] >gi|222861851|gb|EEE99393.1| SET domain protein [Populus trichocarpa]	sp|Q8GZB6|SUVH4_ARATH	3e-37	Histone-lysine N-methyltransferase, H3 lysine-9 specific SUVH4 OS=Arabidopsis thaliana GN=SUVH4 PE=1 SV=2	--	--	--	--	--	--	--	--	-	-	-
Unigene20302_All	606	22.2449	4.52898	-2.29679	8.78005e-16	1.62785e-16	gi|5042434|gb|AAD38273.1|AC006193_29	2e-38	Hypothetical protein [Arabidopsis thaliana]	sp|Q9PTD7|CING_XENLA	2e-09	Cingulin OS=Xenopus laevis GN=cgn PE=1 SV=2	aq_629	7e-10	COG1196	Chromosome segregation ATPases	K11498	3e-06	pop:POPTR_831806	centromeric protein E	-	-	-
Unigene20304_All	566	19.6128	3.76553	-2.55477	1.91102e-15	3.54349e-16	gi|30685744|ref|NP_180912.2|	4e-90	CPL3 (C-TERMINAL DOMAIN PHOSPHATASE-LIKE 3); CTD phosphatase/ phosphoprotein phosphatase [Arabidopsis thaliana] >gi|238055326|sp|Q8LL04.2|CPL3_ARATH RecName: Full=RNA polymerase II C-terminal domain phosphatase-like 3; Short=FCP-like 3; AltName: Full=Carboxyl-terminal phosphatase-like 3; Short=CTD phosphatase-like 3; Short=AtCPL3	sp|Q8LL04|CPL3_ARATH	2e-90	RNA polymerase II C-terminal domain phosphatase-like 3 OS=Arabidopsis thaliana GN=CPL3 PE=1 SV=2	SPAC19B12.05c	4e-19	COG5190	TFIIF-interacting CTD phosphatases, including NLI-interacting factor	--	--	--	--	-	-	-
Unigene20307_All	224	5.45716	0	-4.10681	0.00149284	0.000275922	gi|297819084|ref|XP_002877425.1|	9e-23	RNA recognition motif-containing protein [Arabidopsis lyrata subsp. lyrata] >gi|297323263|gb|EFH53684.1| RNA recognition motif-containing protein [Arabidopsis lyrata subsp. lyrata]	--	--	--	--	--	--	--	K10643	2e-28	vvi:100267264	CCR4-NOT transcription complex subunit 4 [EC:6.3.2.19]	-	-	-
Unigene20321_All	240	9.29131	1.02212	-2.95481	0.000166764	3.09017e-05	gi|115463105|ref|NP_001055152.1|	8e-35	Os05g0306000 [Oryza sativa Japonica Group] >gi|113578703|dbj|BAF17066.1| Os05g0306000 [Oryza sativa Japonica Group]	--	--	--	--	--	--	--	--	--	--	--	-	-	-
Unigene20324_All	289	5.10132	0	-4.36985	0.000384514	7.10852e-05	gi|255563248|ref|XP_002522627.1|	9e-07	conserved hypothetical protein [Ricinus communis] >gi|223538103|gb|EEF39714.1| conserved hypothetical protein [Ricinus communis]	--	--	--	--	--	--	--	--	--	--	--	-	-	-
Unigene20330_All	298	8.39117	1.23477	-2.47294	0.000394517	7.31197e-05	gi|297806423|ref|XP_002871095.1|	3e-41	protein binding protein [Arabidopsis lyrata subsp. lyrata] >gi|297316932|gb|EFH47354.1| protein binding protein [Arabidopsis lyrata subsp. lyrata]	--	--	--	--	--	--	--	K01931	1e-07	pop:POPTR_879783	protein neuralized	-	-	-
Unigene20337_All	248	7.40543	0	-4.72349	4.13971e-05	7.66097e-06	gi|195970477|gb|ACG60707.1|	6e-22	HcrVf2-like protein [Malus x domestica]	--	--	--	--	--	--	--	--	--	--	--	-	-	-
Unigene20338_All	334	21.0962	0.568122	-5.60931	1.94523e-16	3.60693e-17	gi|24461849|gb|AAN62336.1|AF506028_3	4e-56	CTV.2 [Citrus trifoliata]	--	--	--	--	--	--	--	--	--	--	--	-	-	-
Unigene20353_All	259	10.1761	1.46527	-3.15412	2.98598e-05	5.53378e-06	gi|255563232|ref|XP_002522619.1|	2e-27	transcription factor, putative [Ricinus communis] >gi|223538095|gb|EEF39706.1| transcription factor, putative [Ricinus communis]	--	--	--	--	--	--	--	--	--	--	--	-	-	-
Unigene20356_All	502	17.5272	3.62328	-2.38435	4.65985e-11	8.63808e-12	gi|1346103|sp|P49082.1|GPA1_LOTJA	2e-86	RecName: Full=Guanine nucleotide-binding protein alpha-1 subunit; Short=GP-alpha-1 >gi|499078|emb|CAA54467.1| GPA1 [Lotus japonicus]	sp|P49082|GPA1_LOTJA	1e-86	Guanine nucleotide-binding protein alpha-1 subunit OS=Lotus japonicus GN=GPA1 PE=2 SV=1	--	--	--	--	K04631	7e-85	pop:POPTR_736941	guanine nucleotide binding protein (G protein), alpha transducing activity polypeptide	-	-	-
Unigene20363_All	272	10.3438	2.09286	-2.70242	5.21884e-05	9.67272e-06	gi|79549667|ref|NP_178303.2|	3e-37	nucleic acid binding / transcription factor/ zinc ion binding [Arabidopsis thaliana]	sp|Q700D2|JKD_ARATH	5e-28	Zinc finger protein JACKDAW OS=Arabidopsis thaliana GN=JKD PE=1 SV=1	--	--	--	--	K03540	2e-30	ath:AT1G25250	ribonuclease P subunit RPR2 [EC:3.1.26.5]	-	-	-
Unigene20373_All	824	17.5888	3.68452	-2.6008	1.0228e-19	1.89625e-20	gi|92893673|gb|ABE91851.1|	1e-141	FAR1; Zinc finger, SWIM-type [Medicago truncatula] >gi|92893917|gb|ABE91967.1| FAR1; Zinc finger, SWIM-type [Medicago truncatula]	sp|Q9SY66|FRS11_ARATH	1e-135	Protein FAR1-RELATED SEQUENCE 11 OS=Arabidopsis thaliana GN=FRS11 PE=2 SV=1	--	--	--	--	--	--	--	--	-	-	-
Unigene20378_All	272	21.0286	2.29711	-3.26601	2.52676e-10	4.68403e-11	gi|297811289|ref|XP_002873528.1|	1e-44	glycine-rich protein [Arabidopsis lyrata subsp. lyrata] >gi|297319365|gb|EFH49787.1| glycine-rich protein [Arabidopsis lyrata subsp. lyrata]	--	--	--	--	--	--	--	--	--	--	--	-	-	-
Unigene20383_All	738	18.6807	5.02015	-2.08034	9.42087e-15	1.74668e-15	gi|297793833|ref|XP_002864801.1|	9e-91	calmodulin-binding protein [Arabidopsis lyrata subsp. lyrata] >gi|297310636|gb|EFH41060.1| calmodulin-binding protein [Arabidopsis lyrata subsp. lyrata]	--	--	--	--	--	--	--	K02183	8e-76	ath:AT5G57580	calmodulin	-	-	-
Unigene20390_All	404	21.3502	2.89848	-2.70242	8.68183e-13	1.60955e-13	gi|224107853|ref|XP_002314626.1|	2e-72	aminophospholipid ATPase [Populus trichocarpa] >gi|222863666|gb|EEF00797.1| aminophospholipid ATPase [Populus trichocarpa]	sp|Q9XIE6|ALA3_ARATH	1e-63	Phospholipid-transporting ATPase 3 OS=Arabidopsis thaliana GN=ALA3 PE=1 SV=2	SPAC4F10.16c	3e-21	COG0474	Cation transport ATPase	K01530	3e-75	rcu:RCOM_0699240	phospholipid-translocating ATPase [EC:3.6.3.1]	-	-	-
Unigene20399_All	649	12.6454	0	-6.84378	1.26939e-18	2.35345e-19	gi|115452547|ref|NP_001049874.1|	1e-20	Os03g0303100 [Oryza sativa Japonica Group] >gi|108707708|gb|ABF95503.1| expressed protein [Oryza sativa (japonica cultivar-group)] >gi|113548345|dbj|BAF11788.1| Os03g0303100 [Oryza sativa Japonica Group]	--	--	--	--	--	--	--	--	--	--	--	-	-	-
Unigene20402_All	204	11.8058	0	-5.00728	4.55121e-06	8.42483e-07	gi|255542134|ref|XP_002512131.1|	3e-18	conserved hypothetical protein [Ricinus communis] >gi|223549311|gb|EEF50800.1| conserved hypothetical protein [Ricinus communis]	--	--	--	--	--	--	--	--	--	--	--	-	-	-
Unigene20404_All	373	15.303	2.36371	-2.90036	4.12558e-09	7.64896e-10	gi|87162556|gb|ABD28351.1|	3e-46	Lissencephaly type-1-like homology motif; CTLH, C-terminal to LisH motif; Nitrous oxide reductase, N-terminal; WD40-like; Quinonprotein alcohol dehydrogenase-like [Medicago truncatula]	--	--	--	--	--	--	--	--	--	--	--	-	-	-
Unigene20405_All	711	9.25447	0.690037	-3.46671	3.06862e-12	5.68861e-13	gi|42563167|ref|NP_177385.2|	7e-35	COP1-interacting protein-related [Arabidopsis thaliana]	--	--	--	--	--	--	--	--	--	--	--	-	-	-
Unigene20408_All	842	18.6639	3.69659	-2.34677	2.57718e-19	4.77871e-20	gi|297817502|ref|XP_002876634.1|	4e-33	nucleotidyltransferase [Arabidopsis lyrata subsp. lyrata] >gi|297322472|gb|EFH52893.1| nucleotidyltransferase [Arabidopsis lyrata subsp. lyrata]	--	--	--	--	--	--	--	--	--	--	--	-	-	-
Unigene20409_All	338	40.5343	10.8309	-2.19992	1.4279e-15	2.64767e-16	gi|240254415|ref|NP_178116.5|	1e-56	protein binding / structural molecule [Arabidopsis thaliana]	sp|Q9C827|COB22_ARATH	5e-57	Coatomer subunit beta'-2 OS=Arabidopsis thaliana GN=At1g52360 PE=2 SV=1	--	--	--	--	--	--	--	--	-	-	-
Unigene20413_All	265	20.3767	2.14814	-3.63733	7.38285e-11	1.36868e-11	gi|18087513|gb|AAL58891.1|AF462795_1	3e-11	AT5g18480/F20L16_200 [Arabidopsis thaliana] >gi|23506001|gb|AAN28860.1| At5g18480/F20L16_200 [Arabidopsis thaliana]	--	--	--	--	--	--	--	--	--	--	--	-	-	-
Unigene20417_All	203	13.4981	0	-5.19992	8.00881e-07	1.48311e-07	gi|255563154|ref|XP_002522581.1|	9e-07	hypothetical protein RCOM_1015180 [Ricinus communis] >gi|223538272|gb|EEF39881.1| hypothetical protein RCOM_1015180 [Ricinus communis]	--	--	--	--	--	--	--	--	--	--	--	-	-	-
Unigene20424_All	374	23.0643	3.37211	-3.03642	5.51905e-14	1.02327e-14	gi|75169434|sp|Q9C827.1|COB22_ARATH	1e-71	RecName: Full=Coatomer subunit beta'-2; AltName: Full=Beta'-coat protein 2; Short=Beta'-COP 2	sp|Q9C827|COB22_ARATH	8e-72	Coatomer subunit beta'-2 OS=Arabidopsis thaliana GN=At1g52360 PE=2 SV=1	all0438_2	3e-13	COG2319	FOG: WD40 repeat	K05236	1e-16	cre:CHLREDRAFT_195437	coatomer protein complex, subunit alpha (xenin)	-	-	-
Unigene20429_All	282	17.4722	3.36441	-2.73598	7.723e-08	1.43149e-08	gi|115474917|ref|NP_001061055.1|	3e-41	Os08g0162100 [Oryza sativa Japonica Group] >gi|113623024|dbj|BAF22969.1| Os08g0162100 [Oryza sativa Japonica Group]	--	--	--	--	--	--	--	--	--	--	--	-	-	-
Unigene20448_All	460	7.03788	1.65002	-2.48533	3.44451e-05	6.38477e-06	gi|56544470|gb|AAV92900.1|	3e-21	Avr9/Cf-9 rapidly elicited protein 150 [Nicotiana tabacum]	sp|O04086|Y1105_ARATH	4e-20	Probable receptor-like protein kinase At1g11050 OS=Arabidopsis thaliana GN=At1g11050 PE=2 SV=1	--	--	--	--	--	--	--	--	-	-	-
Unigene20457_All	280	33.1958	4.42173	-2.82441	2.01962e-14	3.74485e-15	gi|71040677|gb|AAZ20287.1|	2e-35	ubiquitin-conjugating enzyme 2 [Arachis hypogaea]	sp|Q9SVD7|UEV1D_ARATH	5e-33	Ubiquitin-conjugating enzyme E2 variant 1D OS=Arabidopsis thaliana GN=UEV1D PE=1 SV=1	--	--	--	--	K10704	4e-37	rcu:RCOM_0597620	ubiquitin-conjugating enzyme E2 variant	-	-	-
Unigene20458_All	251	24.6499	3.46662	-2.76471	1.96548e-09	3.64311e-10	gi|297817942|ref|XP_002876854.1|	5e-14	nucleoside phosphatase family protein [Arabidopsis lyrata subsp. lyrata] >gi|297322692|gb|EFH53113.1| nucleoside phosphatase family protein [Arabidopsis lyrata subsp. lyrata]	--	--	--	--	--	--	--	--	--	--	--	-	-	-
Unigene20461_All	301	14.5533	2.29871	-2.87235	2.46984e-07	4.57749e-08	gi|111550247|gb|ABH10139.1|	1e-41	NADP-thioredoxin reductase C [Medicago truncatula]	--	--	--	all0737_2	3e-15	COG0526	Thiol-disulfide isomerase and thioredoxins	K00384	7e-42	zma:100216789	thioredoxin reductase (NADPH) [EC:1.8.1.9]	-	-	-
Unigene20466_All	215	5.34419	0	-3.90036	0.00370655	0.000685061	gi|18408922|ref|NP_564918.1|	2e-10	ATTPS6; alpha,alpha-trehalose-phosphate synthase (UDP-forming)/ transferase, transferring glycosyl groups / trehalose-phosphatase [Arabidopsis thaliana]	sp|Q94AH8|TPS6_ARATH	1e-10	Alpha,alpha-trehalose-phosphate synthase [UDP-forming] 6 OS=Arabidopsis thaliana GN=TPS6 PE=1 SV=2	--	--	--	--	K00697	2e-07	ath:AT1G06410	alpha,alpha-trehalose-phosphate synthase (UDP-forming) [EC:2.4.1.15]	-	-	-
Unigene20467_All	450	35.4167	8.08394	-2.26405	2.36074e-18	4.37739e-19	gi|255317086|gb|ACU01863.1|	9e-24	vascular associated death 1 [Glycine max]	--	--	--	--	--	--	--	--	--	--	--	-	-	-
Unigene20473_All	217	11.748	3.49775	-2.15412	0.000762773	0.000141379	gi|297833234|ref|XP_002884499.1|	1e-24	mitochondrial substrate carrier family protein [Arabidopsis lyrata subsp. lyrata] >gi|297330339|gb|EFH60758.1| mitochondrial substrate carrier family protein [Arabidopsis lyrata subsp. lyrata]	--	--	--	--	--	--	--	--	--	--	--	-	-	-
Unigene20474_All	440	52.4451	6.46884	-3.36985	1.58851e-39	2.94548e-40	gi|5902365|gb|AAD55467.1|AC009322_7	8e-81	Putative splicing factor Prp8 [Arabidopsis thaliana]	sp|Q99PV0|PRP8_MOUSE	6e-78	Pre-mRNA-processing-splicing factor 8 OS=Mus musculus GN=Prpf8 PE=1 SV=2	SPAC4F8.12c	1e-71	COG5178	U5 snRNP spliceosome subunit	K12856	5e-82	rcu:RCOM_0900710	pre-mRNA-processing factor 8	-	-	-
Unigene20476_All	1059	13.1048	2.25509	-2.75889	1.81623e-20	3.36772e-21	gi|115471827|ref|NP_001059512.1|	6e-48	Os07g0438500 [Oryza sativa Japonica Group] >gi|113611048|dbj|BAF21426.1| Os07g0438500 [Oryza sativa Japonica Group]	--	--	--	--	--	--	--	--	--	--	--	-	-	-
Unigene20481_All	547	36.2451	8.40599	-2.35123	8.40112e-24	1.55777e-24	gi|297821723|ref|XP_002878744.1|	7e-67	calmodulin-binding protein [Arabidopsis lyrata subsp. lyrata] >gi|297324583|gb|EFH55003.1| calmodulin-binding protein [Arabidopsis lyrata subsp. lyrata]	--	--	--	--	--	--	--	K02183	2e-55	pop:POPTR_825902	calmodulin	-	-	-
Unigene20494_All	276	5.18629	0	-4.28739	0.00060201	0.000111283	gi|18401903|ref|NP_566611.1|	2e-25	AtCASP (Arabidopsis thaliana CCAAT-displacement protein alternatively spliced product) >gi|85540967|sp|Q9LS42.2|CASP_ARATH RecName: Full=Protein CASP	sp|Q9LS42|CASP_ARATH	9e-26	Protein CASP OS=Arabidopsis thaliana GN=CASP PE=1 SV=2	--	--	--	--	K09313	8e-31	vvi:100259260	homeobox protein cut-like	-	-	-
Unigene20502_All	620	11.7918	1.42204	-3.30426	4.65056e-13	8.62326e-14	gi|8778323|gb|AAF79332.1|AC002304_25	7e-35	F14J16.24 [Arabidopsis thaliana]	--	--	--	--	--	--	--	--	--	--	--	-	-	-
Unigene20521_All	435	14.8023	2.81964	-2.08745	2.27653e-07	4.22087e-08	gi|15230129|ref|NP_189097.1|	5e-18	protein kinase family protein [Arabidopsis thaliana]	sp|C0LGH3|Y5614_ARATH	5e-11	Probable LRR receptor-like serine/threonine-protein kinase At1g56140 OS=Arabidopsis thaliana GN=At1g56140 PE=1 SV=2	--	--	--	--	K00558	1e-16	osa:4332128	DNA (cytosine-5-)-methyltransferase [EC:2.1.1.37]	-	-	-
Unigene20525_All	254	19.0122	4.91979	-2.00728	1.28046e-05	2.37404e-06	--	--	--	--	--	--	--	--	--	--	--	--	--	--	-	-	-
Unigene20528_All	838	21.2843	4.48738	-2.35584	2.80108e-21	5.19387e-22	gi|224064438|ref|XP_002301476.1|	1e-139	multidrug resistance protein ABC transporter family [Populus trichocarpa] >gi|222843202|gb|EEE80749.1| multidrug resistance protein ABC transporter family [Populus trichocarpa]	sp|Q9LZJ5|AB14C_ARATH	8e-126	ABC transporter C family member 14 OS=Arabidopsis thaliana GN=ABCC14 PE=1 SV=1	SPBC359.05	9e-34	COG1132	ABC-type multidrug transport system, ATPase and permease components	K05666	1e-25	olu:OSTLU_35503	ATP-binding cassette, subfamily C (CFTR/MRP), member 2	-	-	-
Unigene20536_All	575	13.7715	2.13312	-2.44785	7.43998e-11	1.37946e-11	gi|297839985|ref|XP_002887874.1|	2e-66	DNA binding protein [Arabidopsis lyrata subsp. lyrata] >gi|297333715|gb|EFH64133.1| DNA binding protein [Arabidopsis lyrata subsp. lyrata]	--	--	--	--	--	--	--	--	--	--	--	-	-	-
Unigene20545_All	681	41.4273	4.52284	-3.39632	1.888e-48	3.5008e-49	gi|18146966|dbj|BAB82502.1|	1e-83	cig3 [Nicotiana tabacum]	sp|Q86US8|EST1A_HUMAN	4e-23	Telomerase-binding protein EST1A OS=Homo sapiens GN=SMG6 PE=1 SV=2	--	--	--	--	--	--	--	--	-	-	-
Unigene20549_All	227	9.22851	2.50775	-2.25882	0.00191103	0.000354179	gi|281487781|gb|ADA71305.1|	4e-35	potassium transporter [Gossypium hirsutum]	sp|Q67VS5|HAK10_ORYSJ	3e-32	Potassium transporter 10 OS=Oryza sativa subsp. japonica GN=HAK10 PE=2 SV=1	PA0917	1e-06	COG3158	K+ transporter	K03549	7e-31	zma:100191870	KUP system potassium uptake protein	-	-	-
Unigene20553_All	250	16.2188	0	-5.78489	9.29241e-10	1.72169e-10	gi|297832422|ref|XP_002884093.1|	6e-38	ATSLY1 [Arabidopsis lyrata subsp. lyrata] >gi|297329933|gb|EFH60352.1| ATSLY1 [Arabidopsis lyrata subsp. lyrata]	sp|Q9SL48|SLY1_ARATH	8e-37	SEC1 family transport protein SLY1 OS=Arabidopsis thaliana GN=SLY1 PE=1 SV=1	SPCC74.01	1e-15	COG5158	Proteins involved in synaptic transmission and general secretion, Sec1 family	--	--	--	--	-	-	-
Unigene20555_All	551	46.1262	4.93916	-3.11162	4.72911e-41	8.7689e-42	gi|5902365|gb|AAD55467.1|AC009322_7	1e-109	Putative splicing factor Prp8 [Arabidopsis thaliana]	sp|Q99PV0|PRP8_MOUSE	6e-108	Pre-mRNA-processing-splicing factor 8 OS=Mus musculus GN=Prpf8 PE=1 SV=2	SPAC4F8.12c	5e-102	COG5178	U5 snRNP spliceosome subunit	K12856	8e-111	ppp:PHYPADRAFT_200564	pre-mRNA-processing factor 8	-	-	-
Unigene20556_All	295	9.57915	1.89056	-2.28739	0.000245375	4.54755e-05	gi|268376309|gb|ACZ04920.1|	1e-46	argonaute 4-like protein [Pelargonium x hortorum]	sp|Q9SDG8|AGO4A_ORYSJ	8e-43	Protein argonaute 4A OS=Oryza sativa subsp. japonica GN=AGO4A PE=2 SV=1	--	--	--	--	K11596	2e-12	osa:4330281	argonaute	-	-	-
Unigene20565_All	228	31.7151	4.64857	-2.80196	3.25366e-11	6.03306e-12	gi|24371053|dbj|BAC22124.1|	1e-32	t-complex polypeptide 1 [Bruguiera sexangula]	sp|P28769|TCPA_ARATH	1e-27	T-complex protein 1 subunit alpha OS=Arabidopsis thaliana GN=CCT1 PE=2 SV=1	YDR212w	5e-22	COG0459	Chaperonin GroEL (HSP60 family)	K09493	5e-35	rcu:RCOM_1276510	T-complex protein 1 subunit alpha	-	-	-
Unigene20569_All	295	49.1713	9.49193	-2.35288	1.07807e-17	1.99901e-18	gi|11993486|gb|AAG42761.1|AF302671_1	1e-34	ubiquitin-specific protease 23 [Arabidopsis thaliana]	sp|Q9FPS4|UBP23_ARATH	8e-35	Ubiquitin carboxyl-terminal hydrolase 23 OS=Arabidopsis thaliana GN=UBP23 PE=2 SV=2	SPCC188.08c	9e-08	COG5077	Ubiquitin carboxyl-terminal hydrolase	K11855	1e-50	rcu:RCOM_0639420	ubiquitin carboxyl-terminal hydrolase 36/42 [EC:3.1.2.15]	-	-	-
Unigene20574_All	514	21.5855	4.68691	-2.07439	3.53444e-12	6.55217e-13	gi|224085728|ref|XP_002307681.1|	4e-52	cytokinin oxidase [Populus trichocarpa] >gi|222857130|gb|EEE94677.1| cytokinin oxidase [Populus trichocarpa]	sp|Q67YU0|CKX5_ARATH	9e-41	Cytokinin dehydrogenase 5 OS=Arabidopsis thaliana GN=CKX5 PE=2 SV=1	--	--	--	--	K00279	9e-42	ath:AT1G75450	cytokinin dehydrogenase [EC:1.5.99.12]	-	-	-
Unigene20577_All	435	49.3901	11.7728	-2.12707	6.53817e-23	1.21233e-23	gi|117607065|gb|ABK42076.1|	2e-48	26S proteasome subunit RPN7 [Capsicum annuum]	sp|Q93Y35|PSMD6_ARATH	3e-44	Probable 26S proteasome non-ATPase regulatory subunit 6 OS=Arabidopsis thaliana GN=At4g24820 PE=2 SV=1	SPBC582.07c	6e-09	COG5187	26S proteasome regulatory complex component, contains PCI domain	K03037	1e-59	rcu:RCOM_1507340	26S proteasome regulatory subunit N7	-	-	-
Unigene20581_All	637	10.56	1.73295	-2.36985	4.13201e-09	7.66131e-10	gi|30984566|gb|AAP42746.1|	2e-59	At4g33890 [Arabidopsis thaliana]	--	--	--	--	--	--	--	--	--	--	--	-	-	-
Unigene20583_All	381	33.2041	9.25633	-2.0579	3.81051e-13	7.0656e-14	gi|30725530|gb|AAP37787.1|	4e-37	At4g30200 [Arabidopsis thaliana]	sp|Q9FIE3|VIN3_ARATH	3e-32	Protein VERNALIZATION INSENSITIVE 3 OS=Arabidopsis thaliana GN=VIN3 PE=2 SV=2	--	--	--	--	--	--	--	--	-	-	-
Unigene20585_All	438	42.9929	8.35319	-2.27427	9.09747e-22	1.68689e-22	gi|297613088|ref|NP_001066671.2|	2e-25	Os12g0428600 [Oryza sativa Japonica Group] >gi|255670264|dbj|BAF29690.2| Os12g0428600 [Oryza sativa Japonica Group]	sp|Q8H0T4|UPL2_ARATH	6e-09	E3 ubiquitin-protein ligase UPL2 OS=Arabidopsis thaliana GN=UPL2 PE=1 SV=2	--	--	--	--	K10592	1e-62	rcu:RCOM_0482820	E3 ubiquitin-protein ligase HUWE1 [EC:6.3.2.19]	-	-	-
Unigene20595_All	876	20.6185	4.18977	-2.29753	1.5201e-21	2.81817e-22	gi|222424346|dbj|BAH20129.1|	1e-115	AT4G35920 [Arabidopsis thaliana]	sp|Q9LQU4|Y1487_ARATH	1e-11	Uncharacterized protein At1g14870 OS=Arabidopsis thaliana GN=At1g14870 PE=1 SV=1	--	--	--	--	--	--	--	--	-	-	-
Unigene20610_All	232	16.6825	1.05736	-3.72349	3.96063e-08	7.34146e-09	gi|50789207|dbj|BAD34455.1|	3e-33	protein disulfide isomerase-like protein [Glycine max] >gi|171854982|dbj|BAG16715.1| protein disulfide isomerase L-2 [Glycine max]	sp|Q8R4U2|PDIA1_CRIGR	1e-20	Protein disulfide-isomerase OS=Cricetulus griseus GN=P4HB PE=2 SV=1	YCL043c	6e-15	COG0526	Thiol-disulfide isomerase and thioredoxins	K09580	3e-36	pop:POPTR_723538	protein disulfide-isomerase A1 [EC:5.3.4.1]	-	-	-
Unigene20614_All	222	7.47134	72.6044	3.32364	3.29408e-29	6.10802e-30	gi|297832904|ref|XP_002884334.1|	6e-24	NC domain-containing protein [Arabidopsis lyrata subsp. lyrata] >gi|297330174|gb|EFH60593.1| NC domain-containing protein [Arabidopsis lyrata subsp. lyrata]	--	--	--	--	--	--	--	--	--	--	--	-	-	-
Unigene20616_All	389	10.8505	0.975593	-3.81463	1.03615e-08	1.92056e-09	gi|224139448|ref|XP_002323117.1|	1e-26	predicted protein [Populus trichocarpa] >gi|222867747|gb|EEF04878.1| predicted protein [Populus trichocarpa]	--	--	--	--	--	--	--	K11267	1e-25	rcu:RCOM_1065770	sister chromatid cohesion protein PDS5	-	-	-
Unigene20618_All	532	8.76497	0.922212	-2.98128	4.54654e-08	8.42875e-09	gi|22795060|gb|AAN05432.1|	2e-69	phospholipase D delta isoform 1b [Gossypium hirsutum]	sp|Q9C5Y0|PLDD1_ARATH	5e-62	Phospholipase D delta OS=Arabidopsis thaliana GN=PLDDELTA PE=1 SV=2	--	--	--	--	K01115	1e-46	osa:4349161	phospholipase D [EC:3.1.4.4]	-	-	-
Unigene20620_All	381	9.82086	0.643854	-3.62619	1.50735e-07	2.79436e-08	gi|15233859|ref|NP_194186.1|	8e-24	clathrin adaptor complexes medium subunit family protein [Arabidopsis thaliana] >gi|4220535|emb|CAA23008.1| clathrin coat assembly like protein [Arabidopsis thaliana] >gi|7269305|emb|CAB79365.1| clathrin coat assembly like protein [Arabidopsis thaliana]	--	--	--	--	--	--	--	K12402	3e-29	pop:POPTR_816388	AP-4 complex subunit mu-1	-	-	-
Unigene20630_All	377	6.66401	1.00665	-3.15412	2.98598e-05	5.53378e-06	gi|297844852|ref|XP_002890307.1|	2e-48	aminoacyl-tRNA synthetase family [Arabidopsis lyrata subsp. lyrata] >gi|297336149|gb|EFH66566.1| aminoacyl-tRNA synthetase family [Arabidopsis lyrata subsp. lyrata]	--	--	--	--	--	--	--	--	--	--	--	-	-	-
Unigene20632_All	1403	16.0143	2.55172	-2.47294	2.46745e-28	4.57524e-29	gi|224145021|ref|XP_002325498.1|	5e-88	tir-nbs-lrr resistance protein [Populus trichocarpa] >gi|222862373|gb|EEE99879.1| tir-nbs-lrr resistance protein [Populus trichocarpa]	sp|Q40392|TMVRN_NICGU	5e-13	TMV resistance protein N OS=Nicotiana glutinosa GN=N PE=1 SV=1	--	--	--	--	--	--	--	--	-	-	-
Unigene20636_All	773	9.07653	2.17942	-2.09804	4.34249e-08	8.05162e-09	gi|30686563|ref|NP_850252.1|	1e-64	mitochondrial substrate carrier family protein [Arabidopsis thaliana]	--	--	--	--	--	--	--	--	--	--	--	-	-	-
Unigene20638_All	443	13.6179	1.10749	-3.36985	2.80789e-11	5.2054e-12	gi|115453447|ref|NP_001050324.1|	6e-52	Os03g0403400 [Oryza sativa Japonica Group] >gi|108708691|gb|ABF96486.1| WD40-like Beta Propeller Repeat family protein, expressed [Oryza sativa (japonica cultivar-group)] >gi|113548795|dbj|BAF12238.1| Os03g0403400 [Oryza sativa Japonica Group]	sp|Q9CM71|TOLB_PASMU	2e-09	Protein tolB OS=Pasteurella multocida GN=tolB PE=3 SV=1	PM0967	6e-10	COG0823	Periplasmic component of the Tol biopolymer transport system	--	--	--	--	-	-	-
Unigene20642_All	645	19.9459	0	-7.42874	1.91035e-26	3.54225e-27	gi|15218625|ref|NP_174702.1|	2e-21	leucine-rich repeat family protein / protein kinase family protein [Arabidopsis thaliana] >gi|8778255|gb|AAF79264.1|AC023279_13 F12K21.25 [Arabidopsis thaliana] >gi|224589416|gb|ACN59242.1| leucine-rich repeat receptor-like protein kinase [Arabidopsis thaliana]	sp|Q54AX5|LRRA_DICDI	2e-07	Leucine-rich repeat protein lrrA OS=Dictyostelium discoideum GN=lrrA PE=1 SV=1	--	--	--	--	K00924	6e-08	osa:4341290	[EC:2.7.1.-]	-	-	-
Unigene20644_All	598	22.5504	4.94549	-2.42534	2.82076e-17	5.23037e-18	gi|186510768|ref|NP_190388.2|	2e-69	DNA binding / protein binding / transcription regulator [Arabidopsis thaliana] >gi|186510770|ref|NP_850669.2| DNA binding / protein binding / transcription regulator [Arabidopsis thaliana]	--	--	--	--	--	--	--	--	--	--	--	-	-	-
Unigene20647_All	239	22.3355	0	-6.22229	9.28269e-13	1.72095e-13	--	--	--	--	--	--	--	--	--	--	--	--	--	--	-	-	-
Unigene20648_All	1635	34.8796	4.71464	-2.83833	1.2295e-81	2.27978e-82	gi|42573473|ref|NP_974833.1|	2e-70	transcription elongation factor-related [Arabidopsis thaliana]	sp|Q92576|PHF3_HUMAN	1e-13	PHD finger protein 3 OS=Homo sapiens GN=PHF3 PE=1 SV=3	SPAC20H4.03c	2e-08	COG1594	DNA-directed RNA polymerase, subunit M/Transcription elongation factor TFIIS	K03145	1e-14	cre:CHLREDRAFT_138155	transcription elongation factor S-II	-	-	-
Unigene20653_All	213	6.22963	0	-4.19992	0.000948326	0.000175333	--	--	--	--	--	--	--	--	--	--	--	--	--	--	-	-	-
Unigene20658_All	466	13.737	2.10565	-2.44785	6.62897e-09	1.229e-09	--	--	--	--	--	--	--	--	--	--	--	--	--	--	-	-	-
Unigene20675_All	351	15.2269	0	-6.19992	1.38559e-12	2.56839e-13	gi|34850945|dbj|BAC87845.1|	8e-22	leucine-rich repeat receptor-like protein kinase 1 [Populus nigra]	--	--	--	--	--	--	--	K13415	3e-06	sbi:SORBI_03g012040	protein brassinosteroid insensitive 1 [EC:2.7.10.1 2.7.11.1]	-	-	-
Unigene20680_All	470	4.40471	0.260966	-3.84378	5.14763e-05	9.53946e-06	gi|6448579|emb|CAB61243.1|	7e-13	nodule inception protein [Lotus japonicus] >gi|6453569|emb|CAB61338.1| nodule inception protein [Lotus japonicus]	--	--	--	--	--	--	--	--	--	--	--	-	-	-
Unigene20688_All	344	10.6263	2.20643	-2.62619	6.84257e-06	1.26855e-06	gi|255553347|ref|XP_002517715.1|	2e-14	nuclease, putative [Ricinus communis] >gi|223543113|gb|EEF44647.1| nuclease, putative [Ricinus communis]	--	--	--	--	--	--	--	--	--	--	--	-	-	-
Unigene20701_All	221	27.5206	5.54996	-2.04792	4.70468e-07	8.72178e-08	--	--	--	--	--	--	--	--	--	--	--	--	--	--	-	-	-
Unigene20703_All	207	8.90335	0	-4.65936	6.4623e-05	1.19585e-05	gi|255566472|ref|XP_002524221.1|	2e-06	Serine/threonine-protein kinase Nek8, putative [Ricinus communis] >gi|223536498|gb|EEF38145.1| Serine/threonine-protein kinase Nek8, putative [Ricinus communis]	--	--	--	--	--	--	--	--	--	--	--	-	-	-
Unigene20716_All	228	7.78716	0.832249	-3.59224	0.000306461	5.67782e-05	gi|27311615|gb|AAO00773.1|	4e-15	GPAA1 - like protein [Arabidopsis thaliana]	--	--	--	--	--	--	--	K05289	2e-16	ath:AT5G19130	glycosylphosphatidylinositol transamidase	-	-	-
Unigene20724_All	769	8.51676	2.46753	-2.12592	1.09419e-07	2.02889e-08	gi|255569997|ref|XP_002525961.1|	1e-06	hypothetical protein RCOM_0596960 [Ricinus communis] >gi|223534693|gb|EEF36385.1| hypothetical protein RCOM_0596960 [Ricinus communis]	--	--	--	--	--	--	--	--	--	--	--	-	-	-
Unigene20725_All	1085	9.78961	2.00489	-2.28172	4.20738e-13	7.80082e-14	gi|259121415|gb|ACV92027.1|	1e-152	WRKY transcription factor 25 [(Populus tomentosa x P. bolleana) x P. tomentosa]	sp|O04336|WRK21_ARATH	2e-87	Probable WRKY transcription factor 21 OS=Arabidopsis thaliana GN=WRKY21 PE=1 SV=1	--	--	--	--	K13425	1e-23	rcu:RCOM_1616660	WRKY transcription factor 22	-	-	-
Unigene20733_All	203	5.81054	0	-4.00728	0.00235208	0.000434637	--	--	--	--	--	--	--	--	--	--	--	--	--	--	-	-	-
Unigene20734_All	212	8.69337	0	-4.65936	6.4623e-05	1.19585e-05	gi|297823853|ref|XP_002879809.1|	1e-30	radical SAM domain-containing protein [Arabidopsis lyrata subsp. lyrata] >gi|297325648|gb|EFH56068.1| radical SAM domain-containing protein [Arabidopsis lyrata subsp. lyrata]	sp|Q3M9B9|RLMN_ANAVT	9e-20	Ribosomal RNA large subunit methyltransferase N OS=Anabaena variabilis (strain ATCC 29413 / PCC 7937) GN=rlmN PE=3 SV=1	all0355	6e-20	COG0820	Predicted Fe-S-cluster redox enzyme	K06941	2e-32	rcu:RCOM_0000920	ribosomal RNA large subunit methyltransferase N [EC:2.1.1.-]	-	-	-
Unigene20741_All	218	11.4679	0	-5.15412	1.23459e-06	2.28626e-07	--	--	--	--	--	--	--	--	--	--	--	--	--	--	-	-	-
Unigene20747_All	261	9.79219	0.727022	-4.10681	5.41918e-06	1.00438e-06	gi|297835022|ref|XP_002885393.1|	4e-26	carbohydrate transporter/ sugar porter [Arabidopsis lyrata subsp. lyrata] >gi|297331233|gb|EFH61652.1| carbohydrate transporter/ sugar porter [Arabidopsis lyrata subsp. lyrata]	--	--	--	--	--	--	--	--	--	--	--	-	-	-
Unigene20752_All	608	7.18364	0	-5.92784	1.18046e-10	2.18799e-11	gi|297812151|ref|XP_002873959.1|	1e-86	subtilase family protein [Arabidopsis lyrata subsp. lyrata] >gi|297319796|gb|EFH50218.1| subtilase family protein [Arabidopsis lyrata subsp. lyrata]	sp|Q9WTZ3|MBTP1_RAT	1e-61	Membrane-bound transcription factor site-1 protease OS=Rattus norvegicus GN=Mbtps1 PE=1 SV=1	DR1459	1e-11	COG1404	Subtilisin-like serine proteases	K08653	6e-87	ath:AT5G19660	membrane-bound transcription factor protease, site 1 [EC:3.4.21.-]	-	-	-
Unigene20754_All	212	5.88236	0	-4.10681	0.00149284	0.000275922	gi|224121454|ref|XP_002318586.1|	1e-20	PAF1 complex component [Populus trichocarpa] >gi|222859259|gb|EEE96806.1| PAF1 complex component [Populus trichocarpa]	--	--	--	--	--	--	--	--	--	--	--	GO:0009409//response to cold;GO:0009908//flower development	-	GO:0044444//cytoplasmic part
Unigene20758_All	204	7.98089	0	-4.44785	0.00024594	4.54984e-05	--	--	--	--	--	--	--	--	--	--	--	--	--	--	-	-	-
Unigene20759_All	632	10.1967	1.1827	-3.14478	2.38785e-11	4.42702e-12	gi|13605503|gb|AAK32745.1|AF361577_1	3e-64	AT5g44670/K15C23_12 [Arabidopsis thaliana] >gi|25090160|gb|AAN72243.1| At5g44670/K15C23_12 [Arabidopsis thaliana]	--	--	--	--	--	--	--	--	--	--	--	-	-	GO:0043231//intracellular membrane-bounded organelle
Unigene20765_All	266	6.32817	0.713356	-3.52185	0.000479117	8.87669e-05	gi|9665146|gb|AAF97330.1|AC023628_11	9e-07	Unknown protein [Arabidopsis thaliana]	--	--	--	--	--	--	--	--	--	--	--	-	GO:0005488//binding	-
Unigene20769_All	342	7.52623	0	-5.15412	1.23459e-06	2.28626e-07	gi|297610410|ref|NP_001064488.2|	9e-23	Os10g0382300 [Oryza sativa Japonica Group] >gi|255679365|dbj|BAF26402.2| Os10g0382300 [Oryza sativa Japonica Group]	--	--	--	--	--	--	--	--	--	--	--	-	-	GO:0043231//intracellular membrane-bounded organelle
Unigene20786_All	267	26.2777	7.10684	-2.23555	1.15935e-08	2.14971e-09	gi|284437887|gb|ADB85571.1|	7e-15	D-galacturonic acid reductase 1 [Actinidia deliciosa]	sp|Q7G764|NADO1_ORYSJ	5e-12	Probable NAD(P)H-dependent oxidoreductase 1 OS=Oryza sativa subsp. japonica GN=Os10g0113000 PE=1 SV=1	SPy1693	1e-08	COG0656	Aldo/keto reductases, related to diketogulonate reductase	K00100	7e-10	osa:4335976	[EC:1.1.1.-]	GO:0008152//metabolic process	GO:0016747//transferase activity, transferring acyl groups other than amino-acyl groups	-
Unigene20800_All	509	4.21254	0	-4.84378	1.69876e-05	3.14478e-06	gi|224082468|ref|XP_002306703.1|	3e-22	SET domain protein [Populus trichocarpa] >gi|222856152|gb|EEE93699.1| SET domain protein [Populus trichocarpa]	--	--	--	--	--	--	--	--	--	--	--	-	-	-
Unigene20802_All	820	12.4299	3.47109	-2.18785	8.80899e-12	1.6334e-12	gi|194241584|gb|ACF35047.1|	2e-93	protein phosphatase 2C [Hevea brasiliensis]	sp|Q94AT1|P2C76_ARATH	1e-65	Probable protein phosphatase 2C 76 OS=Arabidopsis thaliana GN=At5g53140 PE=2 SV=1	SPCC1223.11	2e-12	COG0631	Serine/threonine protein phosphatase	K01090	6e-12	osa:4341433	protein phosphatase [EC:3.1.3.16]	GO:0006464//protein modification process	GO:0043169//cation binding;GO:0004721//phosphoprotein phosphatase activity	GO:0043234//protein complex;GO:0043231//intracellular membrane-bounded organelle
Unigene20803_All	200	6.54351	0	-4.10681	0.00149284	0.000275922	--	--	--	--	--	--	--	--	--	--	--	--	--	--	-	-	-
Unigene20807_All	221	7.53432	0	-4.44785	0.00024594	4.54984e-05	gi|30697152|ref|NP_851217.1|	3e-12	GIL1 (GRAVITROPIC IN THE LIGHT) [Arabidopsis thaliana]	--	--	--	--	--	--	--	--	--	--	--	GO:0009630//gravitropism;GO:0009416//response to light stimulus	-	-
Unigene2082_All	251	9.61861	46.3653	2.13192	3.81187e-12	7.0673e-13	gi|297828608|ref|XP_002882186.1|	3e-31	acid phosphatase [Arabidopsis lyrata subsp. lyrata] >gi|297328026|gb|EFH58445.1| acid phosphatase [Arabidopsis lyrata subsp. lyrata]	sp|Q6ZQB6|VIP2_MOUSE	2e-13	Inositol hexakisphosphate and diphosphoinositol-pentakisphosphate kinase 2 OS=Mus musculus GN=Hisppd1 PE=1 SV=2	--	--	--	--	K13024	7e-33	pop:POPTR_831208	inositol hexakisphosphate/diphosphoinositol-pentakisphosphate kinase [EC:2.7.4.21 2.7.4.24]	-	GO:0016791//phosphatase activity;GO:0046872//metal ion binding	GO:0016020//membrane
Unigene20825_All	430	14.7177	1.6091	-3.36985	2.80789e-11	5.2054e-12	gi|255578100|ref|XP_002529920.1|	4e-21	dihydrolipoamide succinyltransferase component of 2-oxoglutarate dehydrogenase, putative [Ricinus communis] >gi|223530597|gb|EEF32474.1| dihydrolipoamide succinyltransferase component of 2-oxoglutarate dehydrogenase, putative [Ricinus communis]	--	--	--	--	--	--	--	K00658	2e-22	rcu:RCOM_1303600	2-oxoglutarate dehydrogenase E2 component (dihydrolipoamide succinyltransferase) [EC:2.3.1.61]	GO:0008152//metabolic process	GO:0008415//acyltransferase activity	-
Unigene20832_All	467	16.5892	4.06323	-2.38579	3.60488e-10	6.68348e-11	gi|255567489|ref|XP_002524724.1|	2e-06	S-locus-specific glycoprotein S6 precursor, putative [Ricinus communis] >gi|223536085|gb|EEF37743.1| S-locus-specific glycoprotein S6 precursor, putative [Ricinus communis]	--	--	--	--	--	--	--	--	--	--	--	-	-	-
Unigene20834_All	564	13.0386	1.87921	-2.83551	1.40527e-11	2.60533e-12	gi|224064996|ref|XP_002301626.1|	5e-62	glutamate-gated kainate-type ion channel receptor subunit GluR5 [Populus trichocarpa] >gi|222843352|gb|EEE80899.1| glutamate-gated kainate-type ion channel receptor subunit GluR5 [Populus trichocarpa]	sp|Q9SDQ4|GLR37_ARATH	1e-56	Glutamate receptor 3.7 OS=Arabidopsis thaliana GN=GLR3.7 PE=2 SV=2	APE2521	3e-06	COG0683	ABC-type branched-chain amino acid transport systems, periplasmic component	K05387	1e-57	ath:AT2G32400	glutamate receptor, ionotropic, other eukaryote	GO:0009314//response to radiation;GO:0006810//transport;GO:0006875//cellular metal ion homeostasis;GO:0007166//cell surface receptor linked signal transduction	GO:0005488//binding;GO:0008066//glutamate receptor activity;GO:0005231//excitatory extracellular ligand-gated ion channel activity	GO:0031224//intrinsic to membrane;GO:0030313
Unigene20835_All	335	11.4797	0	-5.72349	2.12797e-09	3.94328e-10	gi|224104507|ref|XP_002313459.1|	4e-24	predicted protein [Populus trichocarpa] >gi|222849867|gb|EEE87414.1| predicted protein [Populus trichocarpa]	--	--	--	--	--	--	--	--	--	--	--	-	-	-
Unigene20840_All	439	5.91942	0.864477	-3.15412	2.98598e-05	5.53378e-06	gi|15241159|ref|NP_200436.1|	4e-10	HAP8 (HAPLESS 8) [Arabidopsis thaliana] >gi|42573690|ref|NP_974941.1| HAP8 (HAPLESS 8) [Arabidopsis thaliana]	--	--	--	--	--	--	--	--	--	--	--	-	-	-
Unigene20844_All	258	8.47694	2.20643	-2.3154	0.00129825	0.000240649	gi|255568559|ref|XP_002525253.1|	1e-16	conserved hypothetical protein [Ricinus communis] >gi|223535411|gb|EEF37081.1| conserved hypothetical protein [Ricinus communis]	--	--	--	--	--	--	--	--	--	--	--	-	-	-
Unigene2085_All	284	22.929	133.807	2.62842	2.99363e-55	5.55091e-56	gi|167858183|gb|ACA04032.1|	4e-47	galactinol synthase 3 [Populus trichocarpa]	--	--	--	--	--	--	--	--	--	--	--	-	GO:0016759//cellulose synthase activity	-
Unigene20850_All	727	11.4752	0	-6.84378	1.26939e-18	2.35345e-19	gi|225432116|ref|XP_002274451.1|	1e-86	PREDICTED: similar to vacuolar protein sorting 13C protein-like [Vitis vinifera]	--	--	--	--	--	--	--	--	--	--	--	GO:0033036	-	-
Unigene20851_All	1240	21.8951	3.65402	-2.79869	8.74605e-39	1.62173e-39	gi|240255415|ref|NP_189131.4|	2e-17	DNA binding [Arabidopsis thaliana]	sp|Q59N20|MSS11_CANAL	3e-08	Transcription activator MSS11 OS=Candida albicans GN=MSS11 PE=3 SV=1	--	--	--	--	--	--	--	--	GO:0010468//regulation of gene expression	GO:0003676//nucleic acid binding	GO:0043231//intracellular membrane-bounded organelle
Unigene2086_All	303	2.45315	23.8974	3.18474	4.06945e-12	7.54574e-13	gi|295646225|gb|ADG23055.1|	2e-14	haloacid dehalogenase [Phaseolus vulgaris]	--	--	--	--	--	--	--	--	--	--	--	-	GO:0016791//phosphatase activity	-
Unigene20862_All	574	4.63461	0	-5.15412	1.23459e-06	2.28626e-07	gi|224140965|ref|XP_002323847.1|	1e-74	multidrug/pheromone exporter, MDR family, ABC transporter family [Populus trichocarpa] >gi|222866849|gb|EEF03980.1| multidrug/pheromone exporter, MDR family, ABC transporter family [Populus trichocarpa]	sp|Q9LJX0|AB19B_ARATH	3e-73	ABC transporter B family member 19 OS=Arabidopsis thaliana GN=ABCB19 PE=1 SV=1	SPCC663.03	2e-06	COG1132	ABC-type multidrug transport system, ATPase and permease components	K05658	2e-20	pop:POPTR_228960	ATP-binding cassette, subfamily B (MDR/TAP), member 1	GO:0048437//floral organ development;GO:0009725//response to hormone stimulus;GO:0043479;GO:0009926//auxin polar transport;GO:0032535;GO:0009630//gravitropism;GO:0048528//post-embryonic root development;GO:0009639//response to red or far red light	GO:0042626//ATPase activity, coupled to transmembrane movement of substances;GO:0015562//efflux transmembrane transporter activity;GO:0032559//adenyl ribonucleotide binding	GO:0031224//intrinsic to membrane;GO:0043234//protein complex;GO:0031410//cytoplasmic vesicle
Unigene20864_All	369	5.61034	1.54271	-2.25882	0.00191103	0.000354179	gi|224122788|ref|XP_002318913.1|	5e-57	phytochrome [Populus trichocarpa] >gi|222857289|gb|EEE94836.1| phytochrome [Populus trichocarpa]	sp|O49934|PHYA_POPTM	3e-57	Phytochrome A OS=Populus tremuloides GN=PHYA PE=2 SV=1	--	--	--	--	K12120	2e-58	pop:POPTR_729311	phytochrome A	GO:0006468//protein amino acid phosphorylation;GO:0010468//regulation of gene expression;GO:0007602//phototransduction;GO:0006351//transcription, DNA-dependent;GO:0050877//neurological system process	GO:0004673//protein histidine kinase activity;GO:0004930//G-protein coupled receptor activity;GO:0042802//identical protein binding;GO:0032559//adenyl ribonucleotide binding	GO:0044464//cell part
Unigene20868_All	268	15.8174	1.41607	-3.84378	6.62877e-09	1.229e-09	gi|102139794|gb|ABF69979.1|	2e-36	transcriptional factor B3 family protein [Musa acuminata]	sp|Q6H6V4|ARFF_ORYSJ	5e-36	Auxin response factor 6 OS=Oryza sativa subsp. japonica GN=ARF6 PE=1 SV=1	--	--	--	--	--	--	--	--	GO:0010468//regulation of gene expression;GO:0006351//transcription, DNA-dependent;GO:0009755//hormone-mediated signaling pathway	GO:0003676//nucleic acid binding;GO:0005515//protein binding	GO:0043231//intracellular membrane-bounded organelle
Unigene20873_All	298	8.30843	0	-5.0579	2.94122e-06	5.44647e-07	gi|297596251|ref|NP_001042255.2|	8e-06	Os01g0188100 [Oryza sativa Japonica Group] >gi|255672955|dbj|BAF04169.2| Os01g0188100 [Oryza sativa Japonica Group]	--	--	--	--	--	--	--	K06892	3e-07	osa:4326767		-	GO:0016491//oxidoreductase activity	-
Unigene20874_All	303	4.29787	0	-4.19992	0.000948326	0.000175333	gi|124360489|gb|ABN08499.1|	2e-20	U box [Medicago truncatula]	sp|Q681N2|PUB15_ARATH	3e-20	U-box domain-containing protein 15 OS=Arabidopsis thaliana GN=PUB15 PE=2 SV=2	--	--	--	--	--	--	--	--	GO:0032446//protein modification by small protein conjugation	GO:0019787//small conjugating protein ligase activity	GO:0043234//protein complex;GO:0044424//intracellular part
Unigene20875_All	709	14.6177	3.80896	-2.14244	7.44508e-12	1.37957e-12	gi|224068532|ref|XP_002302766.1|	3e-26	SET domain protein [Populus trichocarpa] >gi|222844492|gb|EEE82039.1| SET domain protein [Populus trichocarpa]	--	--	--	--	--	--	--	K11430	7e-45	rcu:RCOM_1347120	enhancer of zeste [EC:2.1.1.43]	-	GO:0008168//methyltransferase activity	-
Unigene20878_All	248	8.91817	1.53026	-2.90036	0.000254865	4.72232e-05	gi|183211900|gb|ACC59200.1|	3e-33	1-acyl-sn-glycerol-3-phosphate acyltransferase [Ricinus communis]	sp|Q9LHN4|LPAT5_ARATH	3e-28	Probable 1-acyl-sn-glycerol-3-phosphate acyltransferase 5 OS=Arabidopsis thaliana GN=LPAT5 PE=2 SV=1	YDR018c	1e-09	COG0204	1-acyl-sn-glycerol-3-phosphate acyltransferase	K13513	3e-38	pop:POPTR_821204	lysocardiolipin and lysophospholipid acyltransferase [EC:2.3.1.- 2.3.1.51]	-	GO:0016411//acylglycerol O-acyltransferase activity	-
Unigene20882_All	306	10.8829	0	-5.44785	6.13982e-08	1.13739e-08	gi|116309347|emb|CAH66430.1|	9e-34	OSIGBa0096P03.4 [Oryza sativa (indica cultivar-group)]	--	--	--	--	--	--	--	--	--	--	--	GO:0044267//cellular protein metabolic process;GO:0050896//response to stimulus	GO:0005515//protein binding	GO:0044464//cell part
Unigene20894_All	845	15.6975	0.898238	-4.47605	1.46109e-27	2.70921e-28	gi|24461863|gb|AAN62350.1|AF506028_17	2e-23	NBS-LRR type disease resistance protein [Citrus trifoliata]	sp|Q9LMP6|DRL3_ARATH	4e-14	Probable disease resistance protein At1g15890 OS=Arabidopsis thaliana GN=At1g15890 PE=2 SV=1	--	--	--	--	K13460	6e-09	ath:AT1G12220	disease resistance protein RPS5	-	-	-
Unigene20932_All	211	7.27926	0	-4.36985	0.000384514	7.10852e-05	gi|186523129|ref|NP_197058.2|	5e-14	EMB2773 (EMBRYO DEFECTIVE 2773); binding / protein binding / zinc ion binding [Arabidopsis thaliana] >gi|146230097|gb|ABQ12620.1| sister chromatid cohesion 2 [Arabidopsis thaliana]	--	--	--	--	--	--	--	K06672	1e-30	rcu:RCOM_0525580	cohesin loading factor subunit SCC2	GO:0007062//sister chromatid cohesion;GO:0003006//reproductive developmental process	GO:0046914//transition metal ion binding	GO:0043231//intracellular membrane-bounded organelle
Unigene20935_All	591	3.72145	0	-4.90036	1.09351e-05	2.02395e-06	gi|115436122|ref|NP_001042819.1|	1e-56	Os01g0300900 [Oryza sativa Japonica Group] >gi|113532350|dbj|BAF04733.1| Os01g0300900 [Oryza sativa Japonica Group]	sp|Q8W4K1|TYW23_ARATH	1e-11	tRNA wybutosine-synthesizing protein 2/3/4 OS=Arabidopsis thaliana GN=At4g04670 PE=2 SV=1	--	--	--	--	--	--	--	--	-	GO:0005488//binding	GO:0043231//intracellular membrane-bounded organelle
Unigene20937_All	271	37.3399	8.60734	-2.36985	1.14142e-12	2.11629e-13	gi|226532188|ref|NP_001149384.1|	1e-21	coatomer subunit delta [Zea mays] >gi|195626842|gb|ACG35251.1| coatomer subunit delta [Zea mays]	sp|Q0DJ99|COPD2_ORYSJ	7e-22	Coatomer subunit delta-2 OS=Oryza sativa subsp. japonica GN=Os05g0311000 PE=2 SV=1	--	--	--	--	--	--	--	--	GO:0015031//protein transport	GO:0005488//binding	GO:0016023//cytoplasmic membrane-bounded vesicle;GO:0030119//AP-type membrane coat adaptor complex
Unigene2094_All	262	2.53227	16.8973	2.92936	1.09573e-08	2.03175e-09	--	--	--	--	--	--	--	--	--	--	--	--	--	--	-	-	-
Unigene20943_All	208	8.35811	0.912273	-3.59224	0.000306461	5.67782e-05	--	--	--	--	--	--	--	--	--	--	--	--	--	--	-	-	-
Unigene20947_All	557	7.45558	1.02201	-3.25882	5.64415e-08	1.04646e-08	gi|76262500|gb|ABA41400.1|	2e-10	pherophorin-C2 protein precursor [Chlamydomonas reinhardtii]	sp|P21997|SSGP_VOLCA	3e-10	Sulfated surface glycoprotein 185 OS=Volvox carteri PE=1 SV=1	Rv3876	5e-07	COG0455	ATPases involved in chromosome partitioning	K12822	1e-22	rcu:RCOM_0527800	RNA-binding protein 25	-	-	GO:0044464//cell part
Unigene2096_All	202	57.9742	290.212	2.13913	4.34259e-53	8.05221e-54	gi|15237330|ref|NP_197140.1|	7e-23	NC domain-containing protein [Arabidopsis thaliana]	--	--	--	--	--	--	--	--	--	--	--	-	-	-
Unigene20964_All	241	16.442	3.14942	-2.75451	1.31931e-06	2.44575e-07	gi|15224909|ref|NP_181395.1|	2e-32	KH domain-containing protein [Arabidopsis thaliana] >gi|30687577|ref|NP_850296.1| KH domain-containing protein [Arabidopsis thaliana] >gi|297827443|ref|XP_002881604.1| KH domain-containing protein [Arabidopsis lyrata subsp. lyrata] >gi|75268069|sp|Q9ZVI3.1|QKIL3_ARATH RecName: Full=KH domain-containing protein At2g38610; AltName: Full=Quaking-like protein 3 >gi|297327443|gb|EFH57863.1| KH domain-…	sp|Q9ZVI3|QKIL3_ARATH	9e-33	KH domain-containing protein At2g38610 OS=Arabidopsis thaliana GN=At2g38610 PE=1 SV=1	--	--	--	--	K13095	1e-32	osa:4334557	splicing factor 1	-	GO:0003676//nucleic acid binding	-
Unigene20971_All	200	20.2735	1.56203	-3.78489	1.61891e-08	2.99969e-09	gi|224100361|ref|XP_002311847.1|	1e-32	chromatin remodeling complex subunit [Populus trichocarpa] >gi|222851667|gb|EEE89214.1| chromatin remodeling complex subunit [Populus trichocarpa]	sp|Q7G8Y3|ISW2_ORYSJ	1e-29	Probable chromatin-remodeling complex ATPase chain OS=Oryza sativa subsp. japonica GN=Os01g0367900 PE=2 SV=2	YAL019w	2e-09	COG0553	Superfamily II DNA/RNA helicases, SNF2 family	K11654	3e-34	vvi:100244281	SWI/SNF-related matrix-associated actin-dependent regulator of chromatin subfamily A member 5 [EC:3.6.1.-]	GO:0006338//chromatin remodeling	GO:0003676//nucleic acid binding;GO:0003682//chromatin binding;GO:0042623//ATPase activity, coupled;GO:0032559//adenyl ribonucleotide binding	GO:0043234//protein complex;GO:0043231//intracellular membrane-bounded organelle
Unigene20975_All	217	5.37885	0	-4.00728	0.00235208	0.000434637	--	--	--	--	--	--	--	--	--	--	--	--	--	--	-	-	-
Unigene20987_All	228	10.6713	0	-5.00728	4.55121e-06	8.42483e-07	gi|1255951|emb|CAA65634.1|	6e-33	PS60 [Nicotiana tabacum]	sp|Q9SU40|SKU5_ARATH	2e-18	Monocopper oxidase-like protein SKU5 OS=Arabidopsis thaliana GN=SKU5 PE=1 SV=1	--	--	--	--	K00423	2e-18	ath:AT1G55570	L-ascorbate oxidase [EC:1.10.3.3]	GO:0008152//metabolic process	GO:0046914//transition metal ion binding;GO:0004091//carboxylesterase activity;GO:0016682//oxidoreductase activity, acting on diphenols and related substances as donors, oxygen as acceptor	GO:0005576//extracellular region;GO:0005618//cell wall
Unigene20989_All	235	19.2427	5.08116	-2.09301	1.57705e-05	2.92385e-06	gi|297603583|ref|NP_001054282.2|	3e-18	Os04g0679800 [Oryza sativa Japonica Group] >gi|255675891|dbj|BAF16196.2| Os04g0679800 [Oryza sativa Japonica Group]	--	--	--	--	--	--	--	--	--	--	--	-	GO:0046914//transition metal ion binding	-
Unigene21003_All	276	8.68138	1.37502	-3.00728	0.000109059	2.02113e-05	gi|22087207|gb|AAM90880.1|AF487818_1	1e-25	RPS2 [Arabidopsis thaliana] >gi|156069020|gb|ABU44503.1| RPS2 [Arabidopsis thaliana]	sp|Q42484|RPS2_ARATH	1e-25	Disease resistance protein RPS2 OS=Arabidopsis thaliana GN=RPS2 PE=1 SV=1	--	--	--	--	K13459	1e-41	rcu:RCOM_1047690	disease resistance protein RPS2	GO:0012501//programmed cell death;GO:0006952//defense response;GO:0033554//cellular response to stress;GO:0010467//gene expression;GO:0009581	GO:0016791//phosphatase activity;GO:0016462//pyrophosphatase activity;GO:0005198//structural molecule activity;GO:0032559//adenyl ribonucleotide binding	GO:0009532//plastid stroma;GO:0000314//organellar small ribosomal subunit;GO:0016020//membrane
Unigene21005_All	363	7.37872	0.860625	-3.19992	1.92658e-05	3.57004e-06	gi|297843130|ref|XP_002889446.1|	4e-14	EDGP precursor [Arabidopsis lyrata subsp. lyrata] >gi|297335288|gb|EFH65705.1| EDGP precursor [Arabidopsis lyrata subsp. lyrata]	sp|Q8RVH5|7SBG2_SOYBN	5e-07	Basic 7S globulin 2 OS=Glycine max PE=1 SV=1	--	--	--	--	--	--	--	--	GO:0006970//response to osmotic stress	-	GO:0016020//membrane;GO:0005618//cell wall
Unigene2101_All	336	3.58391	13.5409	2.16265	1.17575e-06	2.17987e-07	--	--	--	--	--	--	--	--	--	--	--	--	--	--	-	-	-
Unigene21020_All	288	8.68253	0.425882	-4.0579	8.49132e-06	1.57406e-06	gi|115440669|ref|NP_001044614.1|	1e-20	Os01g0815700 [Oryza sativa Japonica Group] >gi|113534145|dbj|BAF06528.1| Os01g0815700 [Oryza sativa Japonica Group]	sp|Q8S9K3|VAR3_ARATH	1e-18	Zinc finger protein VAR3, chloroplastic OS=Arabidopsis thaliana GN=VAR3 PE=1 SV=2	--	--	--	--	--	--	--	--	GO:0009657//plastid organization	GO:0005488//binding	GO:0009532//plastid stroma
Unigene21027_All	350	4.51082	0.542151	-3.44785	0.000750035	0.000138971	--	--	--	--	--	--	--	--	--	--	--	--	--	--	-	-	-
Unigene21031_All	504	11.6773	3.01195	-2.32921	6.91182e-08	1.2815e-08	gi|255557957|ref|XP_002520007.1|	3e-52	conserved hypothetical protein [Ricinus communis] >gi|223540771|gb|EEF42331.1| conserved hypothetical protein [Ricinus communis]	--	--	--	--	--	--	--	--	--	--	--	-	-	-
Unigene21032_All	200	9.46153	0	-4.65936	6.4623e-05	1.19585e-05	gi|297838707|ref|XP_002887235.1|	8e-22	zinc finger family protein [Arabidopsis lyrata subsp. lyrata] >gi|297333076|gb|EFH63494.1| zinc finger family protein [Arabidopsis lyrata subsp. lyrata]	sp|Q9C533|ZDHC1_ARATH	4e-22	Probable S-acyltransferase At1g69420 OS=Arabidopsis thaliana GN=At1g69420 PE=1 SV=2	--	--	--	--	--	--	--	--	-	GO:0046914//transition metal ion binding	GO:0031410//cytoplasmic vesicle
Unigene21033_All	535	5.21283	1.06403	-2.70242	5.21884e-05	9.67272e-06	gi|18405261|ref|NP_565923.1|	1e-62	ATATH9; transporter [Arabidopsis thaliana] >gi|49066033|sp|O04212.2|Y2090_ARATH RecName: Full=Putative ABC1 protein At2g40090; Flags: Precursor >gi|51969458|dbj|BAD43421.1| ABC transporter like protein [Arabidopsis thaliana] >gi|51970216|dbj|BAD43800.1| ABC transporter like protein [Arabidopsis thaliana]	sp|Q5M7P6|ADCK1_XENTR	5e-26	Uncharacterized aarF domain-containing protein kinase 1 OS=Xenopus tropicalis GN=adck1 PE=2 SV=1	YLR253w	5e-21	COG0661	Predicted unusual protein kinase	K08869	6e-64	ath:AT2G40090	aarF domain-containing kinase	-	-	-
Unigene21036_All	256	4.2475	0	-3.90036	0.00370655	0.000685061	gi|15239161|ref|NP_201383.1|	5e-14	pentatricopeptide (PPR) repeat-containing protein [Arabidopsis thaliana] >gi|75170571|sp|Q9FH87.1|PP447_ARATH RecName: Full=Putative pentatricopeptide repeat-containing protein At5g65820	sp|P0C8A0|PP275_ARATH	2e-10	Pentatricopeptide repeat-containing protein At3g49730 OS=Arabidopsis thaliana GN=At3g49730 PE=2 SV=1	--	--	--	--	--	--	--	--	-	-	-
Unigene21049_All	518	12.4056	2.39012	-2.27793	2.84041e-08	5.2668e-09	gi|116309344|emb|CAH66427.1|	8e-06	OSIGBa0096P03.1 [Oryza sativa (indica cultivar-group)]	--	--	--	--	--	--	--	--	--	--	--	GO:0010468//regulation of gene expression	GO:0005515//protein binding	GO:0043231//intracellular membrane-bounded organelle
Unigene2106_All	220	2.23376	28.4006	3.53704	2.45673e-11	4.55536e-12	--	--	--	--	--	--	--	--	--	--	--	--	--	--	-	-	-
Unigene21074_All	214	6.83156	0	-4.36985	0.000384514	7.10852e-05	gi|18417145|ref|NP_567799.1|	2e-22	ULT1 (ULTRAPETALA1); DNA binding [Arabidopsis thaliana] >gi|61217374|sp|Q8GZA8.1|ULT1_ARATH RecName: Full=Protein ULTRAPETALA 1 >gi|111074294|gb|ABH04520.1| At4g28190 [Arabidopsis thaliana]	sp|Q8GZA8|ULT1_ARATH	8e-23	Protein ULTRAPETALA 1 OS=Arabidopsis thaliana GN=ULT1 PE=1 SV=1	--	--	--	--	--	--	--	--	GO:0010075//regulation of meristem growth;GO:0009909//regulation of flower development	GO:0003676//nucleic acid binding	GO:0043231//intracellular membrane-bounded organelle;GO:0044444//cytoplasmic part
Unigene21085_All	304	5.6376	0.403468	-3.59224	0.000306461	5.67782e-05	gi|224108539|ref|XP_002314884.1|	2e-41	glycosyltransferase, CAZy family GT8 [Populus trichocarpa] >gi|222863924|gb|EEF01055.1| glycosyltransferase, CAZy family GT8 [Populus trichocarpa]	sp|Q0V7R1|GATL3_ARATH	7e-39	Probable galacturonosyltransferase-like 3 OS=Arabidopsis thaliana GN=GATL3 PE=2 SV=1	--	--	--	--	--	--	--	--	GO:0005975//carbohydrate metabolic process	GO:0008194//UDP-glycosyltransferase activity	-
Unigene21089_All	211	7.9777	0.581299	-3.52185	0.000479117	8.87669e-05	gi|15226869|ref|NP_181042.1|	3e-14	eIF4-gamma/eIF5/eIF2-epsilon domain-containing protein [Arabidopsis thaliana] >gi|34098787|gb|AAQ56776.1| At2g34970 [Arabidopsis thaliana]	--	--	--	--	--	--	--	K03240	8e-19	pop:POPTR_1112738	translation initiation factor eIF-2B epsilon subunit	GO:0044260	GO:0016772//transferase activity, transferring phosphorus-containing groups;GO:0005488//binding	-
Unigene2109_All	427	17.6412	3.18674	-2.30426	2.52466e-09	4.68079e-10	gi|88909724|sp|Q8GW20.2|Y5390_ARATH	9e-45	RecName: Full=Uncharacterized protein At5g03900; Flags: Precursor	sp|Q8GW20|Y5390_ARATH	5e-45	Uncharacterized protein At5g03900 OS=Arabidopsis thaliana GN=At5g03900 PE=2 SV=2	--	--	--	--	--	--	--	--	-	-	GO:0009526//plastid envelope
Unigene21091_All	325	15.4441	1.16771	-4.08257	1.1578e-10	2.1467e-11	gi|297811171|ref|XP_002873469.1|	6e-29	pentatricopeptide repeat-containing protein [Arabidopsis lyrata subsp. lyrata] >gi|297319306|gb|EFH49728.1| pentatricopeptide repeat-containing protein [Arabidopsis lyrata subsp. lyrata]	sp|Q8VYD6|PP374_ARATH	1e-27	Pentatricopeptide repeat-containing protein At5g10690 OS=Arabidopsis thaliana GN=At5g10690 PE=2 SV=1	--	--	--	--	--	--	--	--	GO:0008152//metabolic process	GO:0003824//catalytic activity	GO:0009536//plastid
Unigene21094_All	1070	32.9416	6.93376	-2.26117	1.38531e-39	2.5687e-40	gi|15229161|ref|NP_190522.1|	7e-36	anac062 (Arabidopsis NAC domain containing protein 62); transcription factor [Arabidopsis thaliana] >gi|6561953|emb|CAB62457.1| NAC2-like protein [Arabidopsis thaliana]	sp|Q84K00|NAC78_ARATH	2e-29	NAC domain-containing protein 78 OS=Arabidopsis thaliana GN=NAC078 PE=2 SV=2	--	--	--	--	--	--	--	--	GO:0051707//response to other organism;GO:0002252;GO:0006950//response to stress	GO:0003712//transcription cofactor activity	GO:0043231//intracellular membrane-bounded organelle
Unigene21100_All	356	16.55	2.0672	-2.72349	4.50595e-09	8.35327e-10	gi|224082598|ref|XP_002306758.1|	2e-12	predicted protein [Populus trichocarpa] >gi|222856207|gb|EEE93754.1| predicted protein [Populus trichocarpa]	--	--	--	--	--	--	--	--	--	--	--	-	-	-
Unigene21101_All	448	14.8931	3.63646	-2.1634	5.21264e-08	9.66455e-09	gi|297810977|ref|XP_002873372.1|	3e-39	transducin family protein [Arabidopsis lyrata subsp. lyrata] >gi|297319209|gb|EFH49631.1| transducin family protein [Arabidopsis lyrata subsp. lyrata]	sp|Q5SP67|WDR26_DANRE	5e-09	WD repeat-containing protein 26 OS=Danio rerio GN=wdr26 PE=1 SV=1	--	--	--	--	--	--	--	--	-	-	-
Unigene21103_All	224	10.5053	1.94224	-2.36985	0.000877954	0.000162744	gi|14335068|gb|AAK59798.1|	3e-36	AT5g35460/MOK9_4 [Arabidopsis thaliana] >gi|27764924|gb|AAO23583.1| At5g35460/MOK9_4 [Arabidopsis thaliana]	--	--	--	--	--	--	--	--	--	--	--	-	-	GO:0044464//cell part
Unigene21112_All	277	14.5044	0	-5.78489	9.29241e-10	1.72169e-10	gi|79320926|ref|NP_001031255.1|	8e-09	basic helix-loop-helix (bHLH) family protein [Arabidopsis thaliana] >gi|227204401|dbj|BAH57052.1| AT1G68920 [Arabidopsis thaliana]	sp|Q9CAA9|BH049_ARATH	4e-09	Transcription factor bHLH49 OS=Arabidopsis thaliana GN=BHLH49 PE=2 SV=1	--	--	--	--	--	--	--	--	GO:0010468//regulation of gene expression	-	GO:0043231//intracellular membrane-bounded organelle
Unigene21122_All	1530	35.3311	5.52061	-2.74347	7.3944e-74	1.3711e-74	gi|186496370|ref|NP_178048.2|	1e-143	NUA (NUCLEAR PORE ANCHOR) [Arabidopsis thaliana] >gi|126594444|gb|ABO21684.1| nuclear-pore anchor [Arabidopsis thaliana]	sp|Q02455|MLP1_YEAST	6e-31	Protein MLP1 OS=Saccharomyces cerevisiae GN=MLP1 PE=1 SV=2	PAB0812	7e-21	COG0419	ATPase involved in DNA repair	K09291	4e-144	ath:AT1G79280	nucleoprotein TPR	-	-	-
Unigene21129_All	473	23.2753	5.51874	-2.05237	7.32627e-12	1.35826e-12	gi|6573754|gb|AAF17674.1|AC009243_1	3e-13	F28K19.1 [Arabidopsis thaliana]	--	--	--	--	--	--	--	--	--	--	--	-	GO:0046914//transition metal ion binding	-
Unigene21134_All	722	10.0747	2.62815	-2.30426	2.52466e-09	4.68079e-10	gi|162457737|ref|NP_001104931.1|	8e-77	RNA polymerase T phage-like 1 [Zea mays] >gi|4559304|gb|AAD22976.1|AF127021_1 T7-like RNA polymerase [Zea mays]	sp|Q8VWF8|RPOT2_NICSY	1e-72	DNA-directed RNA polymerase 2, chloroplastic/mitochondrial OS=Nicotiana sylvestris GN=RPOT2 PE=2 SV=2	--	--	--	--	K10908	2e-82	pop:POPTR_769753	DNA-directed RNA polymerase, mitochondrial [EC:2.7.7.6]	GO:0010467//gene expression	GO:0034062//RNA polymerase activity;GO:0003676//nucleic acid binding	GO:0034357;GO:0009536//plastid
Unigene21144_All	257	17.7852	1.47668	-3.95481	1.10059e-09	2.03978e-10	gi|42568139|ref|NP_568527.2|	1e-34	DENN (AEX-3) domain-containing protein [Arabidopsis thaliana]	sp|Q6NXD8|DEN5B_DANRE	1e-09	DENN domain-containing protein 5B OS=Danio rerio GN=dennd5b PE=2 SV=2	--	--	--	--	--	--	--	--	-	-	-
Unigene21154_All	320	17.3551	1.18595	-4.24432	4.96484e-12	9.20318e-13	--	--	--	--	--	--	--	--	--	--	--	--	--	--	-	-	-
Unigene21158_All	358	13.1972	2.46275	-2.65936	2.64216e-07	4.89792e-08	gi|255566034|ref|XP_002524005.1|	4e-08	hypothetical protein RCOM_1516730 [Ricinus communis] >gi|223536732|gb|EEF38373.1| hypothetical protein RCOM_1516730 [Ricinus communis]	--	--	--	--	--	--	--	--	--	--	--	-	-	-
Unigene21159_All	286	8.82946	0.857721	-3.0579	7.11126e-05	1.31768e-05	gi|124359580|gb|ABN05984.1|	7e-41	HMG-I and HMG-Y, DNA-binding; Bromodomain; Helicase, C-terminal [Medicago truncatula]	sp|Q6EVK6|BRM_ARATH	4e-39	ATP-dependent helicase BRM OS=Arabidopsis thaliana GN=BRM PE=1 SV=1	ECU01g0350	4e-16	COG0553	Superfamily II DNA/RNA helicases, SNF2 family	K11647	1e-16	osa:4337784	SWI/SNF-related matrix-associated actin-dependent regulator of chromatin subfamily A member 2/4 [EC:3.6.1.-]	GO:0010160//formation of organ boundary;GO:0010468//regulation of gene expression;GO:0006338//chromatin remodeling	GO:0017111//nucleoside-triphosphatase activity;GO:0003676//nucleic acid binding;GO:0032559//adenyl ribonucleotide binding	GO:0043231//intracellular membrane-bounded organelle;GO:0043234//protein complex;GO:0044444//cytoplasmic part
Unigene21202_All	343	8.00583	0.553215	-4.24432	1.40883e-06	2.61059e-07	gi|186510672|ref|NP_190039.2|	9e-13	HIRA (Arabidopsis homolog of histone chaperone HIRA); nucleotide binding / protein binding [Arabidopsis thaliana]	sp|Q9LXN4|HIRA_ARATH	5e-13	Protein HIRA OS=Arabidopsis thaliana GN=HIRA PE=1 SV=1	--	--	--	--	K11293	7e-29	vvi:100264905	protein HIRA/HIR1	GO:0010467//gene expression	GO:0005488//binding	-
Unigene21223_All	223	8.6779	0.850909	-3.72349	0.000125888	2.33264e-05	gi|110630091|gb|ABD64063.1|	2e-23	copper P1B-ATPase [Glycine max]	sp|Q9SZC9|AHM6_ARATH	3e-08	Putative copper-transporting ATPase PAA1 OS=Arabidopsis thaliana GN=PAA1 PE=2 SV=1	all3782	5e-08	COG2217	Cation transport ATPase	--	--	--	--	GO:0000041//transition metal ion transport;GO:0019941//modification-dependent protein catabolic process;GO:0009206	GO:0004175//endopeptidase activity;GO:0032559//adenyl ribonucleotide binding;GO:0043169//cation binding;GO:0043682//copper-transporting ATPase activity	GO:0005840//ribosome;GO:0031224//intrinsic to membrane;GO:0000502//proteasome complex;GO:0009534//chloroplast thylakoid
Unigene2123_All	243	65.9416	15.3325	-2.02305	4.56333e-16	8.46151e-17	gi|164519779|gb|ABY59947.1|	4e-15	nectar protein 1 [Jacaranda mimosifolia]	sp|Q8L5Z1|GDL17_ARATH	3e-14	GDSL esterase/lipase At1g33811 OS=Arabidopsis thaliana GN=At1g33811 PE=2 SV=1	--	--	--	--	--	--	--	--	GO:0044238//primary metabolic process	GO:0016787//hydrolase activity	-
Unigene21230_All	352	4.43346	0	-4.36985	0.000384514	7.10852e-05	gi|147826820|emb|CAN75512.1|	3e-11	hypothetical protein [Vitis vinifera]	--	--	--	--	--	--	--	--	--	--	--	-	GO:0016874//ligase activity	-
Unigene21231_All	201	8.64919	0	-4.59224	0.000100643	1.86223e-05	gi|255552125|ref|XP_002517107.1|	2e-12	conserved hypothetical protein [Ricinus communis] >gi|223543742|gb|EEF45270.1| conserved hypothetical protein [Ricinus communis]	--	--	--	--	--	--	--	--	--	--	--	-	-	-
Unigene21246_All	1960	27.0752	4.97905	-2.30472	8.67911e-62	1.60931e-62	gi|297845666|ref|XP_002890714.1|	2e-91	GYF domain-containing protein [Arabidopsis lyrata subsp. lyrata] >gi|297336556|gb|EFH66973.1| GYF domain-containing protein [Arabidopsis lyrata subsp. lyrata]	sp|Q54UW4|Y0777_DICDI	7e-19	Bromodomain-containing protein DDB_G0280777 OS=Dictyostelium discoideum GN=DDB_G0280777 PE=4 SV=1	YBR112c	1e-08	COG0457	FOG: TPR repeat	K04498	4e-10	ppp:PHYPADRAFT_10108	E1A/CREB-binding protein [EC:2.3.1.48]	-	-	-
Unigene21247_All	225	5.4877	0.843346	-3.10681	0.00441073	0.000817162	gi|58257479|emb|CAF22032.1|	7e-17	DRP1 protein [Triticum turgidum subsp. durum]	--	--	--	--	--	--	--	K11664	3e-27	rcu:RCOM_1323630	vacuolar protein sorting-associated protein 72	GO:0010468//regulation of gene expression	GO:0003676//nucleic acid binding	GO:0043231//intracellular membrane-bounded organelle
Unigene21252_All	763	17.7708	2.79331	-2.81237	3.90057e-20	7.23259e-21	gi|79444306|ref|NP_190991.2|	5e-77	nucleic acid binding / nucleotide binding / zinc ion binding [Arabidopsis thaliana]	sp|Q13595|TRA2A_HUMAN	1e-17	Transformer-2 protein homolog alpha OS=Homo sapiens GN=TRA2A PE=1 SV=1	SPAC140.02	1e-06	COG0724	RNA-binding proteins (RRM domain)	K13094	1e-130	rcu:RCOM_0286400	RNA-binding protein 5/10	-	GO:0005488//binding	-
Unigene21253_All	586	6.16482	0	-5.59224	1.13268e-08	2.0985e-09	gi|1621465|gb|AAB17193.1|	8e-65	laccase [Liriodendron tulipifera]	sp|O81081|LAC2_ARATH	4e-63	Laccase-2 OS=Arabidopsis thaliana GN=LAC2 PE=2 SV=1	YMR058w	2e-07	COG2132	Putative multicopper oxidases	K00368	1e-35	osa:4324803	nitrite reductase (NO-forming) [EC:1.7.2.1]	GO:0009808//lignin metabolic process	GO:0046914//transition metal ion binding;GO:0016682//oxidoreductase activity, acting on diphenols and related substances as donors, oxygen as acceptor	GO:0005576//extracellular region
Unigene21258_All	306	7.93006	1.60332	-2.0579	0.00159824	0.00029622	gi|297794533|ref|XP_002865151.1|	7e-12	low-level beta-amylase 1 [Arabidopsis lyrata subsp. lyrata] >gi|297310986|gb|EFH41410.1| low-level beta-amylase 1 [Arabidopsis lyrata subsp. lyrata]	sp|Q9FJR0|RENT1_ARATH	8e-11	Regulator of nonsense transcripts 1 homolog OS=Arabidopsis thaliana GN=UPF1 PE=1 SV=2	--	--	--	--	--	--	--	--	-	-	-
Unigene21261_All	233	12.4179	0.814389	-4.32921	5.74389e-07	1.06488e-07	gi|297839037|ref|XP_002887400.1|	3e-30	EMB2196 [Arabidopsis lyrata subsp. lyrata] >gi|297333241|gb|EFH63659.1| EMB2196 [Arabidopsis lyrata subsp. lyrata]	sp|Q949X3|HIS8_ARATH	1e-30	Histidinol-phosphate aminotransferase, chloroplastic OS=Arabidopsis thaliana GN=HPA1 PE=2 SV=1	SPBC11B10.02c	3e-12	COG0079	Histidinol-phosphate/aromatic aminotransferase and cobyric acid decarboxylase	K00817	6e-37	rcu:RCOM_0785090	histidinol-phosphate aminotransferase [EC:2.6.1.9]	-	-	-
Unigene21285_All	606	15.5724	2.66929	-2.52185	8.73173e-13	1.61907e-13	gi|224096732|ref|XP_002310715.1|	7e-11	AP2 domain-containing transcription factor [Populus trichocarpa] >gi|222853618|gb|EEE91165.1| AP2 domain-containing transcription factor [Populus trichocarpa]	--	--	--	--	--	--	--	--	--	--	--	-	-	-
Unigene21296_All	210	6.96168	0	-4.36985	0.000384514	7.10852e-05	--	--	--	--	--	--	--	--	--	--	--	--	--	--	-	-	-
Unigene21298_All	204	6.95632	0.930161	-3.28739	0.0018238	0.000338021	gi|225454234|ref|XP_002274163.1|	3e-22	PREDICTED: myc anthocyanin regulatory protein [Vitis vinifera]	sp|Q9FN69|GL3_ARATH	2e-19	Transcription factor GLABRA 3 OS=Arabidopsis thaliana GN=GL3 PE=1 SV=1	--	--	--	--	--	--	--	--	-	-	-
Unigene21302_All	227	4.68152	0	-3.90036	0.00370655	0.000685061	--	--	--	--	--	--	--	--	--	--	--	--	--	--	-	-	-
Unigene21312_All	304	8.71033	0	-5.15412	1.23459e-06	2.28626e-07	--	--	--	--	--	--	--	--	--	--	--	--	--	--	-	-	-
Unigene21324_All	233	4.56096	0	-3.90036	0.00370655	0.000685061	gi|4454012|emb|CAA23065.1|	7e-31	Pollen-specific protein precursor like [Arabidopsis thaliana] >gi|7269375|emb|CAB81335.1| Pollen-specific protein precursor like [Arabidopsis thaliana]	sp|Q9FHN6|SKS2_ARATH	4e-31	Monocopper oxidase-like protein SKS2 OS=Arabidopsis thaliana GN=SKS2 PE=1 SV=1	--	--	--	--	K00423	3e-23	ath:AT1G55570	L-ascorbate oxidase [EC:1.10.3.3]	-	-	-
Unigene21335_All	280	7.37262	0	-4.78489	2.65159e-05	4.91031e-06	gi|32400877|gb|AAP80670.1|AF479051_1	3e-09	early nodule-specific-like protein ENOD8 gene [Triticum aestivum]	--	--	--	--	--	--	--	--	--	--	--	-	-	-
Unigene21339_All	686	19.9615	4.99261	-2.02509	2.29287e-14	4.25153e-15	gi|240254387|ref|NP_177854.6|	9e-24	EFS (EARLY FLOWERING IN SHORT DAYS); histone methyltransferase(H3-K36 specific) / histone methyltransferase(H3-K4 specific) [Arabidopsis thaliana] >gi|157734196|gb|ABV68921.1| SDG8 [Arabidopsis thaliana]	sp|Q2LAE1|ASHH2_ARATH	5e-24	Histone-lysine N-methyltransferase ASHH2 OS=Arabidopsis thaliana GN=ASHH2 PE=2 SV=1	--	--	--	--	--	--	--	--	-	-	-
Unigene21352_All	331	6.6074	0	-4.90036	1.09351e-05	2.02395e-06	gi|255583117|ref|XP_002532325.1|	3e-19	ubiquitin ligase E3 alpha, putative [Ricinus communis] >gi|223527968|gb|EEF30052.1| ubiquitin ligase E3 alpha, putative [Ricinus communis]	--	--	--	--	--	--	--	--	--	--	--	-	-	-
Unigene21354_All	211	12.8695	2.3799	-2.61496	0.000118387	2.1945e-05	gi|115440103|ref|NP_001044331.1|	2e-26	Os01g0763000 [Oryza sativa Japonica Group] >gi|113533862|dbj|BAF06245.1| Os01g0763000 [Oryza sativa Japonica Group]	sp|Q96MD7|CI085_HUMAN	3e-09	Uncharacterized protein C9orf85 OS=Homo sapiens GN=C9orf85 PE=1 SV=1	--	--	--	--	--	--	--	--	-	-	-
Unigene21382_All	536	27.5236	4.60221	-2.88319	1.30953e-21	2.42818e-22	--	--	--	--	--	--	--	--	--	--	--	--	--	--	-	-	-
Unigene21383_All	207	6.67683	0	-4.28739	0.00060201	0.000111283	gi|115470024|ref|NP_001058611.1|	6e-06	Os06g0724300 [Oryza sativa Japonica Group] >gi|113596651|dbj|BAF20525.1| Os06g0724300 [Oryza sativa Japonica Group]	--	--	--	--	--	--	--	--	--	--	--	-	-	-
Unigene21385_All	358	5.40551	1.06007	-2.72349	0.000903378	0.00016737	--	--	--	--	--	--	--	--	--	--	--	--	--	--	-	-	-
Unigene21395_All	210	26.4152	199.239	2.95799	3.19727e-67	5.9285e-68	--	--	--	--	--	--	--	--	--	--	--	--	--	--	-	-	-
Unigene21423_All	469	12.8116	3.04443	-2.00728	9.65682e-07	1.79046e-07	gi|297821192|ref|XP_002878479.1|	2e-16	double-stranded RNA-binding domain (dsrbd)-containing protein 4 [Arabidopsis lyrata subsp. lyrata] >gi|297324317|gb|EFH54738.1| double-stranded RNA-binding domain (dsrbd)-containing protein 4 [Arabidopsis lyrata subsp. lyrata]	sp|Q47S78|RNC_THEFY	6e-06	Ribonuclease 3 OS=Thermobifida fusca (strain YX) GN=rnc PE=3 SV=1	--	--	--	--	--	--	--	--	-	-	-
Unigene21433_All	214	10.1924	0	-4.84378	1.69876e-05	3.14478e-06	gi|224063973|ref|XP_002301328.1|	3e-09	NAC domain protein, IPR003441 [Populus trichocarpa] >gi|222843054|gb|EEE80601.1| NAC domain protein, IPR003441 [Populus trichocarpa]	--	--	--	--	--	--	--	--	--	--	--	-	-	-
Unigene21435_All	209	7.49502	0	-4.44785	0.00024594	4.54984e-05	gi|148887809|gb|ABR15423.1|	9e-10	(-)P450 limonene-3-hydroxylase [Mentha haplocalyx var. piperascens]	sp|Q6WKY9|C7D95_MENGR	5e-10	Cytochrome P450 71D95 OS=Mentha gracilis GN=CYP71D95 PE=1 SV=1	--	--	--	--	K00517	7e-07	ath:AT3G26300	[EC:1.14.-.-]	-	-	-
Unigene21446_All	329	24.0151	5.86625	-2.02305	1.40356e-08	2.60213e-09	--	--	--	--	--	--	--	--	--	--	--	--	--	--	-	-	-
Unigene21456_All	239	14.9607	3.07918	-2.00728	0.000170719	3.16467e-05	gi|224089933|ref|XP_002308870.1|	2e-11	predicted protein [Populus trichocarpa] >gi|222854846|gb|EEE92393.1| predicted protein [Populus trichocarpa]	--	--	--	--	--	--	--	--	--	--	--	-	-	-
Unigene21460_All	211	6.37766	0.899302	-3.10681	0.00441073	0.000817162	gi|296080893|emb|CBI18825.3|	6e-07	unnamed protein product [Vitis vinifera]	--	--	--	--	--	--	--	--	--	--	--	-	-	-
Unigene21482_All	217	6.05798	0	-4.19992	0.000948326	0.000175333	--	--	--	--	--	--	--	--	--	--	--	--	--	--	-	-	-
Unigene21484_All	1914	12.8913	2.77477	-2.27233	4.11631e-28	7.63263e-29	gi|215402017|gb|ACJ66608.1|	2e-68	binding/ubiquitin protein ligase-like protein [Solanum lycopersicum]	sp|Q9SFX2|PUB43_ARATH	4e-37	U-box domain-containing protein 43 OS=Arabidopsis thaliana GN=PUB43 PE=2 SV=1	--	--	--	--	--	--	--	--	-	-	-
Unigene21488_All	839	13.2317	4.07098	-2.06342	5.09427e-12	9.44599e-13	--	--	--	--	--	--	--	--	--	--	--	--	--	--	-	-	-
Unigene21495_All	222	9.07668	1.65749	-2.19992	0.0027994	0.000518934	--	--	--	--	--	--	--	--	--	--	--	--	--	--	-	-	-
Unigene21496_All	391	5.7196	0	-4.90036	1.09351e-05	2.02395e-06	--	--	--	--	--	--	--	--	--	--	--	--	--	--	-	-	-
Unigene2150_All	424	3.27489	16.8922	2.38504	1.99354e-09	3.69649e-10	--	--	--	--	--	--	--	--	--	--	--	--	--	--	-	-	-
Unigene21502_All	226	8.15484	0.839614	-3.65936	0.000196779	3.6463e-05	gi|225448643|ref|XP_002279449.1|	2e-09	PREDICTED: hypothetical protein [Vitis vinifera]	--	--	--	--	--	--	--	--	--	--	--	-	-	-
Unigene21504_All	445	8.71189	0	-5.69178	3.22891e-09	5.9818e-10	gi|15235633|ref|NP_195474.1|	2e-45	HLS1 (HOOKLESS 1); N-acetyltransferase [Arabidopsis thaliana] >gi|4468983|emb|CAB38297.1| probable N-acetyltransferase hookless 1 [Arabidopsis thaliana] >gi|7270740|emb|CAB80423.1| probable N-acetyltransferase hookless 1 [Arabidopsis thaliana] >gi|51969462|dbj|BAD43423.1| probable N-acetyltransferase hookless 1 [Arabidopsis thaliana] >gi|51970376|dbj|BAD43880.1| probable N-acetyltransferase hookl…	--	--	--	SSO0082	9e-06	COG0456	Acetyltransferases	--	--	--	--	-	-	-
Unigene21509_All	212	10.4603	1.79012	-2.95481	0.000166764	3.09017e-05	gi|195619790|gb|ACG31725.1|	3e-26	nucleic acid binding protein [Zea mays]	--	--	--	--	--	--	--	K12839	2e-30	vvi:100257533	survival of motor neuron-related-splicing factor 30	-	-	-
Unigene21518_All	590	10.3613	2.13758	-2.54232	1.03168e-08	1.91288e-09	gi|62857012|dbj|BAD95891.1|	2e-43	Ser/Thr protein kinase [Lotus japonicus]	sp|Q96287|KSG8_ARATH	4e-35	Shaggy-related protein kinase theta OS=Arabidopsis thaliana GN=ASK8 PE=2 SV=3	--	--	--	--	K00924	3e-36	ath:AT4G00720	[EC:2.7.1.-]	-	-	-
Unigene21520_All	455	2.79498	0	-4.10681	0.00149284	0.000275922	gi|15221015|ref|NP_172361.1|	5e-17	emb2411 (embryo defective 2411); ATP binding / ATP-dependent DNA helicase/ DNA binding [Arabidopsis thaliana]	sp|Q6ZQJ5|DNA2L_MOUSE	1e-15	DNA2-like helicase OS=Mus musculus GN=Dna2 PE=2 SV=2	YHR164c	2e-07	COG1112	Superfamily I DNA and RNA helicases and helicase subunits	K10742	4e-22	vvi:100247844	DNA replication ATP-dependent helicase Dna2 [EC:3.6.1.-]	-	-	-
Unigene21523_All	427	7.09363	0.444386	-4.32921	5.74389e-07	1.06488e-07	gi|9759493|dbj|BAB10743.1|	6e-28	retroelement pol polyprotein-like [Arabidopsis thaliana]	sp|P92519|M810_ARATH	6e-17	Uncharacterized mitochondrial protein AtMg00810 OS=Arabidopsis thaliana GN=AtMg00810 PE=4 SV=1	--	--	--	--	--	--	--	--	-	-	-
Unigene21528_All	206	5.934	0	-4.10681	0.00149284	0.000275922	--	--	--	--	--	--	--	--	--	--	--	--	--	--	-	-	-
Unigene21529_All	268	15.2894	1.1657	-3.81463	1.03615e-08	1.92056e-09	gi|226495163|ref|NP_001152154.1|	4e-10	LOC100285792 [Zea mays] >gi|195653247|gb|ACG46091.1| mTERF family protein [Zea mays]	--	--	--	--	--	--	--	--	--	--	--	-	-	-
Unigene2153_All	252	6.60748	28.0266	2.044	1.46851e-07	2.72285e-08	--	--	--	--	--	--	--	--	--	--	--	--	--	--	-	-	-
Unigene21537_All	253	6.11957	0	-4.36985	0.000384514	7.10852e-05	gi|255563727|ref|XP_002522865.1|	4e-15	electron transport oxidoreductase, putative [Ricinus communis] >gi|223537949|gb|EEF39563.1| electron transport oxidoreductase, putative [Ricinus communis]	--	--	--	--	--	--	--	K03522	1e-16	rcu:RCOM_0185020	electron transfer flavoprotein alpha subunit	-	-	-
Unigene21544_All	525	4.93856	0	-5.10681	1.90414e-06	3.52684e-07	--	--	--	sp|Q9C1S9|GUX6_HUMIN	4e-06	Exoglucanase-6A OS=Humicola insolens GN=cel6A PE=1 SV=1	--	--	--	--	--	--	--	--	-	-	-
Unigene21559_All	491	13.2253	1.93231	-3.14478	2.38785e-11	4.42702e-12	gi|240255415|ref|NP_189131.4|	8e-68	DNA binding [Arabidopsis thaliana]	--	--	--	--	--	--	--	K11681	6e-08	ppp:PHYPADRAFT_30018	helicase SWR1 [EC:3.6.1.-]	-	-	-
Unigene21565_All	379	14.9291	2.00267	-3.26601	2.52676e-10	4.68403e-11	--	--	--	--	--	--	--	--	--	--	--	--	--	--	-	-	-
Unigene21570_All	272	4.53946	0	-4.10681	0.00149284	0.000275922	gi|9665146|gb|AAF97330.1|AC023628_11	2e-21	Unknown protein [Arabidopsis thaliana]	--	--	--	--	--	--	--	--	--	--	--	-	-	-
Unigene21575_All	265	12.6354	1.4321	-3.48533	8.89e-07	1.64769e-07	gi|42570286|ref|NP_849997.2|	3e-28	CLASP (CLIP-ASSOCIATED PROTEIN); binding [Arabidopsis thaliana]	--	--	--	--	--	--	--	--	--	--	--	-	-	-
Unigene21601_All	699	4.74575	1.08585	-2.52185	2.30558e-05	4.27456e-06	gi|9295718|gb|AAF87024.1|AC006535_2	4e-51	T24P13.3 [Arabidopsis thaliana]	--	--	--	--	--	--	--	--	--	--	--	-	-	-
Unigene21606_All	528	10.0057	0.35938	-5.19992	1.59094e-12	2.94951e-13	gi|15220351|ref|NP_172601.1|	2e-31	S-locus lectin protein kinase family protein [Arabidopsis thaliana]	sp|P17840|SLSG3_BRAOL	3e-23	S-locus-specific glycoprotein S13 OS=Brassica oleracea GN=SLSG PE=2 SV=2	--	--	--	--	--	--	--	--	-	-	-
Unigene21623_All	1210	24.6156	5.21742	-2.11931	2.85406e-31	5.29211e-32	gi|297805634|ref|XP_002870701.1|	2e-87	EMB3012 [Arabidopsis lyrata subsp. lyrata] >gi|297316537|gb|EFH46960.1| EMB3012 [Arabidopsis lyrata subsp. lyrata]	--	--	--	--	--	--	--	--	--	--	--	-	-	-
Unigene21629_All	349	15.9146	1.43885	-3.61496	1.15555e-10	2.14237e-11	gi|113367160|gb|ABI34637.1|	2e-26	bZIP transcription factor bZIP100 [Glycine max]	sp|Q8W3M7|Y4598_ARATH	7e-09	Uncharacterized membrane protein At4g06598 OS=Arabidopsis thaliana GN=At4g06598 PE=2 SV=1	--	--	--	--	--	--	--	--	-	-	-
Unigene21636_All	206	8.02309	1.84226	-2.44785	0.00466032	0.000863529	gi|60476854|gb|AAX21543.1|	1e-07	Ca(2+)-dependent DNase [Populus tomentosa]	--	--	--	--	--	--	--	--	--	--	--	-	-	-
Unigene21641_All	724	54.8638	7.92049	-2.78805	9.9438e-56	1.84382e-56	gi|229609815|gb|ACQ83523.1|	6e-28	CBL-interacting protein kinase 07 [Vitis vinifera]	sp|Q9LWM4|CIPK5_ORYSJ	1e-24	CBL-interacting protein kinase 5 OS=Oryza sativa subsp. japonica GN=CIPK5 PE=2 SV=1	--	--	--	--	K00924	3e-18	ath:AT1G30270	[EC:2.7.1.-]	-	-	-
Unigene21651_All	211	4.97809	0	-3.90036	0.00370655	0.000685061	--	--	--	--	--	--	--	--	--	--	--	--	--	--	-	-	-
Unigene21661_All	504	4.81468	0.752987	-3.0579	7.11126e-05	1.31768e-05	gi|224142601|ref|XP_002324643.1|	3e-53	actin related protein [Populus trichocarpa] >gi|222866077|gb|EEF03208.1| actin related protein [Populus trichocarpa]	sp|Q8LGE3|ARP6_ARATH	8e-52	Actin-related protein 6 OS=Arabidopsis thaliana GN=ARP6 PE=1 SV=1	YFL039c	2e-17	COG5277	Actin and related proteins	K11662	7e-71	rcu:RCOM_1074850	actin-related protein 6	-	-	-
Unigene21675_All	468	15.2941	0.810909	-4.57496	2.3632e-15	4.38149e-16	gi|238481247|ref|NP_001154709.1|	5e-72	glycine-rich protein [Arabidopsis thaliana]	--	--	--	--	--	--	--	--	--	--	--	-	-	-
Unigene21681_All	241	6.09295	0	-4.28739	0.00060201	0.000111283	gi|140072141|gb|ABO84808.1|	2e-09	Chaperonin Cpn60/TCP-1; Phosphatidylinositol-4-phosphate 5-kinase; Zinc finger, FYVE/PHD-type [Medicago truncatula]	--	--	--	--	--	--	--	K00921	9e-17	rcu:RCOM_0417950	1-phosphatidylinositol-3-phosphate 5-kinase [EC:2.7.1.150]	-	-	-
Unigene21703_All	353	8.17986	0.885005	-3.28739	8.03843e-06	1.4898e-06	gi|11072027|gb|AAG28906.1|AC008113_22	2e-28	F12A21.14 [Arabidopsis thaliana]	sp|C0LGI2|Y1677_ARATH	1e-28	Probable LRR receptor-like serine/threonine-protein kinase At1g67720 OS=Arabidopsis thaliana GN=At1g67720 PE=2 SV=1	--	--	--	--	--	--	--	--	-	-	-
Unigene21709_All	231	4.99949	0	-4.00728	0.00235208	0.000434637	gi|255542378|ref|XP_002512252.1|	1e-30	5'->gi|223548213|gb|EEF49704.1| 5'-	sp|Q9FQ04|XRN4_ARATH	3e-27	5'-3' exoribonuclease 4 OS=Arabidopsis thaliana GN=XRN4 PE=2 SV=1	SPAC26A3.12c	2e-16	COG5049	5'-3' exonuclease	K12619	3e-25	pop:POPTR_715413	5'-3' exoribonuclease 2 [EC:3.1.13.-]	-	-	-
Unigene21711_All	209	7.23094	0	-4.36985	0.000384514	7.10852e-05	gi|224060287|ref|XP_002300124.1|	2e-10	predicted protein [Populus trichocarpa] >gi|222847382|gb|EEE84929.1| predicted protein [Populus trichocarpa]	--	--	--	--	--	--	--	--	--	--	--	-	-	-
Unigene21722_All	269	7.37727	0	-4.72349	4.13971e-05	7.66097e-06	gi|115450825|ref|NP_001049013.1|	2e-38	Os03g0157300 [Oryza sativa Japonica Group] >gi|113547484|dbj|BAF10927.1| Os03g0157300 [Oryza sativa Japonica Group]	--	--	--	--	--	--	--	--	--	--	--	-	-	-
Unigene21728_All	216	7.11075	0	-4.36985	0.000384514	7.10852e-05	gi|297832732|ref|XP_002884248.1|	5e-14	hydrolase, alpha/beta fold family protein [Arabidopsis lyrata subsp. lyrata] >gi|297330088|gb|EFH60507.1| hydrolase, alpha/beta fold family protein [Arabidopsis lyrata subsp. lyrata]	sp|Q9ZVN2|Y1457_ARATH	7e-12	Acyltransferase-like protein At1g54570, chloroplastic OS=Arabidopsis thaliana GN=At1g54570 PE=1 SV=1	--	--	--	--	--	--	--	--	-	-	-
Unigene21730_All	260	20.9356	4.76186	-2.03	2.45567e-06	4.55307e-07	gi|240255269|ref|NP_186925.4|	1e-18	ATP binding / aminoacyl-tRNA ligase/ histidine-tRNA ligase/ nucleotide binding [Arabidopsis thaliana]	sp|P93422|SYH_ORYSJ	2e-17	Histidyl-tRNA synthetase OS=Oryza sativa subsp. japonica GN=Os05g0150900 PE=2 SV=2	--	--	--	--	K01892	2e-37	rcu:RCOM_0741740	histidyl-tRNA synthetase [EC:6.1.1.21]	-	-	-
Unigene21732_All	300	5.4877	0.408847	-3.52185	0.000479117	8.87669e-05	gi|255540049|ref|XP_002511089.1|	9e-07	nucleotide binding protein, putative [Ricinus communis] >gi|223550204|gb|EEF51691.1| nucleotide binding protein, putative [Ricinus communis]	--	--	--	--	--	--	--	--	--	--	--	-	-	-
Unigene21736_All	382	24.5117	119.371	2.23995	1.22421e-48	2.26999e-49	gi|167858183|gb|ACA04032.1|	3e-15	galactinol synthase 3 [Populus trichocarpa]	--	--	--	--	--	--	--	--	--	--	--	-	-	-
Unigene21756_All	244	13.2681	1.28036	-3.48533	8.89e-07	1.64769e-07	gi|255550357|ref|XP_002516229.1|	2e-18	conserved hypothetical protein [Ricinus communis] >gi|223544715|gb|EEF46231.1| conserved hypothetical protein [Ricinus communis]	--	--	--	--	--	--	--	--	--	--	--	-	-	-
Unigene21761_All	539	9.50622	0.704092	-4.10681	7.3791e-11	1.36808e-11	gi|145839433|gb|ABP96799.1|	6e-68	purple acid phosphatase [Nicotiana tabacum]	sp|Q9SFU3|PPA15_ARATH	2e-66	Purple acid phosphatase 15 OS=Arabidopsis thaliana GN=PAP15 PE=1 SV=1	--	--	--	--	--	--	--	--	GO:0032501//multicellular organismal process;GO:0009856//pollination	GO:0016791//phosphatase activity;GO:0043169//cation binding	GO:0044464//cell part
Unigene21766_All	682	6.61165	0	-5.95481	7.83401e-11	1.45202e-11	gi|224074303|ref|XP_002304346.1|	8e-98	multidrug/pheromone exporter, MDR family, ABC transporter family [Populus trichocarpa] >gi|222841778|gb|EEE79325.1| multidrug/pheromone exporter, MDR family, ABC transporter family [Populus trichocarpa]	sp|Q8LPK2|AB2B_ARATH	3e-93	ABC transporter B family member 2 OS=Arabidopsis thaliana GN=ABCB2 PE=1 SV=2	SPCC663.03	2e-15	COG1132	ABC-type multidrug transport system, ATPase and permease components	K05658	2e-37	ppp:PHYPADRAFT_59717	ATP-binding cassette, subfamily B (MDR/TAP), member 1	GO:0006810//transport	GO:0015405//P-P-bond-hydrolysis-driven transmembrane transporter activity;GO:0017111//nucleoside-triphosphatase activity;GO:0032559//adenyl ribonucleotide binding	GO:0043231//intracellular membrane-bounded organelle;GO:0031224//intrinsic to membrane
Unigene21772_All	212	6.17312	0	-4.10681	0.00149284	0.000275922	gi|149392535|gb|ABR26070.1|	9e-10	alpha-1,4-glucan-protein synthase [Oryza sativa Indica Group]	sp|O04300|UPTG_PEA	6e-10	Alpha-1,4-glucan-protein synthase [UDP-forming] OS=Pisum sativum GN=UPTG PE=1 SV=1	--	--	--	--	K13379	4e-11	osa:4333393	reversibly glycosylated polypeptide/UDP-arabinopyranose mutase [EC:2.4.1.- 5.4.99.-]	GO:0009987//cellular process	GO:0016758//transferase activity, transferring hexosyl groups	GO:0030054//cell junction;GO:0005618//cell wall
Unigene21783_All	293	7.00344	0.418615	-3.78489	8.04519e-05	1.49112e-05	gi|297720369|ref|NP_001172546.1|	4e-13	Os01g0723500 [Oryza sativa Japonica Group] >gi|75159252|sp|Q8S2E6.1|Y1235_ORYSJ RecName: Full=B3 domain-containing protein Os01g0723500 >gi|255673640|dbj|BAH91276.1| Os01g0723500 [Oryza sativa Japonica Group]	sp|Q8S2E6|Y1235_ORYSJ	2e-13	B3 domain-containing protein Os01g0723500 OS=Oryza sativa subsp. japonica GN=Os01g0723500 PE=2 SV=1	--	--	--	--	--	--	--	--	GO:0010468//regulation of gene expression;GO:0006351//transcription, DNA-dependent	GO:0003676//nucleic acid binding	GO:0043231//intracellular membrane-bounded organelle
Unigene21788_All	270	10.8075	2.27137	-2.00728	0.000622924	0.000115483	--	--	--	--	--	--	--	--	--	--	--	--	--	--	-	-	-
Unigene21794_All	254	10.0874	2.24117	-2.47294	0.000394517	7.31197e-05	--	--	--	--	--	--	--	--	--	--	--	--	--	--	-	-	-
Unigene21799_All	292	24.5528	5.72995	-2.02435	5.1074e-08	9.46852e-09	gi|13605738|gb|AAK32862.1|AF361850_1	3e-17	AT5g49540/K6M13_9 [Arabidopsis thaliana] >gi|22136552|gb|AAM91062.1| AT5g49540/K6M13_9 [Arabidopsis thaliana]	sp|Q1ZXH4|TMM93_DICDI	4e-06	Transmembrane protein 93 homolog OS=Dictyostelium discoideum GN=tmem93 PE=3 SV=1	--	--	--	--	--	--	--	--	-	-	-
Unigene21805_All	314	13.9508	0	-5.87235	2.67712e-10	4.96056e-11	gi|225189439|emb|CAR70003.1|	7e-13	pentatricopeptide repeat(PPR)-containing protein At1g12700 [Arabidopsis thaliana]	sp|Q9ASZ8|PPR37_ARATH	5e-13	Pentatricopeptide repeat-containing protein At1g12620 OS=Arabidopsis thaliana GN=At1g12620 PE=2 SV=1	--	--	--	--	--	--	--	--	-	-	-
Unigene21817_All	235	5.48905	0	-4.19992	0.000948326	0.000175333	gi|224142846|ref|XP_002324750.1|	9e-07	predicted protein [Populus trichocarpa] >gi|222866184|gb|EEF03315.1| predicted protein [Populus trichocarpa]	--	--	--	--	--	--	--	--	--	--	--	-	-	-
Unigene21819_All	677	22.8954	5.35632	-2.19206	1.37218e-17	2.54434e-18	gi|297835150|ref|XP_002885457.1|	2e-59	protein phosphatase 2A B [Arabidopsis lyrata subsp. lyrata] >gi|297331297|gb|EFH61716.1| protein phosphatase 2A B [Arabidopsis lyrata subsp. lyrata]	sp|Q9LVE2|2A5Z_ARATH	5e-59	Serine/threonine protein phosphatase 2A 59 kDa regulatory subunit B' zeta isoform OS=Arabidopsis thaliana GN=B'ZETA PE=2 SV=2	--	--	--	--	K11584	1e-85	rcu:RCOM_1116380	protein phosphatase 2 (formerly 2A), regulatory subunit B'	-	GO:0005488//binding;GO:0019888//protein phosphatase regulator activity	GO:0008287//protein serine/threonine phosphatase complex;GO:0043231//intracellular membrane-bounded organelle
Unigene21822_All	1143	21.0389	6.01497	-2.07094	1.84113e-24	3.4139e-25	gi|255538898|ref|XP_002510514.1|	0	5'->gi|223551215|gb|EEF52701.1| 5'-	sp|Q9FQ03|XRN3_ARATH	2e-174	5'-3' exoribonuclease 3 OS=Arabidopsis thaliana GN=XRN3 PE=2 SV=1	YOR048c	2e-88	COG5049	5'-3' exonuclease	K12619	0	rcu:RCOM_1597380	5'-3' exoribonuclease 2 [EC:3.1.13.-]	GO:0034641//cellular nitrogen compound metabolic process	GO:0046914//transition metal ion binding;GO:0008409//5'-3' exonuclease activity	GO:0043231//intracellular membrane-bounded organelle
Unigene21826_All	370	6.5917	0	-5.0579	2.94122e-06	5.44647e-07	--	--	--	--	--	--	--	--	--	--	--	--	--	--	-	-	-
Unigene21840_All	298	6.9273	1.27351	-2.78489	0.000594136	0.000110013	gi|239909315|gb|ACS32303.1|	8e-43	palmitoyl transferase [Jatropha curcas]	sp|Q52T38|ZDH22_ARATH	9e-33	S-acyltransferase TIP1 OS=Arabidopsis thaliana GN=TIP1 PE=2 SV=1	YDR264c_1	1e-05	COG0666	FOG: Ankyrin repeat	--	--	--	--	GO:0009826//unidimensional cell growth;GO:0008152//metabolic process	GO:0008415//acyltransferase activity;GO:0046914//transition metal ion binding;GO:0016628//oxidoreductase activity, acting on the CH-CH group of donors, NAD or NADP as acceptor	GO:0044464//cell part
Unigene21843_All	223	5.56583	0	-4.00728	0.00235208	0.000434637	gi|44888779|gb|AAS48160.1|	3e-09	LRR protein WM1.12 [Aegilops tauschii]	--	--	--	--	--	--	--	--	--	--	--	-	-	-
Unigene21847_All	366	10.0549	1.55535	-3.04123	1.16879e-06	2.16661e-07	gi|22128589|gb|AAM52340.1|	3e-19	fertility restorer-like protein [Petunia x hybrida]	sp|Q9ASZ8|PPR37_ARATH	3e-19	Pentatricopeptide repeat-containing protein At1g12620 OS=Arabidopsis thaliana GN=At1g12620 PE=2 SV=1	--	--	--	--	K03457	3e-10	ath:AT5G03560	nucleobase:cation symporter-1, NCS1 family	-	-	-
Unigene21866_All	699	10.4851	2.71463	-2.32094	1.71584e-09	3.1812e-10	gi|240254516|ref|NP_179895.6|	2e-73	binding / ubiquitin-protein ligase [Arabidopsis thaliana]	sp|O22193|PUB4_ARATH	1e-73	U-box domain-containing protein 4 OS=Arabidopsis thaliana GN=PUB4 PE=1 SV=2	--	--	--	--	K09561	1e-09	pop:POPTR_830590	STIP1 homology and U-box containing protein 1 [EC:6.3.2.19]	GO:0032446//protein modification by small protein conjugation	GO:0019787//small conjugating protein ligase activity	GO:0044464//cell part;GO:0043234//protein complex
Unigene21867_All	906	26.899	5.9591	-2.13687	1.44837e-26	2.68505e-27	gi|15228781|ref|NP_191154.1|	4e-72	CCR3 (ARABIDOPSIS THALIANA CRINKLY4 RELATED 3); kinase [Arabidopsis thaliana] >gi|75335634|sp|Q9LY50.1|ACCR3_ARATH RecName: Full=Putative serine/threonine-protein kinase-like protein CCR3; AltName: Full=Protein CRINKLY 4 RELATED 3; Short=AtCRR3; Flags: Precursor >gi|7573490|emb|CAB87849.1| receptor kinase-like protein [Arabidopsis thaliana]	sp|Q9FIJ6|ACCR4_ARATH	6e-46	Serine/threonine-protein kinase-like protein CCR4 OS=Arabidopsis thaliana GN=CCR4 PE=1 SV=1	lin1934_1	7e-09	COG0515	Serine/threonine protein kinase	K00924	4e-43	osa:4333525	[EC:2.7.1.-]	GO:0006464//protein modification process	GO:0042802//identical protein binding;GO:0004672//protein kinase activity;GO:0032559//adenyl ribonucleotide binding	GO:0031410//cytoplasmic vesicle
Unigene21870_All	297	10.9004	0	-5.48533	4.01042e-08	7.42833e-09	--	--	--	--	--	--	--	--	--	--	--	--	--	--	-	-	-
Unigene21871_All	213	12.3159	0.575841	-4.15412	3.45686e-06	6.40656e-07	gi|115446989|ref|NP_001047274.1|	8e-27	Os02g0588300 [Oryza sativa Japonica Group] >gi|113536805|dbj|BAF09188.1| Os02g0588300 [Oryza sativa Japonica Group]	sp|Q7G188|FIMB1_ARATH	4e-25	Fimbrin-1 OS=Arabidopsis thaliana GN=FIM1 PE=1 SV=2	SPBC1778.06c	3e-10	COG5069	Ca2+-binding actin-bundling protein fimbrin/plastin (EF-Hand superfamily)	--	--	--	--	-	GO:0046914//transition metal ion binding;GO:0008092//cytoskeletal protein binding	GO:0043231//intracellular membrane-bounded organelle
Unigene21880_All	402	10.1797	0	-5.72349	2.12797e-09	3.94328e-10	gi|18182311|gb|AAL65125.1|	1e-23	GT-2 factor [Glycine max]	--	--	--	--	--	--	--	--	--	--	--	GO:0010468//regulation of gene expression	GO:0003676//nucleic acid binding	GO:0043231//intracellular membrane-bounded organelle;GO:0031410//cytoplasmic vesicle
Unigene21885_All	558	12.3202	1.65892	-2.73242	1.72062e-10	3.19045e-11	gi|18182311|gb|AAL65125.1|	2e-43	GT-2 factor [Glycine max]	sp|Q8IWY8|ZSC29_HUMAN	3e-06	Zinc finger and SCAN domain-containing protein 29 OS=Homo sapiens GN=ZSCAN29 PE=1 SV=2	--	--	--	--	--	--	--	--	GO:0010468//regulation of gene expression	GO:0003676//nucleic acid binding	GO:0043231//intracellular membrane-bounded organelle;GO:0031410//cytoplasmic vesicle
Unigene21897_All	425	28.3907	2.46666	-3.34967	4.00198e-21	7.42062e-22	gi|297799510|ref|XP_002867639.1|	2e-43	AAA-type ATPase family protein [Arabidopsis lyrata subsp. lyrata] >gi|297313475|gb|EFH43898.1| AAA-type ATPase family protein [Arabidopsis lyrata subsp. lyrata]	--	--	--	--	--	--	--	--	--	--	--	-	GO:0032559//adenyl ribonucleotide binding;GO:0042623//ATPase activity, coupled	GO:0043231//intracellular membrane-bounded organelle
Unigene21900_All	423	37.5899	217.211	2.48353	4.91568e-110	9.11485e-111	gi|15225009|ref|NP_181435.1|	2e-51	GCN5-related N-acetyltransferase (GNAT) family protein [Arabidopsis thaliana] >gi|28466877|gb|AAO44047.1| At2g39020 [Arabidopsis thaliana]	sp|Q9SMB8|THT11_TOBAC	1e-24	Tyramine N-feruloyltransferase 4/11 OS=Nicotiana tabacum GN=THT4 PE=2 SV=1	RSc2565	1e-25	COG0454	Histone acetyltransferase HPA2 and related acetyltransferases	--	--	--	--	-	GO:0016407//acetyltransferase activity	GO:0009536//plastid
Unigene21910_All	211	7.33768	0	-4.36985	0.000384514	7.10852e-05	gi|186510760|ref|NP_190372.3|	2e-20	ubiquitin thiolesterase/ zinc ion binding [Arabidopsis thaliana]	--	--	--	--	--	--	--	--	--	--	--	GO:0019941//modification-dependent protein catabolic process	GO:0046914//transition metal ion binding;GO:0016790//thiolester hydrolase activity	GO:0044464//cell part
Unigene21915_All	207	3.85748	13.6282	2.00171	0.000251853	4.66898e-05	--	--	--	--	--	--	--	--	--	--	--	--	--	--	-	-	-
Unigene21936_All	357	10.4104	1.93813	-2.69178	3.01064e-06	5.58203e-07	gi|31431841|gb|AAP53560.1|	3e-35	expressed protein [Oryza sativa (japonica cultivar-group)]	--	--	--	--	--	--	--	--	--	--	--	GO:0006260//DNA replication	GO:0003676//nucleic acid binding;GO:0034061	-
Unigene21937_All	576	4.9916	0.638824	-2.70242	5.21884e-05	9.67272e-06	gi|297794531|ref|XP_002865150.1|	2e-64	glycine-rich protein [Arabidopsis lyrata subsp. lyrata] >gi|297310985|gb|EFH41409.1| glycine-rich protein [Arabidopsis lyrata subsp. lyrata]	--	--	--	--	--	--	--	--	--	--	--	-	-	GO:0031410//cytoplasmic vesicle;GO:0043231//intracellular membrane-bounded organelle
Unigene21948_All	588	14.8469	2.79027	-2.7165	5.73508e-13	1.06333e-13	gi|16648748|gb|AAL25566.1|	4e-24	AT5g02020/T7H20_70 [Arabidopsis thaliana] >gi|20334906|gb|AAM16209.1| AT5g02020/T7H20_70 [Arabidopsis thaliana]	--	--	--	--	--	--	--	--	--	--	--	GO:0006950//response to stress	-	-
Unigene21970_All	249	4.95876	0.762059	-3.10681	0.00441073	0.000817162	--	--	--	--	--	--	--	--	--	--	--	--	--	--	-	-	-
Unigene21975_All	206	19.1472	1.84226	-3.72349	3.96063e-08	7.34146e-09	gi|240256121|ref|NP_194990.4|	8e-30	protein binding / zinc ion binding [Arabidopsis thaliana] >gi|240256123|ref|NP_001119101.4| protein binding / zinc ion binding [Arabidopsis thaliana] >gi|259016138|sp|Q9M081.2|SC24B_ARATH RecName: Full=Protein transport protein Sec24-like At4g32640	sp|Q9M291|SC24C_ARATH	4e-30	Protein transport protein Sec24-like CEF OS=Arabidopsis thaliana GN=CEF PE=1 SV=2	YNL049c	6e-07	COG5028	Vesicle coat complex COPII, subunit SEC24/subunit SFB2/subunit SFB3	--	--	--	--	GO:0048193//Golgi vesicle transport;GO:0006950//response to stress;GO:0015031//protein transport	GO:0046914//transition metal ion binding	GO:0012507//ER to Golgi transport vesicle membrane;GO:0009536//plastid
Unigene21980_All	232	1.42986	9.51627	2.97	4.56785e-05	8.46782e-06	gi|15220957|ref|NP_173541.1|	1e-21	SEC5B [Arabidopsis thaliana]	sp|Q8S3U9|EXOC2_ARATH	6e-20	Exocyst complex component 2 OS=Arabidopsis thaliana GN=SEC5A PE=1 SV=1	--	--	--	--	--	--	--	--	GO:0000904//cell morphogenesis involved in differentiation;GO:0009856//pollination	-	GO:0044444//cytoplasmic part;GO:0016020//membrane
Unigene21993_All	426	13.6707	2.30336	-2.32921	6.91182e-08	1.2815e-08	gi|224094957|ref|XP_002310304.1|	7e-55	methionine sulfoxide reductase type [Populus trichocarpa] >gi|222853207|gb|EEE90754.1| methionine sulfoxide reductase type [Populus trichocarpa]	sp|A8M3K6|MSRA_SALAI	1e-21	Peptide methionine sulfoxide reductase msrA OS=Salinispora arenicola (strain CNS-205) GN=msrA PE=3 SV=1	all1062	6e-22	COG0225	Peptide methionine sulfoxide reductase	K07304	4e-56	pop:POPTR_655450	peptide-methionine (S)-S-oxide reductase [EC:1.8.4.11]	GO:0043412	GO:0016671//oxidoreductase activity, acting on sulfur group of donors, disulfide as acceptor	GO:0031410//cytoplasmic vesicle
Unigene21997_All	238	7.61537	0.79728	-3.59224	0.000306461	5.67782e-05	--	--	--	--	--	--	--	--	--	--	--	--	--	--	-	-	-
Unigene22003_All	206	7.12816	0	-4.28739	0.00060201	0.000111283	--	--	--	--	--	--	--	--	--	--	--	--	--	--	-	-	-
Unigene22004_All	467	6.40684	1.62529	-2.32921	0.000166219	3.08126e-05	gi|18397896|ref|NP_565377.1|	6e-13	pentatricopeptide (PPR) repeat-containing protein [Arabidopsis thaliana] >gi|75216221|sp|Q9ZQE5.2|PP153_ARATH RecName: Full=Pentatricopeptide repeat-containing protein At2g15690 >gi|14335136|gb|AAK59848.1| At2g15690/F9O13.24 [Arabidopsis thaliana] >gi|20197709|gb|AAD17413.2| Expressed protein [Arabidopsis thaliana] >gi|29028728|gb|AAO64743.1| At2g15690/F9O13.24 [Arabidopsis thaliana]	sp|Q9ZQE5|PP153_ARATH	4e-13	Pentatricopeptide repeat-containing protein At2g15690 OS=Arabidopsis thaliana GN=PCMP-H66 PE=2 SV=2	--	--	--	--	--	--	--	--	-	-	-
Unigene22023_All	233	10.9437	2.15519	-2.47294	0.000394517	7.31197e-05	gi|224128774|ref|XP_002328963.1|	6e-11	predicted protein [Populus trichocarpa] >gi|222839197|gb|EEE77548.1| predicted protein [Populus trichocarpa]	--	--	--	--	--	--	--	K12879	3e-12	rcu:RCOM_1148800	THO complex subunit 2	-	GO:0004673//protein histidine kinase activity	GO:0044464//cell part
Unigene22029_All	332	4.46003	0	-4.28739	0.00060201	0.000111283	--	--	--	--	--	--	--	--	--	--	--	--	--	--	-	-	-
Unigene22033_All	230	11.112	3.30005	-2.10681	0.0011071	0.000205227	gi|222424518|dbj|BAH20214.1|	2e-33	AT5G16210 [Arabidopsis thaliana]	sp|Q08BT5|K1468_XENTR	4e-20	LisH domain and HEAT repeat-containing protein KIAA1468 homolog OS=Xenopus tropicalis PE=2 SV=1	--	--	--	--	--	--	--	--	-	-	GO:0044464//cell part
Unigene2204_All	499	72.3342	17.5761	-2.16271	1.36195e-38	2.52539e-39	gi|186510319|ref|NP_001118676.1|	3e-26	TIC (TIME FOR COFFEE) [Arabidopsis thaliana]	sp|Q94KE2|TIC_ARATH	2e-26	Protein TIME FOR COFFEE OS=Arabidopsis thaliana GN=TIC PE=1 SV=2	--	--	--	--	--	--	--	--	GO:0050789//regulation of biological process	-	GO:0043231//intracellular membrane-bounded organelle
Unigene22041_All	541	7.81176	1.3603	-2.3154	4.09172e-06	7.58565e-07	gi|240255849|ref|NP_567455.4|	8e-71	FAR1 (FAR-RED IMPAIRED RESPONSE 1); transcription activator/ transcription factor [Arabidopsis thaliana] >gi|75213095|sp|Q9SWG3.1|FAR1_ARATH RecName: Full=Protein FAR-RED IMPAIRED RESPONSE 1 >gi|5764395|gb|AAD51282.1|AF159587_1 far-red impaired response protein [Arabidopsis thaliana]	sp|Q9SWG3|FAR1_ARATH	5e-71	Protein FAR-RED IMPAIRED RESPONSE 1 OS=Arabidopsis thaliana GN=FAR1 PE=1 SV=1	--	--	--	--	--	--	--	--	GO:0006631//fatty acid metabolic process;GO:0007602//phototransduction;GO:0048511//rhythmic process;GO:0006970//response to osmotic stress;GO:0010017//red or far red light signaling pathway	GO:0030528//transcription regulator activity;GO:0016620//oxidoreductase activity, acting on the aldehyde or oxo group of donors, NAD or NADP as acceptor;GO:0046914//transition metal ion binding	GO:0009536//plastid
Unigene22044_All	341	19.4578	2.7823	-3.1634	1.5457e-11	2.86589e-12	gi|110741802|dbj|BAE98844.1|	1e-40	formin-like protein AHF1 [Arabidopsis thaliana]	sp|Q9SE97|FH1_ARATH	7e-41	Formin-like protein 1 OS=Arabidopsis thaliana GN=FH1 PE=1 SV=1	--	--	--	--	--	--	--	--	GO:0007010//cytoskeleton organization	GO:0003779//actin binding	GO:0016020//membrane
Unigene22045_All	381	4.06365	0.498039	-3.36985	0.00117026	0.000216909	gi|15225431|ref|NP_182045.1|	2e-32	GOS12 (GOLGI SNARE 12); SNARE binding [Arabidopsis thaliana] >gi|11132048|sp|O22151.1|GOS12_ARATH RecName: Full=Golgi SNARE 12 protein; Short=AtGOS12; AltName: Full=Golgi SNAP receptor complex member 1-2 >gi|13898895|gb|AAK48905.1|AF357529_1 Golgi SNARE 12 protein [Arabidopsis thaliana] >gi|88196757|gb|ABD43021.1| At2g45200 [Arabidopsis thaliana]	sp|O22151|GOS12_ARATH	1e-32	Golgi SNARE 12 protein OS=Arabidopsis thaliana GN=GOS12 PE=1 SV=1	--	--	--	--	K08495	8e-38	vvi:100265981	golgi SNAP receptor complex member 1	GO:0048193//Golgi vesicle transport	GO:0005515//protein binding	GO:0044444//cytoplasmic part;GO:0031224//intrinsic to membrane;GO:0043231//intracellular membrane-bounded organelle
Unigene22047_All	1008	17.9738	1.88247	-3.61271	4.30308e-33	7.97894e-34	gi|6691123|gb|AAF24496.1|AF213695_1	1e-64	FH protein NFH1 [Nicotiana tabacum]	sp|Q9SE97|FH1_ARATH	3e-51	Formin-like protein 1 OS=Arabidopsis thaliana GN=FH1 PE=1 SV=1	--	--	--	--	--	--	--	--	GO:0007010//cytoskeleton organization	GO:0003779//actin binding	GO:0016020//membrane
Unigene22048_All	322	10.7232	2.94647	-2.19992	9.95986e-05	1.84648e-05	--	--	--	--	--	--	--	--	--	--	--	--	--	--	-	-	-
Unigene22050_All	425	9.01967	1.33943	-3.13852	3.20121e-07	5.93479e-08	gi|124360200|gb|ABN08213.1|	3e-19	Apple; Protein kinase; EGF-like, subtype 2; Curculin-like (mannose-binding) lectin [Medicago truncatula]	sp|Q39688|EP1G_DAUCA	1e-08	Epidermis-specific secreted glycoprotein EP1 OS=Daucus carota GN=EP1 PE=1 SV=1	--	--	--	--	--	--	--	--	-	GO:0005488//binding;GO:0004672//protein kinase activity	-
Unigene22062_All	304	3.6174	0	-3.90036	0.00370655	0.000685061	gi|15236339|ref|NP_192264.1|	4e-34	ATGSL05 (GLUCAN SYNTHASE-LIKE 5); 1,3-beta-glucan synthase/ transferase, transferring glycosyl groups [Arabidopsis thaliana] >gi|75216593|sp|Q9ZT82.1|CALSC_ARATH RecName: Full=Callose synthase 12; AltName: Full=1,3-beta-glucan synthase; AltName: Full=Protein GLUCAN SYNTHASE-LIKE 5; AltName: Full=Protein POWDERY MILDEW RESISTANT 4	sp|Q9ZT82|CALSC_ARATH	2e-34	Callose synthase 12 OS=Arabidopsis thaliana GN=CALS12 PE=1 SV=1	--	--	--	--	K11000	5e-42	rcu:RCOM_1174510	callose synthase [EC:2.4.1.-]	GO:0051707//response to other organism;GO:0052482;GO:0048229//gametophyte development;GO:0006074;GO:0002218//activation of innate immune response;GO:0009887//organ morphogenesis;GO:0010260//organ senescence	GO:0035251//UDP-glucosyltransferase activity	GO:0043234//protein complex;GO:0031410//cytoplasmic vesicle;GO:0016020//membrane
Unigene22064_All	404	10.4622	2.18234	-2.52185	2.00816e-06	3.72263e-07	gi|42569633|ref|NP_181078.2|	7e-21	PLL1 (POLTERGEIST LIKE 1); catalytic/ protein serine/threonine phosphatase [Arabidopsis thaliana] >gi|158514812|sp|O82302.2|P2C29_ARATH RecName: Full=Protein phosphatase 2C 29; Short=AtPP2C29; AltName: Full=Protein phosphatase 2C PLL1; Short=PP2C PLL1; AltName: Full=Protein POLTERGEIST-LIKE 1	sp|O82302|P2C29_ARATH	4e-21	Protein phosphatase 2C 29 OS=Arabidopsis thaliana GN=PLL1 PE=1 SV=2	--	--	--	--	--	--	--	--	GO:0050789//regulation of biological process;GO:0048507//meristem development	GO:0004721//phosphoprotein phosphatase activity	GO:0044464//cell part
Unigene22065_All	615	12.0567	2.32169	-2.35373	7.90261e-10	1.46533e-10	gi|75099142|sp|O64647.1|TCP9_ARATH	2e-41	RecName: Full=Transcription factor TCP9	sp|O64647|TCP9_ARATH	9e-42	Transcription factor TCP9 OS=Arabidopsis thaliana GN=TCP9 PE=2 SV=1	--	--	--	--	--	--	--	--	GO:0010468//regulation of gene expression	-	GO:0043231//intracellular membrane-bounded organelle
Unigene22066_All	392	14.419	1.90681	-2.92239	2.70399e-09	5.01084e-10	gi|79417439|ref|NP_189171.2|	2e-49	RNA binding [Arabidopsis thaliana] >gi|75116513|sp|Q67XL4.1|Y3544_ARATH RecName: Full=Uncharacterized CRM domain-containing protein At3g25440, chloroplastic; Flags: Precursor	sp|Q67XL4|Y3544_ARATH	1e-49	Uncharacterized CRM domain-containing protein At3g25440, chloroplastic OS=Arabidopsis thaliana GN=At3g25440 PE=2 SV=1	--	--	--	--	--	--	--	--	-	GO:0003676//nucleic acid binding	GO:0009536//plastid
Unigene22068_All	346	17.2235	1.80582	-3.32921	6.77539e-11	1.25581e-11	--	--	--	--	--	--	--	--	--	--	--	--	--	--	-	-	-
Unigene22071_All	385	8.05814	0	-5.40938	9.39329e-08	1.74102e-08	gi|224138596|ref|XP_002326642.1|	8e-40	predicted protein [Populus trichocarpa] >gi|222833964|gb|EEE72441.1| predicted protein [Populus trichocarpa]	--	--	--	--	--	--	--	--	--	--	--	-	-	-
Unigene22073_All	984	13.7611	3.96968	-2.04427	4.08447e-14	7.57358e-15	gi|297823265|ref|XP_002879515.1|	3e-24	EMB1611/MEE22 [Arabidopsis lyrata subsp. lyrata] >gi|297325354|gb|EFH55774.1| EMB1611/MEE22 [Arabidopsis lyrata subsp. lyrata]	--	--	--	--	--	--	--	--	--	--	--	GO:0010073//meristem maintenance;GO:0003006//reproductive developmental process;GO:0010948	-	-
Unigene22077_All	309	7.91383	1.22817	-3.00728	0.000109059	2.02113e-05	gi|224100913|ref|XP_002312065.1|	1e-48	sulfate/bicarbonate/oxalate exchanger and transporter sat-1 [Populus trichocarpa] >gi|222851885|gb|EEE89432.1| sulfate/bicarbonate/oxalate exchanger and transporter sat-1 [Populus trichocarpa]	sp|Q9FY46|SUT41_ARATH	3e-42	Sulfate transporter 4.1, chloroplastic OS=Arabidopsis thaliana GN=SULTR4;1 PE=2 SV=1	aq_1268	4e-11	COG0659	Sulfate permease and related transporters (MFS superfamily)	--	--	--	--	GO:0015698//inorganic anion transport	GO:0015291//secondary active transmembrane transporter activity;GO:0015103//inorganic anion transmembrane transporter activity	GO:0043231//intracellular membrane-bounded organelle;GO:0031224//intrinsic to membrane
Unigene22078_All	614	4.8223	0	-5.36985	1.43943e-07	2.66689e-08	gi|224131066|ref|XP_002328445.1|	1e-25	tir-nbs-lrr resistance protein [Populus trichocarpa] >gi|222838160|gb|EEE76525.1| tir-nbs-lrr resistance protein [Populus trichocarpa]	sp|Q40392|TMVRN_NICGU	4e-07	TMV resistance protein N OS=Nicotiana glutinosa GN=N PE=1 SV=1	--	--	--	--	--	--	--	--	-	-	-
Unigene22086_All	527	32.2596	7.55721	-2.05237	2.88389e-17	5.34742e-18	gi|21553367|gb|AAM62460.1|	1e-21	DnaJ protein-like [Arabidopsis thaliana]	sp|Q99M87|DNJA3_MOUSE	2e-08	DnaJ homolog subfamily A member 3, mitochondrial OS=Mus musculus GN=Dnaja3 PE=1 SV=1	RP184	4e-07	COG0484	DnaJ-class molecular chaperone with C-terminal Zn finger domain	K03686	1e-40	rcu:RCOM_1526580	molecular chaperone DnaJ	GO:0051084//'de novo' posttranslational protein folding;GO:0007349//cellularization;GO:0048229//gametophyte development;GO:0000741//karyogamy;GO:0003006//reproductive developmental process;GO:0006950//response to stress	GO:0043169//cation binding;GO:0005515//protein binding;GO:0032559//adenyl ribonucleotide binding	GO:0043231//intracellular membrane-bounded organelle
Unigene22087_All	222	7.47134	0	-4.52185	0.000157432	2.91131e-05	gi|194241586|gb|ACF35048.1|	3e-25	outward rectifying K+ channel [Hevea brasiliensis]	sp|Q8LBL1|KCO1_ARATH	6e-20	Calcium-activated outward-rectifying potassium channel 1 OS=Arabidopsis thaliana GN=KCO1 PE=1 SV=2	--	--	--	--	K05389	9e-18	osa:4334137	potassium channel subfamily K, other eukaryote	GO:0010118//stomatal movement;GO:0009845//seed germination;GO:0051259//protein oligomerization;GO:0006875//cellular metal ion homeostasis;GO:0030001//metal ion transport	GO:0005249//voltage-gated potassium channel activity;GO:0046872//metal ion binding;GO:0005227//calcium activated cation channel activity	GO:0031224//intrinsic to membrane;GO:0031090//organelle membrane
Unigene22094_All	239	26.6811	1.02639	-4.44785	5.53662e-14	1.02634e-14	gi|224054406|ref|XP_002298244.1|	6e-35	PAF1 complex component [Populus trichocarpa] >gi|222845502|gb|EEE83049.1| PAF1 complex component [Populus trichocarpa]	--	--	--	--	--	--	--	--	--	--	--	-	-	GO:0043231//intracellular membrane-bounded organelle
Unigene22099_All	263	25.6036	0	-6.48533	5.56881e-15	1.03259e-15	gi|297805526|ref|XP_002870647.1|	2e-08	kinase family protein [Arabidopsis lyrata subsp. lyrata] >gi|297316483|gb|EFH46906.1| kinase family protein [Arabidopsis lyrata subsp. lyrata]	sp|Q9FHD7|Y5126_ARATH	1e-08	Probable serine/threonine-protein kinase At5g41260 OS=Arabidopsis thaliana GN=At5g41260 PE=1 SV=1	--	--	--	--	--	--	--	--	GO:0006464//protein modification process;GO:0043401	GO:0004871//signal transducer activity;GO:0016301//kinase activity;GO:0032559//adenyl ribonucleotide binding	GO:0016020//membrane
Unigene22101_All	363	9.08834	0.860625	-3.48533	8.89e-07	1.64769e-07	gi|8778607|gb|AAF79615.1|AC027665_16	4e-47	F5M15.23 [Arabidopsis thaliana]	sp|Q60346|Y041_METJA	1e-07	Uncharacterized protein MJ0041 OS=Methanocaldococcus jannaschii GN=MJ0041 PE=4 SV=1	MTH1322	8e-12	COG1258	Predicted pseudouridylate synthase	K07583	1e-10	olu:OSTLU_29419	hypothetical protein	GO:0009451//RNA modification	GO:0016866//intramolecular transferase activity;GO:0003676//nucleic acid binding	GO:0043231//intracellular membrane-bounded organelle
Unigene22115_All	250	10.1009	0.981233	-3.0579	7.11126e-05	1.31768e-05	gi|255558556|ref|XP_002520303.1|	5e-13	protein with unknown function [Ricinus communis] >gi|223540522|gb|EEF42089.1| protein with unknown function [Ricinus communis]	--	--	--	--	--	--	--	--	--	--	--	-	GO:0046914//transition metal ion binding	-
Unigene22119_All	433	7.2218	0.876456	-3.40938	2.14862e-06	3.98195e-07	gi|60099456|dbj|BAD89967.1|	3e-53	phototropin [Phaseolus vulgaris]	sp|O48963|PHOT1_ARATH	2e-48	Phototropin-1 OS=Arabidopsis thaliana GN=PHOT1 PE=1 SV=1	SPAC17G8.14c_2	5e-13	COG0515	Serine/threonine protein kinase	K08282	2e-49	ath:AT3G45780	non-specific serine/threonine protein kinase [EC:2.7.11.1]	GO:0006351//transcription, DNA-dependent;GO:0015992//proton transport;GO:0010360;GO:0009902//chloroplast relocation;GO:0010118//stomatal movement;GO:0006468//protein amino acid phosphorylation;GO:0009606//tropism;GO:0009416//response to light stimulus	GO:0004673//protein histidine kinase activity;GO:0005515//protein binding;GO:0032559//adenyl ribonucleotide binding;GO:0009881//photoreceptor activity	GO:0043231//intracellular membrane-bounded organelle;GO:0044459//plasma membrane part
Unigene22122_All	386	7.57636	0	-5.28739	3.38005e-07	6.26209e-08	--	--	--	--	--	--	--	--	--	--	--	--	--	--	-	-	-
Unigene22123_All	367	13.995	0.668415	-4.10681	7.3791e-11	1.36808e-11	gi|87240970|gb|ABD32828.1|	2e-26	{, related [Medicago truncatula]	--	--	--	--	--	--	--	--	--	--	--	GO:0009725//response to hormone stimulus	-	-
Unigene22131_All	360	8.7368	0	-5.44785	6.13982e-08	1.13739e-08	gi|152925782|gb|ABS32109.1|	2e-38	aldehyde oxidase 2 [Pisum sativum]	sp|Q852M2|ALDO3_ORYSJ	7e-37	Probable aldehyde oxidase 3 OS=Oryza sativa subsp. japonica GN=Os03g0790700 PE=3 SV=1	--	--	--	--	K00106	2e-37	zma:542228	xanthine dehydrogenase/oxidase [EC:1.17.1.4 1.17.3.2]	GO:0008152//metabolic process	GO:0046914//transition metal ion binding;GO:0030554//adenyl nucleotide binding;GO:0051536//iron-sulfur cluster binding;GO:0016726//oxidoreductase activity, acting on CH or CH2 groups, NAD or NADP as acceptor;GO:0016623	-
Unigene22135_All	380	5.62562	0.998699	-2.90036	0.000254865	4.72232e-05	gi|297726167|ref|NP_001175447.1|	2e-08	Os08g0230800 [Oryza sativa Japonica Group] >gi|255678252|dbj|BAH94175.1| Os08g0230800 [Oryza sativa Japonica Group]	--	--	--	--	--	--	--	--	--	--	--	GO:0009987//cellular process	GO:0004674//protein serine/threonine kinase activity;GO:0000166//nucleotide binding	-
Unigene22139_All	201	2.38358	8.54307	2.02247	0.00435908	0.000808115	--	--	--	--	--	--	--	--	--	--	--	--	--	--	-	-	-
Unigene22140_All	455	9.05983	0	-5.81463	6.12808e-10	1.13608e-10	gi|115439891|ref|NP_001044225.1|	3e-36	Os01g0744400 [Oryza sativa Japonica Group] >gi|75106244|sp|Q5JLY8.1|GOGA5_ORYSJ RecName: Full=Golgin-84 >gi|113533756|dbj|BAF06139.1| Os01g0744400 [Oryza sativa Japonica Group]	sp|Q5JLY8|GOGA5_ORYSJ	2e-36	Golgin-84 OS=Oryza sativa subsp. japonica GN=Os01g0744400 PE=2 SV=1	--	--	--	--	--	--	--	--	-	-	GO:0043231//intracellular membrane-bounded organelle
Unigene22155_All	693	6.6846	0.53097	-3.36985	9.78029e-09	1.81331e-09	gi|224069636|ref|XP_002326389.1|	2e-90	cytochrome P450 [Populus trichocarpa] >gi|222833582|gb|EEE72059.1| cytochrome P450 [Populus trichocarpa]	sp|O48921|C97B2_SOYBN	2e-44	Cytochrome P450 97B2 OS=Glycine max GN=CYP97B2 PE=2 SV=1	BH0579	3e-25	COG2124	Cytochrome P450	K09837	8e-86	ath:AT3G53130	carotenoid epsilon-ring hydroxylase	GO:0016109;GO:0006091//generation of precursor metabolites and energy	GO:0005506//iron ion binding;GO:0016712//oxidoreductase activity, acting on paired donors, with incorporation or reduction of molecular oxygen, reduced flavin or flavoprotein as one donor, and incorporation of one atom of oxygen	GO:0009526//plastid envelope
Unigene22163_All	212	6.75197	0	-4.28739	0.00060201	0.000111283	--	--	--	--	--	--	--	--	--	--	--	--	--	--	-	-	-
Unigene22168_All	331	9.46673	2.29308	-2.36985	0.000112861	2.09176e-05	--	--	--	--	--	--	--	--	--	--	--	--	--	--	-	-	-
Unigene22187_All	256	5.30253	0	-4.28739	0.00060201	0.000111283	gi|15227316|ref|NP_179280.1|	3e-06	pentatricopeptide (PPR) repeat-containing protein [Arabidopsis thaliana] >gi|75217061|sp|Q9ZVX5.1|PP156_ARATH RecName: Full=Pentatricopeptide repeat-containing protein At2g16880	sp|Q9ZVX5|PP156_ARATH	2e-06	Pentatricopeptide repeat-containing protein At2g16880 OS=Arabidopsis thaliana GN=At2g16880 PE=2 SV=1	--	--	--	--	--	--	--	--	-	-	-
Unigene22204_All	413	6.57497	0.45945	-4.19992	2.20319e-06	4.08401e-07	gi|194241586|gb|ACF35048.1|	1e-44	outward rectifying K+ channel [Hevea brasiliensis]	sp|Q8LBL1|KCO1_ARATH	9e-26	Calcium-activated outward-rectifying potassium channel 1 OS=Arabidopsis thaliana GN=KCO1 PE=1 SV=2	MA2218	2e-08	COG1226	Kef-type K+ transport systems, predicted NAD-binding component	K05389	2e-27	osa:4334137	potassium channel subfamily K, other eukaryote	GO:0030001//metal ion transport	GO:0046872//metal ion binding;GO:0005261//cation channel activity	GO:0031224//intrinsic to membrane
Unigene22212_All	223	6.28197	0	-4.19992	0.000948326	0.000175333	--	--	--	--	--	--	--	--	--	--	--	--	--	--	-	-	-
Unigene22213_All	246	8.3916	1.54271	-2.78489	0.000594136	0.000110013	--	--	--	--	--	--	--	--	--	--	--	--	--	--	-	-	-
Unigene22215_All	614	6.04339	0.309044	-4.65936	1.04127e-08	1.93005e-09	gi|217426815|gb|ACK44523.1|	8e-50	AT5G10020-like protein [Arabidopsis arenosa]	sp|Q0WR59|Y5020_ARATH	8e-50	Probable inactive receptor kinase At5g10020 OS=Arabidopsis thaliana GN=At5g10020 PE=1 SV=2	MA2301_1	1e-10	COG4886	Leucine-rich repeat (LRR) protein	K08286	2e-23	ath:AT4G28490	protein-serine/threonine kinase [EC:2.7.11.-]	-	GO:0016301//kinase activity	GO:0044444//cytoplasmic part;GO:0016020//membrane
Unigene22232_All	402	24.5147	3.71875	-2.71089	3.30024e-14	6.11886e-15	gi|15241481|ref|NP_196415.1|	8e-25	dentin sialophosphoprotein-related [Arabidopsis thaliana]	--	--	--	--	--	--	--	--	--	--	--	-	-	-
Unigene22233_All	822	18.116	3.38101	-2.76877	4.45016e-22	8.25167e-23	gi|223452309|gb|ACM89482.1|	6e-43	receptor-like kinase [Glycine max]	sp|Q9SCZ4|FERON_ARATH	2e-42	Receptor-like protein kinase FERONIA OS=Arabidopsis thaliana GN=FER PE=1 SV=1	--	--	--	--	K04733	2e-30	ath:AT5G38990	interleukin-1 receptor-associated kinase 4 [EC:2.7.11.1]	GO:0007275//multicellular organismal development;GO:0006468//protein amino acid phosphorylation;GO:0009856//pollination	GO:0004672//protein kinase activity;GO:0000166//nucleotide binding	GO:0016020//membrane;GO:0044426
Unigene22236_All	353	5.41223	0	-4.72349	4.13971e-05	7.66097e-06	gi|15237667|ref|NP_196049.1|	9e-13	KTF1 (KOW DOMAIN-CONTAINING TRANSCRIPTION FACTOR 1); nucleotide binding [Arabidopsis thaliana]	--	--	--	--	--	--	--	--	--	--	--	GO:0006305;GO:0016246//RNA interference	GO:0005488//binding	-
Unigene22237_All	628	6.99502	0.390618	-3.87235	4.23127e-09	7.84449e-10	gi|84579373|dbj|BAE72075.1|	2e-85	pear beta-galactosidase3 [Pyrus communis]	sp|Q9SCV3|BGAL9_ARATH	5e-84	Beta-galactosidase 9 OS=Arabidopsis thaliana GN=BGAL9 PE=2 SV=1	XF0840	1e-25	COG1874	Beta-galactosidase	K01190	2e-68	ath:AT3G52840	beta-galactosidase [EC:3.2.1.23]	GO:0044238//primary metabolic process	GO:0030246//carbohydrate binding;GO:0043167//ion binding;GO:0015925	GO:0005618//cell wall;GO:0043231//intracellular membrane-bounded organelle;GO:0016020//membrane;GO:0031410//cytoplasmic vesicle
Unigene22245_All	379	11.6217	2.00267	-2.92784	1.06612e-07	1.97647e-08	gi|297607353|ref|NP_001059835.2|	2e-09	Os07g0527800 [Oryza sativa Japonica Group] >gi|255677834|dbj|BAF21749.2| Os07g0527800 [Oryza sativa Japonica Group]	--	--	--	--	--	--	--	--	--	--	--	-	-	-
Unigene22248_All	622	17.9952	1.7933	-3.26601	1.38706e-19	2.57121e-20	gi|15239209|ref|NP_198432.1|	1e-07	ankyrin repeat family protein [Arabidopsis thaliana]	--	--	--	--	--	--	--	--	--	--	--	-	-	-
Unigene22284_All	200	5.95934	0	-4.00728	0.00235208	0.000434637	gi|4959241|gb|AAD34295.1|AF097311_1	4e-20	kaurene synthase [Stevia rebaudiana]	sp|Q9SAK2|KSB_ARATH	5e-18	Ent-kaur-16-ene synthase, chloroplastic OS=Arabidopsis thaliana GN=GA2 PE=1 SV=1	--	--	--	--	K04121	4e-19	ath:AT1G79460	ent-kaurene synthase [EC:4.2.3.19]	-	GO:0046872//metal ion binding;GO:0003824//catalytic activity	-
Unigene22295_All	286	8.09864	0	-4.95481	7.04429e-06	1.30383e-06	gi|30685968|ref|NP_197170.2|	2e-21	PHD finger family protein [Arabidopsis thaliana]	--	--	--	--	--	--	--	--	--	--	--	-	GO:0046914//transition metal ion binding	-
Unigene22310_All	203	6.41504	0	-4.19992	0.000948326	0.000175333	gi|124360235|gb|ABN08248.1|	7e-15	Helix-hairpin-helix motif, class 2 [Medicago truncatula]	sp|Q64MA3|GENL1_ORYSJ	1e-08	Flap endonuclease GEN-like 1 OS=Oryza sativa subsp. japonica GN=RAD PE=2 SV=1	--	--	--	--	--	--	--	--	-	GO:0003824//catalytic activity	-
Unigene22316_All	348	4.6076	0.545267	-3.44785	0.000750035	0.000138971	gi|297836510|ref|XP_002886137.1|	4e-51	FAT domain-containing protein [Arabidopsis lyrata subsp. lyrata] >gi|297331977|gb|EFH62396.1| FAT domain-containing protein [Arabidopsis lyrata subsp. lyrata]	sp|Q54T85|TRA1_DICDI	6e-21	Probable transcription-associated protein 1 OS=Dictyostelium discoideum GN=tra1 PE=3 SV=2	SPAC1F5.11c	1e-18	COG5032	Phosphatidylinositol kinase and protein kinases of the PI-3 kinase family	K08874	3e-52	ath:AT2G17930	transformation/transcription domain-associated protein	GO:0006259//DNA metabolic process	GO:0016772//transferase activity, transferring phosphorus-containing groups;GO:0003676//nucleic acid binding	-
Unigene22324_All	310	5.96411	0	-4.72349	4.13971e-05	7.66097e-06	gi|224105459|ref|XP_002313818.1|	8e-11	predicted protein [Populus trichocarpa] >gi|222850226|gb|EEE87773.1| predicted protein [Populus trichocarpa]	--	--	--	--	--	--	--	--	--	--	--	-	-	-
Unigene22340_All	275	4.73547	0	-4.19992	0.000948326	0.000175333	gi|145361505|ref|NP_849862.2|	7e-28	agenet domain-containing protein / bromo-adjacent homology (BAH) domain-containing protein [Arabidopsis thaliana]	--	--	--	--	--	--	--	--	--	--	--	-	GO:0003676//nucleic acid binding	GO:0043231//intracellular membrane-bounded organelle
Unigene22343_All	308	8.35705	0.61608	-4.15412	3.45686e-06	6.40656e-07	gi|30685150|ref|NP_188529.2|	4e-43	VRN1 (REDUCED VERNALIZATION RESPONSE 1); transcription repressor [Arabidopsis thaliana] >gi|75153628|sp|Q8L3W1.1|VRN1_ARATH RecName: Full=B3 domain-containing transcription factor VRN1; AltName: Full=Protein VERNALIZATION 1 >gi|21734794|gb|AAM76972.1|AF289051_1 reduced vernalization response 1 [Arabidopsis thaliana] >gi|21734796|gb|AAM76973.1|AF289052_1 reduced vernalization response 1 [Arabidops…	sp|Q8L3W1|VRN1_ARATH	2e-43	B3 domain-containing transcription factor VRN1 OS=Arabidopsis thaliana GN=VRN1 PE=2 SV=1	--	--	--	--	--	--	--	--	GO:0009409//response to cold;GO:0010468//regulation of gene expression;GO:0009908//flower development;GO:0006351//transcription, DNA-dependent	GO:0003676//nucleic acid binding;GO:0016740//transferase activity	GO:0031981//nuclear lumen
Unigene22346_All	261	17.5126	1.45404	-3.95481	1.10059e-09	2.03978e-10	--	--	--	--	--	--	--	--	--	--	--	--	--	--	-	-	-
Unigene22350_All	337	9.69722	2.25226	-2.52185	2.30558e-05	4.27456e-06	gi|297836010|ref|XP_002885887.1|	9e-37	GONST1 [Arabidopsis lyrata subsp. lyrata] >gi|297331727|gb|EFH62146.1| GONST1 [Arabidopsis lyrata subsp. lyrata]	sp|Q941R4|GONS1_ARATH	5e-37	GDP-mannose transporter OS=Arabidopsis thaliana GN=GONST1 PE=1 SV=2	SPAC144.18	4e-12	COG5070	Nucleotide-sugar transporter	--	--	--	--	GO:0015781//pyrimidine nucleotide-sugar transport	GO:0015165//pyrimidine nucleotide sugar transmembrane transporter activity	GO:0031224//intrinsic to membrane;GO:0043231//intracellular membrane-bounded organelle
Unigene22375_All	201	2.10898	10.8224	2.38504	0.00102216	0.000189512	gi|224064181|ref|XP_002301399.1|	9e-21	GH3 family protein [Populus trichocarpa] >gi|222843125|gb|EEE80672.1| GH3 family protein [Populus trichocarpa]	sp|Q6I581|GH35_ORYSJ	5e-18	Probable indole-3-acetic acid-amido synthetase GH3.5 OS=Oryza sativa subsp. japonica GN=GH3.5 PE=2 SV=1	--	--	--	--	--	--	--	--	GO:0031407//oxylipin metabolic process;GO:0010118//stomatal movement;GO:0006800//oxygen and reactive oxygen species metabolic process;GO:0009725//response to hormone stimulus;GO:0009611//response to wounding;GO:0007602//phototransduction;GO:0002218//activation of innate immune response;GO:0009639//response to red or far red light;GO:0009814//defense response, incompatible interaction	GO:0016779//nucleotidyltransferase activity;GO:0016881//acid-amino acid ligase activity;GO:0032559//adenyl ribonucleotide binding	GO:0043231//intracellular membrane-bounded organelle
Unigene22384_All	295	4.76868	0	-4.28739	0.00060201	0.000111283	--	--	--	--	--	--	--	--	--	--	--	--	--	--	-	-	-
Unigene22399_All	1057	17.0939	0.8976	-4.61271	5.15482e-38	9.55826e-39	gi|115474983|ref|NP_001061088.1|	1e-122	Os08g0169700 [Oryza sativa Japonica Group] >gi|113623057|dbj|BAF23002.1| Os08g0169700 [Oryza sativa Japonica Group]	sp|A8C754|THADA_CHICK	2e-34	Thyroid adenoma-associated protein homolog OS=Gallus gallus GN=THADA PE=2 SV=1	SPCC1494.07	6e-13	COG5543	Uncharacterized conserved protein	--	--	--	--	-	-	-
Unigene22406_All	216	9.04343	1.44633	-2.78489	0.000594136	0.000110013	gi|297598524|ref|NP_001045762.2|	5e-08	Os02g0127600 [Oryza sativa Japonica Group] >gi|255670569|dbj|BAF07676.2| Os02g0127600 [Oryza sativa Japonica Group]	--	--	--	--	--	--	--	--	--	--	--	-	-	GO:0043231//intracellular membrane-bounded organelle
Unigene22412_All	1426	17.4153	3.73244	-2.3154	9.90891e-29	1.83735e-29	gi|53791494|dbj|BAD52616.1|	1e-137	BWF1-like protein [Oryza sativa Japonica Group]	sp|Q55FJ0|LVSG_DICDI	3e-17	Probable inactive serine/threonine-protein kinase lvsG OS=Dictyostelium discoideum GN=lvsG PE=3 SV=1	all0438_2	1e-07	COG2319	FOG: WD40 repeat	K13124	3e-07	ath:AT5G64730	mitogen-activated protein kinase organizer 1	GO:0006464//protein modification process	GO:0016301//kinase activity;GO:0032559//adenyl ribonucleotide binding	-
Unigene22440_All	356	3.27868	0	-4.00728	0.00235208	0.000434637	gi|195647502|gb|ACG43219.1|	8e-16	B-cell receptor-associated protein 31-like containing protein [Zea mays] >gi|195650999|gb|ACG44967.1| B-cell receptor-associated protein 31-like containing protein [Zea mays]	--	--	--	--	--	--	--	--	--	--	--	GO:0015031//protein transport	-	GO:0043231//intracellular membrane-bounded organelle;GO:0031224//intrinsic to membrane;GO:0031410//cytoplasmic vesicle
Unigene22441_All	396	5.50657	0	-4.95481	7.04429e-06	1.30383e-06	gi|14486705|gb|AAK63247.1|AF367433_1	7e-41	phosphatidylinositol transfer-like protein III [Lotus japonicus]	--	--	--	--	--	--	--	--	--	--	--	GO:0051234//establishment of localization	GO:0005548//phospholipid transporter activity	GO:0016020//membrane
Unigene22447_All	208	7.82741	0	-4.44785	0.00024594	4.54984e-05	gi|4559351|gb|AAD23012.1|	8e-06	expressed protein [Arabidopsis thaliana] >gi|95147312|gb|ABF57291.1| At2g25010 [Arabidopsis thaliana]	--	--	--	--	--	--	--	--	--	--	--	-	-	-
Unigene22451_All	683	12.3864	2.56484	-2.36985	6.88195e-11	1.27608e-11	gi|124360728|gb|ABN08705.1|	1e-36	DDT; Homeodomain-related [Medicago truncatula]	--	--	--	--	--	--	--	--	--	--	--	GO:0010468//regulation of gene expression;GO:0006351//transcription, DNA-dependent	GO:0003677//DNA binding	GO:0043231//intracellular membrane-bounded organelle
Unigene22463_All	561	16.2407	3.87755	-2.0345	7.39004e-10	1.37006e-10	gi|238480948|ref|NP_001154269.1|	1e-15	WIP1 (WPP-DOMAIN INTERACTING PROTEIN 1); protein heterodimerization/ protein homodimerization [Arabidopsis thaliana] >gi|75151168|sp|Q8GXA4.1|WIP1_ARATH RecName: Full=WPP domain-interacting protein 1 >gi|27808594|gb|AAO24577.1| At4g26450 [Arabidopsis thaliana] >gi|156066956|gb|ABU43100.1| WPP-domain interacting protein 1 [Arabidopsis thaliana]	sp|Q8GXA4|WIP1_ARATH	7e-16	WPP domain-interacting protein 1 OS=Arabidopsis thaliana GN=WIP1 PE=1 SV=1	--	--	--	--	--	--	--	--	-	GO:0042802//identical protein binding;GO:0046983//protein dimerization activity	GO:0012505//endomembrane system;GO:0043231//intracellular membrane-bounded organelle;GO:0044444//cytoplasmic part
Unigene22473_All	213	8.42104	0	-4.65936	6.4623e-05	1.19585e-05	--	--	--	--	--	--	--	--	--	--	--	--	--	--	-	-	-
Unigene22478_All	276	19.2753	4.48581	-2.03	2.45567e-06	4.55307e-07	gi|152926164|gb|ABS32235.1|	1e-23	protein kinase [Carica papaya]	--	--	--	--	--	--	--	--	--	--	--	GO:0006464//protein modification process	GO:0004672//protein kinase activity;GO:0032559//adenyl ribonucleotide binding	GO:0016020//membrane
Unigene22485_All	232	9.32066	0	-4.90036	1.09351e-05	2.02395e-06	gi|15228737|ref|NP_191795.1|	7e-15	carbohydrate binding [Arabidopsis thaliana]	--	--	--	--	--	--	--	--	--	--	--	-	GO:0005488//binding	GO:0016020//membrane;GO:0005618//cell wall;GO:0031410//cytoplasmic vesicle;GO:0043231//intracellular membrane-bounded organelle
Unigene22486_All	339	4.85637	0	-4.52185	0.000157432	2.91131e-05	gi|113205319|gb|AAT38756.2|	5e-07	Putative methyltransferase family protein [Solanum demissum]	--	--	--	--	--	--	--	--	--	--	--	-	-	-
Unigene22488_All	526	22.4615	4.51825	-2.39107	8.54597e-15	1.58447e-15	--	--	--	--	--	--	--	--	--	--	--	--	--	--	-	-	-
Unigene22496_All	369	4.34538	0	-4.44785	0.00024594	4.54984e-05	gi|46518371|gb|AAS99667.1|	2e-14	At5g54850 [Arabidopsis thaliana] >gi|48310353|gb|AAT41804.1| At5g54850 [Arabidopsis thaliana]	--	--	--	--	--	--	--	--	--	--	--	-	-	-
Unigene2250_All	343	2.86547	15.2818	2.53704	1.49512e-08	2.77231e-09	--	--	--	--	--	--	--	--	--	--	--	--	--	--	-	-	-
Unigene22503_All	263	5.69939	0	-4.36985	0.000384514	7.10852e-05	gi|255543519|ref|XP_002512822.1|	3e-10	ATP binding protein, putative [Ricinus communis] >gi|223547833|gb|EEF49325.1| ATP binding protein, putative [Ricinus communis]	--	--	--	--	--	--	--	--	--	--	--	GO:0006464//protein modification process	GO:0016628//oxidoreductase activity, acting on the CH-CH group of donors, NAD or NADP as acceptor;GO:0004674//protein serine/threonine kinase activity;GO:0032559//adenyl ribonucleotide binding	GO:0031224//intrinsic to membrane
Unigene22511_All	865	11.9326	1.3162	-3.52185	1.03954e-18	1.92756e-19	gi|256674139|gb|ACV04899.1|	1e-118	callose synthase 10 [Arabidopsis thaliana]	sp|Q9SJM0|CALSA_ARATH	3e-114	Callose synthase 10 OS=Arabidopsis thaliana GN=CALS10 PE=2 SV=4	--	--	--	--	K11000	5e-138	rcu:RCOM_1507480	callose synthase [EC:2.4.1.-]	GO:0006074	GO:0035251//UDP-glucosyltransferase activity	GO:0043234//protein complex;GO:0044464//cell part
Unigene22520_All	371	34.3793	5.38301	-2.70894	3.9773e-18	7.37487e-19	gi|297605030|ref|NP_001056557.2|	2e-50	Os06g0105600 [Oryza sativa Japonica Group] >gi|255676640|dbj|BAF18471.2| Os06g0105600 [Oryza sativa Japonica Group]	sp|Q96JE7|SC16B_HUMAN	2e-11	Protein transport protein Sec16B OS=Homo sapiens GN=SEC16B PE=1 SV=2	--	--	--	--	--	--	--	--	-	-	-
Unigene22523_All	937	29.9917	5.84818	-2.59446	4.56132e-37	8.45477e-38	gi|297803560|ref|XP_002869664.1|	1e-14	zinc finger family protein [Arabidopsis lyrata subsp. lyrata] >gi|297315500|gb|EFH45923.1| zinc finger family protein [Arabidopsis lyrata subsp. lyrata]	--	--	--	--	--	--	--	--	--	--	--	-	-	-
Unigene22525_All	299	3.63666	0	-3.90036	0.00370655	0.000685061	gi|224086982|ref|XP_002308024.1|	2e-15	predicted protein [Populus trichocarpa] >gi|222854000|gb|EEE91547.1| predicted protein [Populus trichocarpa]	sp|Q9SAJ5|PP133_ARATH	7e-06	Pentatricopeptide repeat-containing protein At1g79540 OS=Arabidopsis thaliana GN=At1g79540 PE=2 SV=1	--	--	--	--	--	--	--	--	-	-	-
Unigene22528_All	200	17.878	0	-5.59224	1.13268e-08	2.0985e-09	gi|255545222|ref|XP_002513672.1|	5e-29	conserved hypothetical protein [Ricinus communis] >gi|223547580|gb|EEF49075.1| conserved hypothetical protein [Ricinus communis]	--	--	--	--	--	--	--	--	--	--	--	GO:0006730//one-carbon metabolic process;GO:0034641//cellular nitrogen compound metabolic process	GO:0016741//transferase activity, transferring one-carbon groups;GO:0005488//binding	-
Unigene22529_All	452	3.87349	0.839614	-2.59224	0.00206496	0.000382619	gi|30685043|ref|NP_850171.1|	3e-23	methyltransferase [Arabidopsis thaliana]	--	--	--	--	--	--	--	--	--	--	--	GO:0006259//DNA metabolic process	GO:0046914//transition metal ion binding;GO:0003676//nucleic acid binding;GO:0003824//catalytic activity	-
Unigene22538_All	502	8.43149	1.51197	-2.87235	2.46984e-07	4.57749e-08	gi|30681946|ref|NP_172556.2|	3e-39	AGD4 (ARF-GAP domain 4); ARF GTPase activator/ protein binding / zinc ion binding [Arabidopsis thaliana] >gi|75313633|sp|Q9SMX5.2|AGD4_ARATH RecName: Full=ADP-ribosylation factor GTPase-activating protein AGD4; Short=ARF GAP AGD4; AltName: Full=Protein ARF-GAP DOMAIN 4; Short=AtAGD4; AltName: Full=GCN4-complementing protein 1 >gi|6465806|emb|CAB61505.1| GCN4-complementing protein (GCP1) [Arabidop…	sp|Q9SMX5|AGD4_ARATH	2e-39	ADP-ribosylation factor GTPase-activating protein AGD4 OS=Arabidopsis thaliana GN=AGD4 PE=2 SV=2	--	--	--	--	K12489	8e-62	rcu:RCOM_0814510	Arf-GAP with coiled-coil, ANK repeat and PH domain-containing protein	GO:0032012//regulation of ARF protein signal transduction;GO:0009085//lysine biosynthetic process;GO:0009627//systemic acquired resistance	GO:0046914//transition metal ion binding;GO:0005083//small GTPase regulator activity;GO:0008483//transaminase activity	GO:0009532//plastid stroma
Unigene22547_All	478	16.2713	4.36669	-2.26405	1.03298e-09	1.91517e-10	--	--	--	--	--	--	--	--	--	--	--	--	--	--	-	-	-
Unigene22549_All	213	24.662	4.66092	-2.32331	5.312e-07	9.84808e-08	--	--	--	--	--	--	--	--	--	--	--	--	--	--	-	-	-
Unigene22555_All	508	7.02589	1.49412	-2.62619	6.84257e-06	1.26855e-06	--	--	--	--	--	--	--	--	--	--	--	--	--	--	-	-	-
Unigene22567_All	200	8.35483	0	-4.52185	0.000157432	2.91131e-05	gi|224129728|ref|XP_002320656.1|	1e-21	single myb histone [Populus trichocarpa] >gi|222861429|gb|EEE98971.1| single myb histone [Populus trichocarpa]	--	--	--	--	--	--	--	--	--	--	--	GO:0010038//response to metal ion;GO:0009725//response to hormone stimulus;GO:0010468//regulation of gene expression;GO:0006970//response to osmotic stress;GO:0034728	GO:0003690//double-stranded DNA binding;GO:0042802//identical protein binding;GO:0003697//single-stranded DNA binding	GO:0043231//intracellular membrane-bounded organelle;GO:0000785//chromatin
Unigene22571_All	697	28.9469	2.75244	-3.27521	7.42762e-34	1.37726e-34	gi|224099763|ref|XP_002311608.1|	1e-91	chromatin remodeling complex subunit [Populus trichocarpa] >gi|222851428|gb|EEE88975.1| chromatin remodeling complex subunit [Populus trichocarpa]	sp|Q8K1P7|SMCA4_RAT	2e-19	Transcription activator BRG1 OS=Rattus norvegicus GN=Smarca4 PE=1 SV=1	SPAC1250.01_1	4e-12	COG0553	Superfamily II DNA/RNA helicases, SNF2 family	K11647	8e-107	rcu:RCOM_0913820	SWI/SNF-related matrix-associated actin-dependent regulator of chromatin subfamily A member 2/4 [EC:3.6.1.-]	GO:0006970//response to osmotic stress	GO:0017111//nucleoside-triphosphatase activity;GO:0003676//nucleic acid binding;GO:0032559//adenyl ribonucleotide binding	-
Unigene22587_All	213	9.4602	0	-4.78489	2.65159e-05	4.91031e-06	gi|18411740|ref|NP_567217.1|	4e-16	protein transport protein-related [Arabidopsis thaliana]	--	--	--	--	--	--	--	--	--	--	--	GO:0048193//Golgi vesicle transport;GO:0015031//protein transport	GO:0046914//transition metal ion binding	GO:0012507//ER to Golgi transport vesicle membrane
Unigene22595_All	421	21.7712	5.03503	-2.17393	6.7744e-11	1.25605e-11	gi|28300299|gb|AAO37645.1|	7e-37	NBS-LRR resistance protein RGH1 [Manihot esculenta]	sp|Q7XBQ9|RGA2_SOLBU	1e-10	Disease resistance protein RGA2 OS=Solanum bulbocastanum GN=RGA2 PE=1 SV=1	--	--	--	--	--	--	--	--	-	GO:0000166//nucleotide binding	-
Unigene22598_All	275	7.81842	1.38002	-2.90036	0.000254865	4.72232e-05	gi|100801742|emb|CAK24965.1|	6e-11	Cys2-His2 zinc finger protein [Glycine max]	sp|Q39266|ZFP7_ARATH	1e-06	Zinc finger protein 7 OS=Arabidopsis thaliana GN=ZFP7 PE=2 SV=1	--	--	--	--	--	--	--	--	-	GO:0005488//binding	-
Unigene22600_All	320	10.8086	1.53318	-2.55748	1.5423e-05	2.85895e-06	gi|225440606|ref|XP_002277969.1|	4e-49	PREDICTED: similar to mRNA capping enzyme family protein [Vitis vinifera]	sp|O60942|MCE1_HUMAN	5e-14	mRNA-capping enzyme OS=Homo sapiens GN=RNGTT PE=1 SV=1	--	--	--	--	K01104	5e-07	olu:OSTLU_6967	protein-tyrosine phosphatase [EC:3.1.3.48]	GO:0006259//DNA metabolic process;GO:0006796//phosphate metabolic process;GO:0006397//mRNA processing;GO:0006464//protein modification process	GO:0008192;GO:0019204//nucleotide phosphatase activity;GO:0004721//phosphoprotein phosphatase activity;GO:0032559//adenyl ribonucleotide binding	GO:0043231//intracellular membrane-bounded organelle
Unigene22603_All	863	29.4305	6.86464	-2.12397	8.29526e-27	1.53814e-27	gi|4850395|gb|AAD31065.1|AC007357_14	2e-61	EST gb|N37870 comes from this gene [Arabidopsis thaliana]	sp|Q5RAS2|GLE1_PONAB	6e-16	Nucleoporin GLE1 OS=Pongo abelii GN=GLE1 PE=2 SV=1	--	--	--	--	--	--	--	--	GO:0006406//mRNA export from nucleus	-	GO:0005635//nuclear envelope
Unigene22607_All	261	5.08395	0	-4.19992	0.000948326	0.000175333	gi|2494131|gb|AAB80640.1|	7e-18	Strong similarity to Lycopersicon aldehyde oxidase (gb|U82559) [Arabidopsis thaliana]	sp|Q7G191|ALDO4_ARATH	4e-18	Aldehyde oxidase 4 OS=Arabidopsis thaliana GN=AAO4 PE=2 SV=2	--	--	--	--	K11817	6e-16	ath:AT5G20960	indole-3-acetaldehyde oxidase [EC:1.2.3.7]	GO:0009687//abscisic acid metabolic process;GO:0019757	GO:0030554//adenyl nucleotide binding;GO:0051536//iron-sulfur cluster binding;GO:0004031//aldehyde oxidase activity;GO:0046914//transition metal ion binding;GO:0019115//benzaldehyde dehydrogenase activity	GO:0043231//intracellular membrane-bounded organelle;GO:0044444//cytoplasmic part
Unigene22625_All	258	10.145	0.950807	-3.10681	4.61194e-05	8.54825e-06	--	--	--	--	--	--	--	--	--	--	--	--	--	--	-	-	-
Unigene22626_All	257	5.68854	0	-4.36985	0.000384514	7.10852e-05	--	--	--	--	--	--	--	--	--	--	--	--	--	--	-	-	-
Unigene22635_All	202	12.4082	66.3203	2.46304	3.11354e-18	5.77325e-19	--	--	--	--	--	--	--	--	--	--	--	--	--	--	-	-	-
Unigene22641_All	320	17.7368	3.10243	-2.52185	1.53858e-08	2.85259e-09	gi|30684030|ref|NP_568262.2|	9e-15	DGS1 (DGD1 SUPPRESSOR 1) [Arabidopsis thaliana] >gi|30725404|gb|AAP37724.1| At5g12290 [Arabidopsis thaliana]	--	--	--	--	--	--	--	--	--	--	--	GO:0042743//hydrogen peroxide metabolic process;GO:0009247//glycolipid biosynthetic process	-	GO:0031410//cytoplasmic vesicle;GO:0032991;GO:0031966//mitochondrial membrane
Unigene22642_All	449	7.36069	0.422612	-4.52185	6.16891e-08	1.14348e-08	gi|297804088|ref|XP_002869928.1|	4e-42	pentatricopeptide repeat-containing protein [Arabidopsis lyrata subsp. lyrata] >gi|297315764|gb|EFH46187.1| pentatricopeptide repeat-containing protein [Arabidopsis lyrata subsp. lyrata]	sp|Q9SVH3|PP328_ARATH	2e-39	Pentatricopeptide repeat-containing protein At4g20740 OS=Arabidopsis thaliana GN=At4g20740 PE=2 SV=1	--	--	--	--	--	--	--	--	-	-	-
Unigene22644_All	312	6.4584	1.39443	-2.19992	0.0027994	0.000518934	--	--	--	--	--	--	--	--	--	--	--	--	--	--	-	-	-
Unigene22646_All	208	5.55232	0	-4.00728	0.00235208	0.000434637	--	--	--	--	--	--	--	--	--	--	--	--	--	--	-	-	-
Unigene22663_All	219	6.28412	0.866451	-3.19992	0.00283231	0.000524681	gi|20260160|gb|AAM12978.1|	1e-22	transporter-like protein [Arabidopsis thaliana] >gi|22136244|gb|AAM91200.1| transporter-like protein [Arabidopsis thaliana]	--	--	--	--	--	--	--	--	--	--	--	GO:0006810//transport	-	GO:0031224//intrinsic to membrane
Unigene22671_All	225	21.7341	4.95747	-2.0579	6.23258e-06	1.15551e-06	gi|79403309|ref|NP_188209.3|	1e-21	protein binding [Arabidopsis thaliana]	--	--	--	--	--	--	--	--	--	--	--	GO:0003002;GO:0009725//response to hormone stimulus;GO:0003006//reproductive developmental process	GO:0042802//identical protein binding;GO:0030528//transcription regulator activity	GO:0043231//intracellular membrane-bounded organelle;GO:0044444//cytoplasmic part
Unigene22682_All	340	23.4886	4.79157	-2.46296	5.01428e-11	9.29639e-12	gi|297826141|ref|XP_002880953.1|	6e-25	alpha-L-fucosidase 1 [Arabidopsis lyrata subsp. lyrata] >gi|297326792|gb|EFH57212.1| alpha-L-fucosidase 1 [Arabidopsis lyrata subsp. lyrata]	sp|Q8GW72|FUCO1_ARATH	4e-25	Alpha-L-fucosidase 1 OS=Arabidopsis thaliana GN=FUC1 PE=1 SV=1	SP2146	8e-12	COG3669	Alpha-L-fucosidase	K01206	7e-31	rcu:RCOM_0473780	alpha-L-fucosidase [EC:3.2.1.51]	GO:0044238//primary metabolic process	GO:0043167//ion binding;GO:0015928//fucosidase activity	GO:0031410//cytoplasmic vesicle
Unigene22688_All	530	20.5871	3.7681	-2.49948	1.44529e-14	2.67991e-15	gi|15146308|gb|AAK83637.1|	7e-23	AT3g15350/K7L4_15 [Arabidopsis thaliana]	--	--	--	--	--	--	--	--	--	--	--	GO:0005975//carbohydrate metabolic process	GO:0035252//UDP-xylosyltransferase activity	GO:0031224//intrinsic to membrane
Unigene22692_All	201	15.5867	0	-5.44785	6.13982e-08	1.13739e-08	gi|255582003|ref|XP_002531799.1|	6e-11	ATP binding protein, putative [Ricinus communis] >gi|223528565|gb|EEF30587.1| ATP binding protein, putative [Ricinus communis]	--	--	--	--	--	--	--	--	--	--	--	GO:0006464//protein modification process;GO:0008037//cell recognition	GO:0030246//carbohydrate binding;GO:0004702//receptor signaling protein serine/threonine kinase activity;GO:0004713//protein tyrosine kinase activity;GO:0032559//adenyl ribonucleotide binding	-
Unigene22695_All	1011	9.8987	1.58857	-2.50978	1.1329e-13	2.10067e-14	gi|224132518|ref|XP_002328309.1|	2e-35	chromatin remodeling complex subunit [Populus trichocarpa] >gi|222837824|gb|EEE76189.1| chromatin remodeling complex subunit [Populus trichocarpa]	--	--	--	--	--	--	--	--	--	--	--	GO:0009987//cellular process	GO:0005488//binding	GO:0043229//intracellular organelle
Unigene22701_All	224	5.84242	0	-4.10681	0.00149284	0.000275922	--	--	--	--	--	--	--	--	--	--	--	--	--	--	-	-	-
Unigene22712_All	521	5.75408	0.706262	-2.78489	2.26357e-05	4.196e-06	--	--	--	--	--	--	--	--	--	--	--	--	--	--	-	-	-
Unigene22713_All	226	44.6892	4.93553	-3.10681	6.44128e-17	1.19423e-17	gi|6714534|dbj|BAA89481.1|	2e-29	beta-1,3-glucanase [Salix gilgiana]	sp|Q06915|EA6_ARATH	1e-20	Probable glucan endo-1,3-beta-glucosidase A6 OS=Arabidopsis thaliana GN=A6 PE=2 SV=1	--	--	--	--	--	--	--	--	GO:0010208//pollen wall assembly;GO:0003006//reproductive developmental process;GO:0044238//primary metabolic process	GO:0043167//ion binding;GO:0008422//beta-glucosidase activity	-
Unigene22731_All	365	9.72862	1.03974	-3.59224	2.34678e-07	4.34741e-08	gi|145331998|ref|NP_001078121.1|	6e-25	IBM1 (increase in bonsai methylation 1); histone demethylase(H3-K9 specific) / transcription factor [Arabidopsis thaliana]	--	--	--	--	--	--	--	K11449	7e-29	vvi:100261347	jumonji domain-containing protein 1 [EC:1.14.11.-]	GO:0048827//phyllome development;GO:0048229//gametophyte development;GO:0070076//histone lysine demethylation;GO:0009791//post-embryonic development;GO:0006306//DNA methylation	GO:0046914//transition metal ion binding	-
Unigene22744_All	465	11.3486	0	-6.1772	2.06363e-12	3.82525e-13	gi|115452667|ref|NP_001049934.1|	5e-52	Os03g0314500 [Oryza sativa Japonica Group] >gi|108707813|gb|ABF95608.1| WD40-like Beta Propeller Repeat family protein, expressed [Oryza sativa (japonica cultivar-group)] >gi|113548405|dbj|BAF11848.1| Os03g0314500 [Oryza sativa Japonica Group]	--	--	--	--	--	--	--	--	--	--	--	-	-	GO:0031410//cytoplasmic vesicle
Unigene22749_All	364	4.75991	0.521299	-3.52185	0.000479117	8.87669e-05	gi|297611701|ref|NP_001067756.2|	1e-15	Os11g0310800 [Oryza sativa Japonica Group] >gi|108864297|gb|ABA92900.2| Helicase associated domain family protein, expressed [Oryza sativa (japonica cultivar-group)] >gi|255680028|dbj|BAF28119.2| Os11g0310800 [Oryza sativa Japonica Group]	--	--	--	--	--	--	--	--	--	--	--	GO:0006139//nucleobase, nucleoside, nucleotide and nucleic acid metabolic process	GO:0019205//nucleobase, nucleoside, nucleotide kinase activity;GO:0003724//RNA helicase activity;GO:0003676//nucleic acid binding;GO:0016776//phosphotransferase activity, phosphate group as acceptor;GO:0042623//ATPase activity, coupled;GO:0032559//adenyl ribonucleotide binding	-
Unigene22756_All	1186	12.8212	2.72781	-2.2081	3.41655e-17	6.3351e-18	gi|15224649|ref|NP_180687.1|	3e-40	ubiquitin thiolesterase [Arabidopsis thaliana] >gi|79323710|ref|NP_001031455.1| ubiquitin thiolesterase [Arabidopsis thaliana]	--	--	--	--	--	--	--	--	--	--	--	GO:0019941//modification-dependent protein catabolic process	-	GO:0043231//intracellular membrane-bounded organelle
Unigene22769_All	217	11.0418	1.69568	-2.42232	0.000591161	0.000109586	--	--	--	--	--	--	--	--	--	--	--	--	--	--	-	-	-
Unigene22773_All	533	7.2956	1.75839	-2.16955	2.73764e-05	5.07544e-06	gi|22329713|ref|NP_173578.2|	5e-68	protein kinase family protein [Arabidopsis thaliana] >gi|18086338|gb|AAL57632.1| At1g21590/F24J8_9 [Arabidopsis thaliana] >gi|22655342|gb|AAM98263.1| At1g21590/F24J8_9 [Arabidopsis thaliana]	sp|Q9FE20|PBS1_ARATH	1e-34	Serine/threonine-protein kinase PBS1 OS=Arabidopsis thaliana GN=PBS1 PE=1 SV=1	BH2504_1	9e-14	COG0515	Serine/threonine protein kinase	K13430	7e-36	osa:4329463	serine/threonine-protein kinase PBS1 [EC:2.7.11.1]	GO:0050896//response to stimulus;GO:0006464//protein modification process	GO:0004683//calmodulin-dependent protein kinase activity;GO:0032559//adenyl ribonucleotide binding	-
Unigene22774_All	675	14.6721	0	-7.0579	3.46278e-21	6.42082e-22	gi|186510627|ref|NP_189916.4|	7e-90	ATMIN7 (ARABIDOPSIS THALIANA HOPM INTERACTOR 7); guanyl-nucleotide exchange factor/ protein binding [Arabidopsis thaliana]	sp|Q9UT02|SEC7A_SCHPO	1e-22	Protein transport protein sec71 OS=Schizosaccharomyces pombe GN=sec71 PE=1 SV=1	SPAC4D7.01c	3e-23	COG5307	SEC7 domain proteins	K13462	5e-106	rcu:RCOM_0708240	guanine nucleotide-exchange factor	GO:0032011//ARF protein signal transduction	GO:0005083//small GTPase regulator activity	GO:0044464//cell part
Unigene22793_All	511	6.43197	0	-5.48533	4.01042e-08	7.42833e-09	gi|42475462|dbj|BAD10885.1|	2e-09	zinc finger protein [Malus x domestica]	--	--	--	--	--	--	--	--	--	--	--	-	GO:0005488//binding	-
Unigene22796_All	264	13.0791	3.5938	-2.19992	9.95986e-05	1.84648e-05	gi|284433794|gb|ADB85103.1|	1e-10	glutathione S-transferase omega [Jatropha curcas]	--	--	--	--	--	--	--	--	--	--	--	-	GO:0003824//catalytic activity	-
Unigene22808_All	263	9.27349	1.44299	-3.0579	7.11126e-05	1.31768e-05	gi|30678214|ref|NP_171697.3|	1e-18	armadillo/beta-catenin repeat family protein / kinesin motor family protein [Arabidopsis thaliana] >gi|193806751|sp|Q9LPC6.2|ARK2_ARATH RecName: Full=Armadillo repeat-containing kinesin-like protein 2 >gi|162958325|dbj|BAF95586.1| armadillo repeat kinesin2 [Arabidopsis thaliana]	sp|Q9LPC6|ARK2_ARATH	8e-19	Armadillo repeat-containing kinesin-like protein 2 OS=Arabidopsis thaliana GN=ARK2 PE=1 SV=2	--	--	--	--	--	--	--	--	GO:0006468//protein amino acid phosphorylation;GO:0007017//microtubule-based process;GO:0048513//organ development;GO:0008104//protein localization	GO:0003774//motor activity;GO:0032559//adenyl ribonucleotide binding;GO:0004702//receptor signaling protein serine/threonine kinase activity	GO:0043231//intracellular membrane-bounded organelle;GO:0015630//microtubule cytoskeleton;GO:0044444//cytoplasmic part;GO:0016020//membrane
Unigene22819_All	234	9.45174	0	-4.90036	1.09351e-05	2.02395e-06	gi|30682817|ref|NP_180131.2|	8e-10	SPIK (Shaker Pollen Inward K+ channel); cyclic nucleotide binding / inward rectifier potassium channel/ potassium channel [Arabidopsis thaliana]	sp|Q8GXE6|AKT6_ARATH	5e-10	Potassium channel AKT6 OS=Arabidopsis thaliana GN=AKT6 PE=1 SV=2	--	--	--	--	--	--	--	--	GO:0030001//metal ion transport	GO:0005267//potassium channel activity	GO:0043231//intracellular membrane-bounded organelle;GO:0031224//intrinsic to membrane
Unigene22838_All	644	9.28278	0.380914	-4.30845	1.2854e-12	2.38286e-13	gi|15235410|ref|NP_192994.1|	8e-21	UPL5 (UBIQUITIN PROTEIN LIGASE 5); acid-amino acid ligase/ binding / ubiquitin-protein ligase [Arabidopsis thaliana] >gi|75207797|sp|Q9SU29.1|UPL5_ARATH RecName: Full=E3 ubiquitin-protein ligase UPL5; Short=Ubiquitin-protein ligase 5 >gi|5823568|emb|CAB41727.2| polyubiquitin-like protein [Arabidopsis thaliana] >gi|7267959|emb|CAB78300.1| polyubiquitin-like protein [Arabidopsis thaliana] >gi|11073…	sp|Q9SU29|UPL5_ARATH	5e-21	E3 ubiquitin-protein ligase UPL5 OS=Arabidopsis thaliana GN=UPL5 PE=2 SV=1	SPAC19D5.04	9e-06	COG5021	Ubiquitin-protein ligase	K10591	4e-22	ath:AT4G12570	E3 ubiquitin-protein ligase NEDD4 [EC:6.3.2.19]	GO:0010260//organ senescence;GO:0009719//response to endogenous stimulus;GO:0032446//protein modification by small protein conjugation;GO:0000302//response to reactive oxygen species	GO:0005488//binding;GO:0019787//small conjugating protein ligase activity	GO:0044424//intracellular part
Unigene22841_All	251	12.2619	3.77994	-2.08745	0.000301995	5.59855e-05	--	--	--	--	--	--	--	--	--	--	--	--	--	--	-	-	-
Unigene22845_All	307	7.1641	1.85426	-2.3154	0.00129825	0.000240649	gi|115469258|ref|NP_001058228.1|	3e-09	Os06g0651300 [Oryza sativa Japonica Group] >gi|113596268|dbj|BAF20142.1| Os06g0651300 [Oryza sativa Japonica Group]	--	--	--	--	--	--	--	--	--	--	--	-	GO:0046914//transition metal ion binding	GO:0043231//intracellular membrane-bounded organelle
Unigene22851_All	372	10.2716	1.97829	-2.13852	3.98811e-05	7.39401e-06	gi|34850945|dbj|BAC87845.1|	1e-29	leucine-rich repeat receptor-like protein kinase 1 [Populus nigra]	sp|C0LGW6|ERL1_ARATH	4e-19	LRR receptor-like serine/threonine-protein kinase ERL1 OS=Arabidopsis thaliana GN=ERL1 PE=2 SV=1	MA2301_1	1e-10	COG4886	Leucine-rich repeat (LRR) protein	K03660	6e-21	osa:4329639	N-glycosylase/DNA lyase [EC:3.2.2.- 4.2.99.18]	-	GO:0016301//kinase activity	-
Unigene22852_All	491	19.8953	3.18133	-2.71089	3.30024e-14	6.11886e-15	gi|225461945|ref|XP_002268896.1|	4e-63	PREDICTED: similar to E3 ubiquitin-protein ligase UPL1 [Vitis vinifera]	sp|Q8GY23|UPL1_ARATH	1e-56	E3 ubiquitin-protein ligase UPL1 OS=Arabidopsis thaliana GN=UPL1 PE=1 SV=3	--	--	--	--	K10592	1e-54	ath:AT1G70320	E3 ubiquitin-protein ligase HUWE1 [EC:6.3.2.19]	GO:0019941//modification-dependent protein catabolic process;GO:0032446//protein modification by small protein conjugation	GO:0019787//small conjugating protein ligase activity	GO:0043234//protein complex;GO:0043231//intracellular membrane-bounded organelle;GO:0044444//cytoplasmic part
Unigene22855_All	230	14.3974	1.65002	-3.48533	8.89e-07	1.64769e-07	gi|115434054|ref|NP_001041785.1|	2e-25	Os01g0107900 [Oryza sativa Japonica Group] >gi|113531316|dbj|BAF03699.1| Os01g0107900 [Oryza sativa Japonica Group]	sp|Q93YW0|EXEC1_ARATH	6e-19	Protein EXECUTER 1, chloroplastic OS=Arabidopsis thaliana GN=EX1 PE=1 SV=1	--	--	--	--	--	--	--	--	-	-	GO:0034357;GO:0043231//intracellular membrane-bounded organelle
Unigene22866_All	372	8.07462	0	-5.40938	9.39329e-08	1.74102e-08	--	--	--	--	--	--	--	--	--	--	--	--	--	--	-	-	-
Unigene22881_All	478	8.48264	0	-5.78489	9.29241e-10	1.72169e-10	gi|186523158|ref|NP_197072.3|	1e-57	binding [Arabidopsis thaliana]	--	--	--	--	--	--	--	--	--	--	--	-	-	-
Unigene22882_All	398	14.7268	0.616352	-4.28739	2.0136e-12	3.7328e-13	gi|186510961|ref|NP_190793.2|	5e-10	DNA binding / transcription factor [Arabidopsis thaliana]	--	--	--	--	--	--	--	--	--	--	--	-	-	-
Unigene22886_All	278	19.4934	2.04769	-3.56916	2.81086e-10	5.21201e-11	gi|225461945|ref|XP_002268896.1|	1e-35	PREDICTED: similar to E3 ubiquitin-protein ligase UPL1 [Vitis vinifera]	sp|Q8GY23|UPL1_ARATH	2e-32	E3 ubiquitin-protein ligase UPL1 OS=Arabidopsis thaliana GN=UPL1 PE=1 SV=3	--	--	--	--	K10592	3e-30	ath:AT1G70320	E3 ubiquitin-protein ligase HUWE1 [EC:6.3.2.19]	GO:0019941//modification-dependent protein catabolic process;GO:0032446//protein modification by small protein conjugation	GO:0019787//small conjugating protein ligase activity	GO:0043234//protein complex;GO:0043231//intracellular membrane-bounded organelle;GO:0044444//cytoplasmic part
Unigene22891_All	313	3.55277	0	-3.90036	0.00370655	0.000685061	gi|115442029|ref|NP_001045294.1|	3e-08	Os01g0931100 [Oryza sativa Japonica Group] >gi|113534825|dbj|BAF07208.1| Os01g0931100 [Oryza sativa Japonica Group]	--	--	--	--	--	--	--	K10532	2e-23	rcu:RCOM_1353730	heparan-alpha-glucosaminide N-acetyltransferase [EC:2.3.1.78]	-	-	GO:0044464//cell part
Unigene22899_All	295	7.16491	0	-4.78489	2.65159e-05	4.91031e-06	--	--	--	--	--	--	--	--	--	--	--	--	--	--	-	-	-
Unigene22902_All	206	16.0149	2.76339	-2.90036	6.41215e-06	1.1888e-06	--	--	--	--	--	--	--	--	--	--	--	--	--	--	-	-	-
Unigene22916_All	228	21.4765	0.537957	-5.03281	3.36382e-11	6.23702e-12	gi|227204361|dbj|BAH57032.1|	2e-12	AT4G31860 [Arabidopsis thaliana]	sp|Q9SZ53|P2C60_ARATH	1e-12	Probable protein phosphatase 2C 60 OS=Arabidopsis thaliana GN=At4g31860 PE=2 SV=1	--	--	--	--	K01090	7e-12	osa:4328505	protein phosphatase [EC:3.1.3.16]	GO:0006464//protein modification process	GO:0043169//cation binding;GO:0004721//phosphoprotein phosphatase activity	GO:0043234//protein complex;GO:0016020//membrane
Unigene22940_All	222	1.43874	10.2569	2.38504	0.00343878	0.000637408	--	--	--	--	--	--	--	--	--	--	--	--	--	--	-	-	-
Unigene22942_All	255	5.20357	0	-4.19992	0.000948326	0.000175333	gi|224109680|ref|XP_002315275.1|	1e-11	predicted protein [Populus trichocarpa] >gi|222864315|gb|EEF01446.1| predicted protein [Populus trichocarpa]	--	--	--	--	--	--	--	--	--	--	--	-	-	-
Unigene22949_All	200	14.3464	2.84629	-2.65936	7.86626e-05	1.458e-05	gi|30681478|ref|NP_850942.1|	4e-19	LRR XI-23; ATP binding / kinase/ protein kinase/ protein serine/threonine kinase [Arabidopsis thaliana] >gi|17065208|gb|AAL32758.1| Unknown protein [Arabidopsis thaliana] >gi|224589386|gb|ACN59227.1| leucine-rich repeat receptor-like protein kinase [Arabidopsis thaliana]	sp|Q9LJM4|IKU2_ARATH	1e-18	Receptor-like protein kinase HAIKU2 OS=Arabidopsis thaliana GN=IKU2 PE=1 SV=1	--	--	--	--	K08286	3e-11	ath:AT4G28490	protein-serine/threonine kinase [EC:2.7.11.-]	GO:0003006//reproductive developmental process;GO:0006464//protein modification process	GO:0004672//protein kinase activity;GO:0004871//signal transducer activity;GO:0008238//exopeptidase activity;GO:0016491//oxidoreductase activity;GO:0032559//adenyl ribonucleotide binding	GO:0031224//intrinsic to membrane;GO:0043231//intracellular membrane-bounded organelle;GO:0031410//cytoplasmic vesicle
Unigene22950_All	213	7.72915	1.78172	-2.52185	0.00310817	0.000576052	gi|22326836|ref|NP_197125.2|	1e-17	HEAT repeat-containing protein [Arabidopsis thaliana] >gi|17978919|gb|AAL47427.1| AT5g16210/T21H19_130 [Arabidopsis thaliana]	--	--	--	--	--	--	--	--	--	--	--	-	-	-
Unigene22953_All	247	9.25145	3.07292	-2.00728	0.00231654	0.000429303	gi|193734712|gb|ACF19982.1|	7e-34	MYC2 [Hevea brasiliensis]	sp|O23090|BH014_ARATH	7e-12	Transcription factor bHLH14 OS=Arabidopsis thaliana GN=BHLH14 PE=2 SV=1	--	--	--	--	K13422	1e-12	ath:AT1G32640	transcription factor MYC2	GO:0009725//response to hormone stimulus;GO:0009813//flavonoid biosynthetic process;GO:0009414//response to water deprivation;GO:0009743//response to carbohydrate stimulus;GO:0045449//regulation of transcription;GO:0034599//cellular response to oxidative stress;GO:0010557//positive regulation of macromolecule biosynthetic process	GO:0030528//transcription regulator activity;GO:0003676//nucleic acid binding;GO:0016628//oxidoreductase activity, acting on the CH-CH group of donors, NAD or NADP as acceptor	GO:0043231//intracellular membrane-bounded organelle
Unigene22954_All	271	7.68466	1.40039	-2.84378	0.000387966	7.19036e-05	--	--	--	--	--	--	--	--	--	--	--	--	--	--	-	-	-
Unigene22955_All	287	7.94156	0	-4.95481	7.04429e-06	1.30383e-06	gi|297827705|ref|XP_002881735.1|	7e-44	heat repeat-containing protein [Arabidopsis lyrata subsp. lyrata] >gi|297327574|gb|EFH57994.1| heat repeat-containing protein [Arabidopsis lyrata subsp. lyrata]	sp|Q28FH2|NTKL_XENTR	1e-19	N-terminal kinase-like protein OS=Xenopus tropicalis GN=scyl1 PE=2 SV=1	--	--	--	--	K08876	1e-46	pop:POPTR_823805	SCY1-like	GO:0006464//protein modification process	GO:0016301//kinase activity;GO:0032559//adenyl ribonucleotide binding	-
Unigene22963_All	444	3.99881	0	-4.59224	0.000100643	1.86223e-05	gi|60459560|gb|AAX18166.2|	1e-51	CNGC2 [Gossypium hirsutum]	sp|O65718|CNGC2_ARATH	2e-47	Cyclic nucleotide-gated ion channel 2 OS=Arabidopsis thaliana GN=CNGC2 PE=1 SV=1	--	--	--	--	K05391	2e-48	ath:AT5G15410	cyclic nucleotide gated channel, other eukaryote	GO:0006810//transport;GO:0033554//cellular response to stress	GO:0005249//voltage-gated potassium channel activity;GO:0005221//intracellular cyclic nucleotide activated cation channel activity;GO:0005515//protein binding;GO:0000166//nucleotide binding	GO:0031224//intrinsic to membrane;GO:0043231//intracellular membrane-bounded organelle
Unigene22968_All	221	14.455	3.43444	-2.44785	5.15202e-05	9.53946e-06	--	--	--	--	--	--	--	--	--	--	--	--	--	--	-	-	-
Unigene22974_All	589	6.52918	0.624724	-3.13852	3.20121e-07	5.93479e-08	gi|30680203|ref|NP_195998.2|	2e-14	TRFL10 (TRF-LIKE 10); DNA binding [Arabidopsis thaliana]	--	--	--	--	--	--	--	--	--	--	--	GO:0009719//response to endogenous stimulus;GO:0010033//response to organic substance	GO:0046872//metal ion binding	-
Unigene22987_All	377	6.3556	0	-5.00728	4.55121e-06	8.42483e-07	gi|48310064|gb|AAT41746.1|	9e-12	At4g28840 [Arabidopsis thaliana] >gi|50198849|gb|AAT70453.1| At4g28840 [Arabidopsis thaliana]	--	--	--	--	--	--	--	--	--	--	--	-	-	-
Unigene22997_All	221	14.4284	0.85861	-4.40938	2.34529e-07	4.34741e-08	gi|225450356|ref|XP_002274890.1|	7e-34	PREDICTED: similar to protein kinase family protein [Vitis vinifera]	sp|P40494|PRK1_YEAST	9e-12	Actin-regulating kinase PRK1 OS=Saccharomyces cerevisiae GN=PRK1 PE=1 SV=1	YBR059c	2e-06	COG0515	Serine/threonine protein kinase	K08853	3e-30	ath:AT2G32850	AP2-associated kinase [EC:2.7.11.1]	GO:0006464//protein modification process	GO:0004672//protein kinase activity;GO:0032559//adenyl ribonucleotide binding	-
Unigene23011_All	430	3.6716	0	-4.44785	0.00024594	4.54984e-05	gi|15228119|ref|NP_181269.1|	2e-43	pentatricopeptide (PPR) repeat-containing protein [Arabidopsis thaliana] >gi|75216847|sp|Q9ZUT4.1|PP192_ARATH RecName: Full=Pentatricopeptide repeat-containing protein At2g37320 >gi|37202040|gb|AAQ89635.1| At2g37320 [Arabidopsis thaliana]	sp|Q9ZUT4|PP192_ARATH	1e-43	Pentatricopeptide repeat-containing protein At2g37320 OS=Arabidopsis thaliana GN=PCMP-E50 PE=2 SV=1	--	--	--	--	K03798	1e-19	rcu:RCOM_0340700	cell division protease FtsH [EC:3.4.24.-]	-	-	-
Unigene23029_All	419	9.0171	0	-5.69178	3.22891e-09	5.9818e-10	gi|224460065|gb|ACN43583.1|	9e-38	nuclear cap-binding protein [Solanum tuberosum] >gi|224460077|gb|ACN43589.1| nuclear cap-binding protein [Solanum tuberosum]	sp|Q9SIU2|NCBP1_ARATH	3e-37	Nuclear cap-binding protein subunit 1 OS=Arabidopsis thaliana GN=ABH1 PE=1 SV=2	--	--	--	--	K12882	1e-42	vvi:100265341	nuclear cap-binding protein subunit 1	GO:0009725//response to hormone stimulus;GO:0035196//production of miRNAs involved in gene silencing by miRNA;GO:0008380//RNA splicing;GO:0048571;GO:0009653//anatomical structure morphogenesis	GO:0008135//translation factor activity, nucleic acid binding	GO:0043231//intracellular membrane-bounded organelle
Unigene2305_All	245	12.3106	1.00126	-3.40938	2.14862e-06	3.98195e-07	gi|224114894|ref|XP_002332256.1|	3e-22	predicted protein [Populus trichocarpa] >gi|222832021|gb|EEE70498.1| predicted protein [Populus trichocarpa]	--	--	--	--	--	--	--	--	--	--	--	-	-	-
Unigene23052_All	389	7.8017	0.975593	-3.36985	3.34384e-06	6.19778e-07	gi|224055195|ref|XP_002298432.1|	4e-64	cellulose synthase [Populus trichocarpa] >gi|222845690|gb|EEE83237.1| cellulose synthase [Populus trichocarpa]	sp|Q84ZN6|CESA8_ORYSJ	6e-63	Probable cellulose synthase A catalytic subunit 8 [UDP-forming] OS=Oryza sativa subsp. japonica GN=CESA8 PE=2 SV=1	--	--	--	--	K10999	2e-65	pop:POPTR_706420	cellulose synthase A [EC:2.4.1.12]	GO:0045229//external encapsulating structure organization;GO:0009250//glucan biosynthetic process	GO:0016759//cellulose synthase activity;GO:0046914//transition metal ion binding	GO:0031224//intrinsic to membrane
Unigene23064_All	274	5.47058	41.7729	2.91555	6.0114e-18	1.11452e-18	--	--	--	--	--	--	--	--	--	--	--	--	--	--	-	-	-
Unigene23066_All	278	4.39714	0	-4.10681	0.00149284	0.000275922	--	--	--	--	--	--	--	--	--	--	--	--	--	--	-	-	-
Unigene23067_All	337	15.0962	0	-6.0579	1.54643e-11	2.86589e-12	gi|34146840|gb|AAQ62428.1|	4e-44	At5g23100 [Arabidopsis thaliana]	--	--	--	--	--	--	--	--	--	--	--	-	-	GO:0043231//intracellular membrane-bounded organelle
Unigene23068_All	213	7.84491	0.575841	-3.52185	0.000479117	8.87669e-05	gi|115473379|ref|NP_001060288.1|	1e-08	Os07g0618600 [Oryza sativa Japonica Group] >gi|113611824|dbj|BAF22202.1| Os07g0618600 [Oryza sativa Japonica Group]	--	--	--	--	--	--	--	--	--	--	--	-	GO:0046914//transition metal ion binding	-
Unigene23086_All	387	10.4621	1.96127	-2.75451	1.31931e-06	2.44575e-07	gi|15230368|ref|NP_191325.1|	7e-41	NRPA1; DNA binding / DNA-directed RNA polymerase/ zinc ion binding [Arabidopsis thaliana] >gi|4678281|emb|CAB41189.1| DNA-directed RNA polymerase I 190K chain-like protein [Arabidopsis thaliana]	sp|P15398|RPA1_SCHPO	9e-28	DNA-directed RNA polymerase I subunit rpa1 OS=Schizosaccharomyces pombe GN=rpa1 PE=1 SV=2	SPBC4C3.05c	2e-28	COG0086	DNA-directed RNA polymerase, beta' subunit/160 kD subunit	K02999	2e-61	rcu:RCOM_0090500	DNA-directed RNA polymerase I subunit A1 [EC:2.7.7.6]	GO:0010467//gene expression	GO:0034062//RNA polymerase activity;GO:0046914//transition metal ion binding;GO:0003676//nucleic acid binding	GO:0043231//intracellular membrane-bounded organelle
Unigene23097_All	370	32.9282	7.48013	-2.33947	7.75409e-15	1.43779e-15	gi|115445159|ref|NP_001046359.1|	3e-19	Os02g0229400 [Oryza sativa Japonica Group] >gi|113535890|dbj|BAF08273.1| Os02g0229400 [Oryza sativa Japonica Group] >gi|295639543|gb|ADG21983.1| tonoplast monosaccharide transporter 2 [Oryza sativa Japonica Group]	sp|Q8LPQ8|MSSP2_ARATH	7e-19	Monosaccharide-sensing protein 2 OS=Arabidopsis thaliana GN=MSSP2 PE=2 SV=2	--	--	--	--	--	--	--	--	GO:0006810//transport;GO:0008152//metabolic process	GO:0016628//oxidoreductase activity, acting on the CH-CH group of donors, NAD or NADP as acceptor;GO:0005402	GO:0043231//intracellular membrane-bounded organelle;GO:0031224//intrinsic to membrane
Unigene23100_All	211	10.8605	1.7986	-2.95481	0.000166764	3.09017e-05	--	--	--	--	--	--	--	--	--	--	--	--	--	--	-	-	-
Unigene23127_All	437	3.06462	0	-4.19992	0.000948326	0.000175333	gi|224128608|ref|XP_002320374.1|	7e-07	predicted protein [Populus trichocarpa] >gi|222861147|gb|EEE98689.1| predicted protein [Populus trichocarpa]	--	--	--	--	--	--	--	--	--	--	--	-	-	-
Unigene23128_All	486	7.95157	1.95219	-2.36985	1.45402e-05	2.69557e-06	--	--	--	--	--	--	--	--	--	--	--	--	--	--	-	-	-
Unigene23136_All	427	3.00713	0.444386	-3.10681	0.00441073	0.000817162	gi|115455473|ref|NP_001051337.1|	2e-45	Os03g0758900 [Oryza sativa Japonica Group] >gi|33519192|gb|AAQ20911.1| WRKY11 [Oryza sativa Japonica Group] >gi|108711194|gb|ABF98989.1| WRKY DNA binding domain containing protein, expressed [Oryza sativa (japonica cultivar-group)] >gi|113549808|dbj|BAF13251.1| Os03g0758900 [Oryza sativa Japonica Group]	--	--	--	--	--	--	--	--	--	--	--	-	-	GO:0044444//cytoplasmic part;GO:0043231//intracellular membrane-bounded organelle
Unigene23139_All	421	6.01213	1.35216	-2.52185	0.000265333	4.91811e-05	--	--	--	--	--	--	--	--	--	--	--	--	--	--	-	-	-
Unigene23144_All	214	2.29639	16.264	2.80008	4.41033e-06	8.17575e-07	gi|79594437|ref|NP_850262.2|	3e-18	FACE2 (FARNESYLATED PROTEIN-CONVERTING ENZYME 2); endopeptidase [Arabidopsis thaliana] >gi|39837445|emb|CAD59227.1| farnesylated-proteins converting enzyme-2 [Arabidopsis thaliana]	sp|Q8GW19|FACE2_ARATH	6e-18	CAAX prenyl protease 2 OS=Arabidopsis thaliana GN=FACE2 PE=2 SV=1	--	--	--	--	K08658	6e-25	vvi:100247667	prenyl protein peptidase [EC:3.4.22.-]	GO:0008104//protein localization;GO:0016485//protein processing;GO:0044267//cellular protein metabolic process	GO:0070011//peptidase activity, acting on L-amino acid peptides	GO:0043231//intracellular membrane-bounded organelle
Unigene23147_All	205	9.05035	0	-4.65936	6.4623e-05	1.19585e-05	gi|255559018|ref|XP_002520532.1|	3e-11	chaperone protein DNAj, putative [Ricinus communis] >gi|223540374|gb|EEF41945.1| chaperone protein DNAj, putative [Ricinus communis]	--	--	--	--	--	--	--	--	--	--	--	GO:0044267//cellular protein metabolic process	GO:0005515//protein binding	-
Unigene23158_All	201	6.99881	83.3559	3.59526	7.65432e-32	1.41929e-32	--	--	--	--	--	--	--	--	--	--	--	--	--	--	-	-	-
Unigene23166_All	901	27.711	5.43483	-2.27031	7.73677e-29	1.43458e-29	gi|13605521|gb|AAK32754.1|AF361586_1	1e-102	AT3g17900/MEB5_12 [Arabidopsis thaliana] >gi|23506057|gb|AAN28888.1| At3g17900/MEB5_12 [Arabidopsis thaliana]	--	--	--	--	--	--	--	--	--	--	--	-	-	GO:0031410//cytoplasmic vesicle
Unigene23172_All	218	10.6814	0.870425	-3.95481	2.08486e-05	3.86408e-06	gi|3334149|sp|O22436.1|CHLI_TOBAC	2e-24	RecName: Full=Magnesium-chelatase subunit chlI, chloroplastic; AltName: Full=Mg-protoporphyrin IX chelatase; Flags: Precursor >gi|2323329|gb|AAB97153.1| Mg protoporphyrin chelatase subunit [Nicotiana tabacum]	sp|O22436|CHLI_TOBAC	1e-24	Magnesium-chelatase subunit chlI, chloroplastic OS=Nicotiana tabacum GN=CHLI PE=2 SV=1	slr1030	9e-15	COG1239	Mg-chelatase subunit ChlI	K03405	3e-23	sbi:SORBI_08g004300	magnesium chelatase subunit I [EC:6.6.1.1]	GO:0006779//porphyrin biosynthetic process	GO:0051003;GO:0017111//nucleoside-triphosphatase activity;GO:0032559//adenyl ribonucleotide binding	GO:0043234//protein complex;GO:0009532//plastid stroma;GO:0030312//external encapsulating structure
Unigene23177_All	280	3.79537	0	-3.90036	0.00370655	0.000685061	gi|115449005|ref|NP_001048282.1|	6e-18	Os02g0775400 [Oryza sativa Japonica Group] >gi|113537813|dbj|BAF10196.1| Os02g0775400 [Oryza sativa Japonica Group]	--	--	--	--	--	--	--	K11498	5e-08	ppp:PHYPADRAFT_128486	centromeric protein E	GO:0007017//microtubule-based process	GO:0046872//metal ion binding;GO:0003774//motor activity;GO:0032559//adenyl ribonucleotide binding	GO:0015630//microtubule cytoskeleton
Unigene23186_All	662	23.5657	1.71981	-4.08257	6.32807e-30	1.17338e-30	--	--	--	--	--	--	--	--	--	--	--	--	--	--	-	-	-
Unigene23191_All	290	4.2577	0	-4.10681	0.00149284	0.000275922	gi|115435060|ref|NP_001042288.1|	7e-07	Os01g0195000 [Oryza sativa Japonica Group] >gi|113531819|dbj|BAF04202.1| Os01g0195000 [Oryza sativa Japonica Group]	--	--	--	--	--	--	--	--	--	--	--	-	GO:0046914//transition metal ion binding	GO:0044464//cell part
Unigene23195_All	501	4.5857	0	-5.00728	4.55121e-06	8.42483e-07	gi|115463965|ref|NP_001055582.1|	1e-41	Os05g0421300 [Oryza sativa Japonica Group] >gi|113579133|dbj|BAF17496.1| Os05g0421300 [Oryza sativa Japonica Group]	--	--	--	--	--	--	--	--	--	--	--	-	-	GO:0016020//membrane
Unigene23203_All	218	19.949	1.12527	-3.95481	1.10059e-09	2.03978e-10	gi|295913266|gb|ADG57890.1|	2e-10	transcription factor [Lycoris longituba]	sp|Q9SN23|LBD38_ARATH	2e-10	LOB domain-containing protein 38 OS=Arabidopsis thaliana GN=LBD38 PE=2 SV=1	--	--	--	--	--	--	--	--	-	-	-
Unigene23207_All	479	12.8126	0.792287	-4.38975	2.12874e-13	3.94649e-14	gi|227202780|dbj|BAH56863.1|	2e-50	AT3G26720 [Arabidopsis thaliana]	sp|Q60HE9|MA2B1_MACFA	6e-30	Lysosomal alpha-mannosidase OS=Macaca fascicularis GN=MAN2B1 PE=2 SV=1	--	--	--	--	K12311	2e-63	rcu:RCOM_1445250	lysosomal alpha-mannosidase [EC:3.2.1.24]	GO:0019318//hexose metabolic process	GO:0046914//transition metal ion binding;GO:0015923//mannosidase activity	GO:0005618//cell wall;GO:0043231//intracellular membrane-bounded organelle;GO:0005576//extracellular region;GO:0016020//membrane
Unigene23219_All	231	8.72304	0	-4.78489	2.65159e-05	4.91031e-06	gi|3287681|gb|AAC25509.1|	5e-29	ESTs gb|Z34075, gb|Z34835 and gb|AA404888 come from this gene [Arabidopsis thaliana]	sp|O80543|Y1280_ARATH	3e-29	Uncharacterized protein At1g22800 OS=Arabidopsis thaliana GN=At1g22800 PE=2 SV=2	BMEI0182	3e-12	COG0500	SAM-dependent methyltransferases	--	--	--	--	-	GO:0016741//transferase activity, transferring one-carbon groups	GO:0043231//intracellular membrane-bounded organelle
Unigene23220_All	1054	25.1278	3.96068	-3.03051	1.23656e-41	2.29288e-42	gi|224112851|ref|XP_002316309.1|	1e-179	multidrug/pheromone exporter, MDR family, ABC transporter family [Populus trichocarpa] >gi|222865349|gb|EEF02480.1| multidrug/pheromone exporter, MDR family, ABC transporter family [Populus trichocarpa]	sp|Q8LPT1|AB6B_ARATH	5e-167	ABC transporter B family member 6 OS=Arabidopsis thaliana GN=ABCB6 PE=1 SV=2	SPCC663.03	4e-11	COG1132	ABC-type multidrug transport system, ATPase and permease components	K05658	7e-41	rcu:RCOM_0634830	ATP-binding cassette, subfamily B (MDR/TAP), member 1	GO:0006810//transport	GO:0042626//ATPase activity, coupled to transmembrane movement of substances;GO:0000166//nucleotide binding	-
Unigene23225_All	492	37.4245	6.05351	-2.5558	2.32619e-24	4.31296e-25	gi|297843332|ref|XP_002889547.1|	5e-54	DNA binding protein [Arabidopsis lyrata subsp. lyrata] >gi|297335389|gb|EFH65806.1| DNA binding protein [Arabidopsis lyrata subsp. lyrata]	--	--	--	--	--	--	--	--	--	--	--	GO:0006351//transcription, DNA-dependent	GO:0046914//transition metal ion binding	GO:0043231//intracellular membrane-bounded organelle
Unigene23228_All	219	5.58175	0	-4.10681	0.00149284	0.000275922	gi|15219971|ref|NP_173706.1|	4e-06	T-complex protein 11 [Arabidopsis thaliana]	--	--	--	--	--	--	--	--	--	--	--	-	-	-
Unigene23240_All	249	6.06934	0	-4.36985	0.000384514	7.10852e-05	gi|297842429|ref|XP_002889096.1|	2e-15	DNAJ heat shock N-terminal domain-containing protein [Arabidopsis lyrata subsp. lyrata] >gi|297334937|gb|EFH65355.1| DNAJ heat shock N-terminal domain-containing protein [Arabidopsis lyrata subsp. lyrata]	sp|Q8GYX8|DNJ10_ARATH	3e-15	Chaperone protein dnaJ 10 OS=Arabidopsis thaliana GN=ATJ10 PE=2 SV=2	YIR004w	5e-09	COG2214	DnaJ-class molecular chaperone	K09529	2e-07	vvi:100265910	DnaJ homolog subfamily C member 9	GO:0044267//cellular protein metabolic process	GO:0005515//protein binding	-
Unigene23247_All	385	9.92623	0	-5.65936	4.89305e-09	9.06842e-10	gi|5764049|emb|CAB53347.1|	1e-31	alpha-1,3-mannosyl-glycoprotein beta-1,2-N-acetylglucosaminyltransferase [Nicotiana tabacum]	sp|Q9XGM8|MGAT1_ARATH	2e-26	Alpha-1,3-mannosyl-glycoprotein 2-beta-N-acetylglucosaminyltransferase OS=Arabidopsis thaliana GN=GNTI PE=1 SV=1	--	--	--	--	K00726	2e-39	rcu:RCOM_0600390	alpha-1,3-mannosyl-glycoprotein beta-1,2-N-acetylglucosaminyltransferase [EC:2.4.1.101]	GO:0006970//response to osmotic stress;GO:0006487//protein amino acid N-linked glycosylation	GO:0008375//acetylglucosaminyltransferase activity	GO:0012505//endomembrane system;GO:0043231//intracellular membrane-bounded organelle
Unigene23251_All	344	8.80518	1.10321	-3.32921	5.18871e-06	9.61838e-07	gi|14149112|dbj|BAB55653.1|	6e-45	bg55 [Bruguiera gymnorhiza]	sp|Q9C7G1|PUB45_ARATH	8e-23	U-box domain-containing protein 45 OS=Arabidopsis thaliana GN=PUB45 PE=2 SV=1	--	--	--	--	--	--	--	--	GO:0032446//protein modification by small protein conjugation	GO:0019787//small conjugating protein ligase activity	GO:0043234//protein complex
Unigene23253_All	216	7.36628	0	-4.44785	0.00024594	4.54984e-05	gi|225430654|ref|XP_002268225.1|	2e-29	PREDICTED: similar to KLK/PIR/PIR121/PIRP (KLUNKER, PIROGI) [Vitis vinifera]	sp|Q5S2C3|PIR_ARATH	1e-29	Protein PIR OS=Arabidopsis thaliana GN=PIR PE=1 SV=1	--	--	--	--	K05749	4e-33	rcu:RCOM_0611030	cytoplasmic FMR1 interacting protein	GO:0007015//actin filament organization;GO:0000904//cell morphogenesis involved in differentiation	GO:0030528//transcription regulator activity	GO:0043234//protein complex
Unigene23255_All	315	6.33729	1.20478	-2.84378	0.000387966	7.19036e-05	gi|225432842|ref|XP_002279912.1|	5e-22	PREDICTED: similar to polyprotein [Vitis vinifera]	sp|Q9UR07|RTF23_SCHPO	1e-08	Retrotransposable element Tf2 155 kDa protein type 3 OS=Schizosaccharomyces pombe GN=Tf2-11 PE=4 SV=1	SPAC9.04	3e-09	COG2801	Transposase and inactivated derivatives	--	--	--	--	GO:0006952//defense response;GO:0006259//DNA metabolic process	GO:0003676//nucleic acid binding;GO:0000166//nucleotide binding;GO:0003824//catalytic activity	GO:0043229//intracellular organelle;GO:0044425//membrane part
Unigene23257_All	807	13.2689	3.76214	-2.18861	1.66785e-12	3.09235e-13	gi|18394440|ref|NP_564014.1|	5e-78	UBP15 (UBIQUITIN-SPECIFIC PROTEASE 15); ubiquitin-specific protease [Arabidopsis thaliana] >gi|166201354|sp|Q9FPS9.2|UBP15_ARATH RecName: Full=Ubiquitin carboxyl-terminal hydrolase 15; AltName: Full=Ubiquitin thioesterase 15; AltName: Full=Ubiquitin-specific-processing protease 15; AltName: Full=Deubiquitinating enzyme 15; Short=AtUBP15	sp|Q9FPS9|UBP15_ARATH	3e-78	Ubiquitin carboxyl-terminal hydrolase 15 OS=Arabidopsis thaliana GN=UBP15 PE=2 SV=2	YJL197w	6e-09	COG5560	Ubiquitin C-terminal hydrolase	K11855	3e-50	ppp:PHYPADRAFT_11930	ubiquitin carboxyl-terminal hydrolase 36/42 [EC:3.1.2.15]	GO:0048827//phyllome development;GO:0019941//modification-dependent protein catabolic process;GO:0009791//post-embryonic development;GO:0048608//reproductive structure development;GO:0070646	GO:0016790//thiolester hydrolase activity;GO:0046914//transition metal ion binding;GO:0019783	GO:0043231//intracellular membrane-bounded organelle;GO:0031410//cytoplasmic vesicle
Unigene23258_All	467	10.3017	2.26954	-2.17393	5.18781e-06	9.61876e-07	gi|240256365|ref|NP_680299.4|	2e-17	protein dimerization [Arabidopsis thaliana]	--	--	--	--	--	--	--	--	--	--	--	-	GO:0005488//binding	-
Unigene23262_All	299	10.1932	1.90387	-2.70242	5.21884e-05	9.67272e-06	--	--	--	--	--	--	--	--	--	--	--	--	--	--	-	-	-
Unigene23265_All	312	21.1084	1.21636	-4.48533	2.24643e-14	4.16484e-15	gi|297824661|ref|XP_002880213.1|	5e-53	ATBRM/CHR2 [Arabidopsis lyrata subsp. lyrata] >gi|297326052|gb|EFH56472.1| ATBRM/CHR2 [Arabidopsis lyrata subsp. lyrata]	sp|Q6EVK6|BRM_ARATH	3e-53	ATP-dependent helicase BRM OS=Arabidopsis thaliana GN=BRM PE=1 SV=1	SPAC1250.01_1	1e-14	COG0553	Superfamily II DNA/RNA helicases, SNF2 family	K11647	6e-22	osa:4337784	SWI/SNF-related matrix-associated actin-dependent regulator of chromatin subfamily A member 2/4 [EC:3.6.1.-]	GO:0010160//formation of organ boundary;GO:0010468//regulation of gene expression;GO:0006338//chromatin remodeling	GO:0017111//nucleoside-triphosphatase activity;GO:0003676//nucleic acid binding;GO:0032559//adenyl ribonucleotide binding	GO:0043231//intracellular membrane-bounded organelle;GO:0043234//protein complex;GO:0044444//cytoplasmic part
Unigene23266_All	607	35.953	3.71326	-3.36985	5.95349e-37	1.10333e-37	gi|297820540|ref|XP_002878153.1|	2e-83	peptidase M16 family protein [Arabidopsis lyrata subsp. lyrata] >gi|297323991|gb|EFH54412.1| peptidase M16 family protein [Arabidopsis lyrata subsp. lyrata]	sp|Q9JHR7|IDE_MOUSE	2e-52	Insulin-degrading enzyme OS=Mus musculus GN=Ide PE=2 SV=1	YLR389c	2e-50	COG1025	Secreted/periplasmic Zn-dependent peptidases, insulinase-like	K01408	9e-91	rcu:RCOM_0373640	insulysin [EC:3.4.24.56]	GO:0019538//protein metabolic process	GO:0046914//transition metal ion binding;GO:0004175//endopeptidase activity	GO:0043231//intracellular membrane-bounded organelle
Unigene23268_All	220	5.44431	0	-4.10681	0.00149284	0.000275922	gi|224097301|ref|XP_002310900.1|	7e-07	histone acetyltransferase [Populus trichocarpa] >gi|222853803|gb|EEE91350.1| histone acetyltransferase [Populus trichocarpa]	--	--	--	--	--	--	--	K04498	1e-12	rcu:RCOM_1573230	E1A/CREB-binding protein [EC:2.3.1.48]	GO:0006351//transcription, DNA-dependent	GO:0046914//transition metal ion binding;GO:0004468//lysine N-acetyltransferase activity;GO:0008134//transcription factor binding	GO:0043231//intracellular membrane-bounded organelle
Unigene23270_All	206	6.29307	0	-4.10681	0.00149284	0.000275922	gi|255546177|ref|XP_002514148.1|	2e-19	ATP binding protein, putative [Ricinus communis] >gi|223546604|gb|EEF48102.1| ATP binding protein, putative [Ricinus communis]	--	--	--	--	--	--	--	--	--	--	--	GO:0006464//protein modification process	GO:0004672//protein kinase activity;GO:0032559//adenyl ribonucleotide binding	-
Unigene23273_All	1069	17.0805	4.19533	-2.0345	1.19973e-18	2.22458e-19	gi|30681478|ref|NP_850942.1|	4e-94	LRR XI-23; ATP binding / kinase/ protein kinase/ protein serine/threonine kinase [Arabidopsis thaliana] >gi|17065208|gb|AAL32758.1| Unknown protein [Arabidopsis thaliana] >gi|224589386|gb|ACN59227.1| leucine-rich repeat receptor-like protein kinase [Arabidopsis thaliana]	sp|Q9LJM4|IKU2_ARATH	2e-76	Receptor-like protein kinase HAIKU2 OS=Arabidopsis thaliana GN=IKU2 PE=1 SV=1	MA2301_1	3e-17	COG4886	Leucine-rich repeat (LRR) protein	K08286	2e-44	ath:AT4G28490	protein-serine/threonine kinase [EC:2.7.11.-]	-	GO:0016740//transferase activity	GO:0044464//cell part
Unigene23274_All	320	7.12259	1.77893	-2.36985	0.000877954	0.000162744	gi|224136524|ref|XP_002322351.1|	3e-06	NPR1/NIM1-like regulatory protein [Populus trichocarpa] >gi|222869347|gb|EEF06478.1| NPR1/NIM1-like regulatory protein [Populus trichocarpa]	--	--	--	--	--	--	--	--	--	--	--	-	GO:0005488//binding	-
Unigene23281_All	279	8.80694	2.04035	-2.52185	0.000265333	4.91811e-05	gi|238478527|ref|NP_001154349.1|	2e-16	ATP binding / kinase/ protein kinase/ protein serine/threonine kinase/ protein tyrosine kinase [Arabidopsis thaliana] >gi|259016409|sp|P0C5E2.2|Y1839_ARATH RecName: Full=Probable serine/threonine-protein kinase At1g18390; Flags: Precursor	sp|P0C5E2|Y1839_ARATH	9e-17	Probable serine/threonine-protein kinase At1g18390 OS=Arabidopsis thaliana GN=At1g18390 PE=1 SV=2	--	--	--	--	--	--	--	--	-	GO:0004672//protein kinase activity;GO:0000166//nucleotide binding	GO:0016020//membrane
Unigene23287_All	271	4.12508	0	-4.00728	0.00235208	0.000434637	gi|30678785|ref|NP_567205.2|	2e-06	zinc knuckle (CCHC-type) family protein [Arabidopsis thaliana] >gi|29028884|gb|AAO64821.1| At4g00980 [Arabidopsis thaliana]	--	--	--	--	--	--	--	--	--	--	--	-	GO:0046872//metal ion binding;GO:0003676//nucleic acid binding	-
Unigene23293_All	428	5.69843	1.61662	-2.0579	0.00159824	0.00029622	gi|7415599|dbj|BAA93453.1|	4e-32	acyltransferase homolog [Petunia x hybrida]	sp|Q9FF86|DCR_ARATH	3e-24	BAHD acyltransferase DCR OS=Arabidopsis thaliana GN=DCR PE=2 SV=1	--	--	--	--	--	--	--	--	-	GO:0016747//transferase activity, transferring acyl groups other than amino-acyl groups	-
Unigene23295_All	218	9.77916	0	-4.84378	1.69876e-05	3.14478e-06	gi|87240986|gb|ABD32844.1|	2e-19	Peptidase S8 and S53, subtilisin, kexin, sedolisin; WD40-like [Medicago truncatula]	--	--	--	--	--	--	--	--	--	--	--	-	-	GO:0043231//intracellular membrane-bounded organelle
Unigene23302_All	351	14.5444	3.78424	-2.32331	5.312e-07	9.84808e-08	gi|224122432|ref|XP_002318833.1|	1e-36	cytochrome P450 [Populus trichocarpa] >gi|222859506|gb|EEE97053.1| cytochrome P450 [Populus trichocarpa]	sp|O64900|C80B2_ESCCA	1e-17	(S)-N-methylcoclaurine 3'-hydroxylase isozyme 2 OS=Eschscholzia californica GN=CYP80B2 PE=2 SV=1	alr1450	5e-08	COG2124	Cytochrome P450	K00517	4e-15	ath:AT3G52970	[EC:1.14.-.-]	GO:0008152//metabolic process	GO:0016709//oxidoreductase activity, acting on paired donors, with incorporation or reduction of molecular oxygen, NADH or NADPH as one donor, and incorporation of one atom of oxygen;GO:0005506//iron ion binding	-
Unigene23321_All	336	16.5287	0	-6.24432	6.23317e-13	1.15558e-13	gi|8489806|gb|AAF75761.1|AF262939_1	3e-37	chloroplast protein import component Toc159 [Pisum sativum]	sp|O81283|TC159_ARATH	3e-35	Translocase of chloroplast 159, chloroplastic OS=Arabidopsis thaliana GN=TOC159 PE=1 SV=1	--	--	--	--	--	--	--	--	GO:0006605//protein targeting	GO:0032561//guanyl ribonucleotide binding;GO:0017111//nucleoside-triphosphatase activity	GO:0009527//plastid outer membrane;GO:0044423
Unigene23327_All	487	3.83501	0	-4.65936	6.4623e-05	1.19585e-05	gi|71493366|gb|AAZ32787.1|	1e-49	cellulose synthase-like protein CslE [Nicotiana tabacum]	sp|Q651X6|CSLE6_ORYSJ	1e-49	Cellulose synthase-like protein E6 OS=Oryza sativa subsp. japonica GN=CSLE6 PE=2 SV=1	--	--	--	--	K10999	5e-27	pop:POPTR_553321	cellulose synthase A [EC:2.4.1.12]	GO:0045229//external encapsulating structure organization;GO:0009250//glucan biosynthetic process	GO:0016759//cellulose synthase activity	GO:0043231//intracellular membrane-bounded organelle;GO:0031224//intrinsic to membrane
Unigene23329_All	488	21.8669	5.94641	-2.18861	1.66785e-12	3.09235e-13	gi|169218920|gb|ACA50283.1|	2e-53	cytokinin hypersensitive 1 [Arabidopsis thaliana]	sp|Q9Y0C9|RIP3_DICDI	1e-13	Ras-interacting protein RIP3 OS=Dictyostelium discoideum GN=ripA PE=1 SV=1	YDR145w	4e-13	COG5624	Transcription initiation factor TFIID, subunit TAF12 (also component of histone acetyltransferase SAGA)	K03126	5e-26	osa:4325055	transcription initiation factor TFIID subunit D10	GO:0006351//transcription, DNA-dependent;GO:0009873//ethylene mediated signaling pathway	GO:0030528//transcription regulator activity;GO:0003676//nucleic acid binding	GO:0005667//transcription factor complex
Unigene23342_All	243	11.0998	0.50475	-4.15412	3.45686e-06	6.40656e-07	gi|255564377|ref|XP_002523185.1|	2e-17	conserved hypothetical protein [Ricinus communis] >gi|223537592|gb|EEF39216.1| conserved hypothetical protein [Ricinus communis]	--	--	--	--	--	--	--	--	--	--	--	-	-	-
Unigene23351_All	333	5.25771	0	-4.59224	0.000100643	1.86223e-05	gi|224110992|ref|XP_002332999.1|	5e-22	cc-nbs-lrr resistance protein [Populus trichocarpa] >gi|222834484|gb|EEE72961.1| cc-nbs-lrr resistance protein [Populus trichocarpa]	--	--	--	--	--	--	--	--	--	--	--	-	GO:0016787//hydrolase activity	-
Unigene23352_All	230	8.36019	1.65002	-2.72349	0.000903378	0.00016737	gi|224141387|ref|XP_002324054.1|	5e-18	predicted protein [Populus trichocarpa] >gi|222867056|gb|EEF04187.1| predicted protein [Populus trichocarpa]	--	--	--	--	--	--	--	--	--	--	--	-	-	GO:0005622//intracellular
Unigene23360_All	387	3.01605	0	-4.00728	0.00235208	0.000434637	gi|33147029|dbj|BAC80112.1|	9e-33	selenium-binding protein-like [Oryza sativa Japonica Group]	sp|Q9FG85|PP415_ARATH	5e-23	Pentatricopeptide repeat-containing protein At5g43790 OS=Arabidopsis thaliana GN=PCMP-E30 PE=2 SV=1	--	--	--	--	K03798	2e-16	rcu:RCOM_0340700	cell division protease FtsH [EC:3.4.24.-]	-	-	-
Unigene23367_All	321	29.607	1.18226	-5.0201	3.68692e-21	6.83535e-22	gi|297808613|ref|XP_002872190.1|	7e-18	leucine-rich repeat family protein [Arabidopsis lyrata subsp. lyrata] >gi|297318027|gb|EFH48449.1| leucine-rich repeat family protein [Arabidopsis lyrata subsp. lyrata]	sp|P47735|RLK5_ARATH	3e-11	Receptor-like protein kinase 5 OS=Arabidopsis thaliana GN=RLK5 PE=1 SV=1	--	--	--	--	K00924	4e-18	ath:AT5G25930	[EC:2.7.1.-]	GO:0006464//protein modification process	GO:0004672//protein kinase activity;GO:0016628//oxidoreductase activity, acting on the CH-CH group of donors, NAD or NADP as acceptor;GO:0032559//adenyl ribonucleotide binding	GO:0031224//intrinsic to membrane
Unigene23369_All	541	13.5354	0.701489	-4.65936	2.50875e-16	4.6513e-17	gi|297812857|ref|XP_002874312.1|	1e-06	RNA helicase [Arabidopsis lyrata subsp. lyrata] >gi|297320149|gb|EFH50571.1| RNA helicase [Arabidopsis lyrata subsp. lyrata]	sp|Q8L7S8|RH3_ARATH	1e-06	DEAD-box ATP-dependent RNA helicase 3 OS=Arabidopsis thaliana GN=RH3 PE=1 SV=2	--	--	--	--	--	--	--	--	-	GO:0005488//binding	GO:0009536//plastid
Unigene23384_All	456	7.61205	1.6645	-2.55748	1.5423e-05	2.85895e-06	gi|224131640|ref|XP_002328072.1|	6e-42	nucleobase ascorbate transporter [Populus trichocarpa] >gi|222837587|gb|EEE75952.1| nucleobase ascorbate transporter [Populus trichocarpa]	sp|Q3E7D0|NAT12_ARATH	3e-25	Nucleobase-ascorbate transporter 12 OS=Arabidopsis thaliana GN=NAT12 PE=1 SV=3	--	--	--	--	--	--	--	--	GO:0006810//transport	-	GO:0044464//cell part
Unigene23388_All	209	5.20268	0	-3.90036	0.00370655	0.000685061	gi|297828043|ref|XP_002881904.1|	1e-11	glyoxalase 2-1 [Arabidopsis lyrata subsp. lyrata] >gi|297327743|gb|EFH58163.1| glyoxalase 2-1 [Arabidopsis lyrata subsp. lyrata]	sp|O24495|GLO2M_ARATH	5e-12	Hydroxyacylglutathione hydrolase 1, mitochondrial OS=Arabidopsis thaliana GN=GLX2-1 PE=2 SV=2	--	--	--	--	--	--	--	--	GO:0006089//lactate metabolic process	GO:0046914//transition metal ion binding;GO:0016812//hydrolase activity, acting on carbon-nitrogen (but not peptide) bonds, in cyclic amides;GO:0016790//thiolester hydrolase activity	GO:0009536//plastid
Unigene23401_All	237	10.0852	0	-4.95481	7.04429e-06	1.30383e-06	gi|224144301|ref|XP_002325252.1|	8e-20	autoinhibited calcium ATPase [Populus trichocarpa] >gi|222866686|gb|EEF03817.1| autoinhibited calcium ATPase [Populus trichocarpa]	sp|Q9LF79|ACA8_ARATH	1e-10	Calcium-transporting ATPase 8, plasma membrane-type OS=Arabidopsis thaliana GN=ACA8 PE=1 SV=1	--	--	--	--	K01537	9e-09	ath:AT4G29900	Ca2+-transporting ATPase [EC:3.6.3.8]	GO:0051707//response to other organism;GO:0006812//cation transport;GO:0044237//cellular metabolic process	GO:0046873//metal ion transmembrane transporter activity;GO:0019829//cation-transporting ATPase activity;GO:0005515//protein binding;GO:0000166//nucleotide binding	GO:0016020//membrane
Unigene23402_All	578	8.09891	0.984876	-3.42232	4.04761e-09	7.50398e-10	gi|297847222|ref|XP_002891492.1|	1e-62	phosphatidylinositol 4-kinase [Arabidopsis lyrata subsp. lyrata] >gi|297337334|gb|EFH67751.1| phosphatidylinositol 4-kinase [Arabidopsis lyrata subsp. lyrata]	--	--	--	--	--	--	--	K00888	8e-73	rcu:RCOM_0937410	phosphatidylinositol 4-kinase [EC:2.7.1.67]	GO:0009987//cellular process	GO:0016301//kinase activity	-
Unigene23405_All	251	28.7387	0	-6.55748	1.17888e-15	2.18592e-16	--	--	--	--	--	--	--	--	--	--	--	--	--	--	-	-	-
Unigene23411_All	214	10.9085	3.54678	-2.00728	0.00231654	0.000429303	--	--	--	--	--	--	--	--	--	--	--	--	--	--	-	-	-
Unigene23416_All	214	19.1227	2.86575	-2.40156	9.82346e-06	1.82089e-06	--	--	--	--	--	--	--	--	--	--	--	--	--	--	-	-	-
Unigene23427_All	1511	28.6367	6.0403	-2.32778	1.30033e-50	2.41112e-51	gi|30725502|gb|AAP37773.1|	2e-34	At2g41960 [Arabidopsis thaliana]	sp|Q9NZW4|DSPP_HUMAN	1e-06	Dentin sialophosphoprotein OS=Homo sapiens GN=DSPP PE=1 SV=2	--	--	--	--	--	--	--	--	-	-	-
Unigene23434_All	414	8.29358	30.8117	2.07425	2.59798e-16	4.81727e-17	gi|15241504|ref|NP_196421.1|	3e-16	TOM5 (MITOCHONDRIAL IMPORT RECEPTOR SUBUNIT TOM5 HOMOLOG) [Arabidopsis thaliana] >gi|46577135|sp|Q9SD80.3|TOM5_ARATH RecName: Full=Mitochondrial import receptor subunit TOM5 homolog; AltName: Full=Translocase of outer membrane 5 kDa subunit homolog >gi|38566510|gb|AAR24145.1| At5g08040 [Arabidopsis thaliana] >gi|40823543|gb|AAR92288.1| At5g08040 [Arabidopsis thaliana]	sp|Q9SD80|TOM5_ARATH	2e-16	Mitochondrial import receptor subunit TOM5 homolog OS=Arabidopsis thaliana GN=TOM5 PE=1 SV=3	--	--	--	--	--	--	--	--	-	-	GO:0043231//intracellular membrane-bounded organelle
Unigene23435_All	1315	11.1755	1.48523	-3.16676	3.24226e-24	6.01193e-25	gi|225434702|ref|XP_002279903.1|	0	PREDICTED: similar to ATP-dependent helicase [Vitis vinifera]	sp|O59801|YJV3_SCHPO	8e-45	Uncharacterized helicase C550.03c OS=Schizosaccharomyces pombe GN=SPCC550.03c PE=2 SV=1	SPCC550.03c	2e-45	COG4581	Superfamily II RNA helicase	K12599	0	rcu:RCOM_0730930	antiviral helicase SKI2 [EC:3.6.1.-]	-	GO:0032559//adenyl ribonucleotide binding;GO:0042623//ATPase activity, coupled	-
Unigene23436_All	365	12.8942	1.00812	-3.36985	9.78029e-09	1.81331e-09	gi|8778783|gb|AAF79791.1|AC020646_14	1e-20	T32E20.28 [Arabidopsis thaliana]	--	--	--	--	--	--	--	--	--	--	--	-	-	-
Unigene23443_All	401	9.13192	1.83522	-2.00728	0.000170719	3.16467e-05	gi|21616053|emb|CAC86004.1|	5e-27	aspartic proteinase [Theobroma cacao]	sp|O04057|ASPR_CUCPE	1e-23	Aspartic proteinase OS=Cucurbita pepo PE=2 SV=1	--	--	--	--	K08245	4e-32	rcu:RCOM_1225960	phytepsin [EC:3.4.23.40]	GO:0044238//primary metabolic process	GO:0008233//peptidase activity	GO:0043231//intracellular membrane-bounded organelle
Unigene23447_All	250	7.69138	2.27703	-2.13852	0.00409206	0.000758442	gi|255538392|ref|XP_002510261.1|	1e-09	ribonuclease p/mrp subunit, putative [Ricinus communis] >gi|223550962|gb|EEF52448.1| ribonuclease p/mrp subunit, putative [Ricinus communis]	--	--	--	--	--	--	--	--	--	--	--	-	-	-
Unigene23460_All	412	7.02274	1.19082	-2.32921	0.000166219	3.08126e-05	gi|124359647|gb|ABN06020.1|	3e-65	Cytochrome cd1-nitrite reductase-like, C-terminal haem d1 [Medicago truncatula]	sp|Q8WWQ0|PHIP_HUMAN	3e-16	PH-interacting protein OS=Homo sapiens GN=PHIP PE=1 SV=1	--	--	--	--	--	--	--	--	-	-	-
Unigene23463_All	287	40.401	7.6599	-2.51071	9.68322e-15	1.7955e-15	gi|3249070|gb|AAC24054.1|	2e-19	Contains similarity to siah binding protein 1 (SiahBP1) gb|U51586 from Homo sapiens. ESTs gb|T43314, gb|T43315 and gb|R90521, gb|T75905 [Arabidopsis thaliana]	sp|B2RY56|RBM25_MOUSE	2e-07	RNA-binding protein 25 OS=Mus musculus GN=Rbm25 PE=1 SV=1	--	--	--	--	K12822	6e-26	pop:POPTR_822012	RNA-binding protein 25	GO:0006396//RNA processing	GO:0005488//binding	GO:0009536//plastid
Unigene23471_All	230	9.80248	2.47504	-2.36985	0.000877954	0.000162744	gi|224102357|ref|XP_002312648.1|	1e-21	type-b response regulator [Populus trichocarpa] >gi|222852468|gb|EEE90015.1| type-b response regulator [Populus trichocarpa]	--	--	--	--	--	--	--	--	--	--	--	GO:0010468//regulation of gene expression;GO:0006351//transcription, DNA-dependent	GO:0004871//signal transducer activity;GO:0003676//nucleic acid binding;GO:0016772//transferase activity, transferring phosphorus-containing groups	-
Unigene23480_All	475	10.9156	1.69058	-2.56916	7.8824e-08	1.46152e-08	gi|28300303|gb|AAO37646.1|	2e-32	NBS-LRR resistance protein RGH2 [Manihot esculenta]	sp|Q7XBQ9|RGA2_SOLBU	4e-09	Disease resistance protein RGA2 OS=Solanum bulbocastanum GN=RGA2 PE=1 SV=1	--	--	--	--	--	--	--	--	-	GO:0000166//nucleotide binding	-
Unigene23483_All	207	15.1349	0	-5.44785	6.13982e-08	1.13739e-08	gi|22331668|ref|NP_680104.1|	5e-07	phox (PX) domain-containing protein [Arabidopsis thaliana]	--	--	--	--	--	--	--	--	--	--	--	GO:0009987//cellular process	GO:0005543//phospholipid binding	-
Unigene23488_All	201	18.7091	1.88809	-3.59224	2.34678e-07	4.34741e-08	gi|224096768|ref|XP_002310728.1|	4e-18	predicted protein [Populus trichocarpa] >gi|222853631|gb|EEE91178.1| predicted protein [Populus trichocarpa]	--	--	--	--	--	--	--	--	--	--	--	-	-	-
Unigene23498_All	215	9.23016	0	-4.72349	4.13971e-05	7.66097e-06	--	--	--	--	--	--	--	--	--	--	--	--	--	--	-	-	-
Unigene23499_All	260	4.91384	0	-4.19992	0.000948326	0.000175333	gi|297798150|ref|XP_002866959.1|	1e-25	MRG family protein [Arabidopsis lyrata subsp. lyrata] >gi|297312795|gb|EFH43218.1| MRG family protein [Arabidopsis lyrata subsp. lyrata]	sp|Q54RM0|EAF3_DICDI	2e-10	NuA4 complex subunit EAF3 homolog OS=Dictyostelium discoideum GN=DDB_G0283075 PE=3 SV=1	--	--	--	--	K11339	6e-27	rcu:RCOM_1153870	mortality factor 4-like protein 1	GO:0006325//chromatin organization	GO:0005488//binding	GO:0044427//chromosomal part;GO:0043231//intracellular membrane-bounded organelle;GO:0031410//cytoplasmic vesicle
Unigene23502_All	217	5.1516	0	-4.00728	0.00235208	0.000434637	gi|219718185|gb|ACL35341.1|	5e-13	receptor kinase [Gossypium barbadense]	sp|Q9C7S5|PSYR1_ARATH	3e-10	Tyrosine-sulfated glycopeptide receptor 1 OS=Arabidopsis thaliana GN=PSYR1 PE=2 SV=1	--	--	--	--	--	--	--	--	GO:0006464//protein modification process;GO:0006950//response to stress;GO:0007167//enzyme linked receptor protein signaling pathway	GO:0004872//receptor activity;GO:0004672//protein kinase activity;GO:0032559//adenyl ribonucleotide binding	GO:0016020//membrane
Unigene23509_All	359	3.55877	0	-4.19992	0.000948326	0.000175333	gi|9759460|dbj|BAB10376.1|	4e-36	RNA helicase [Arabidopsis thaliana]	--	--	--	--	--	--	--	K01529	2e-37	ath:AT5G61140	[EC:3.6.1.-]	-	GO:0042623//ATPase activity, coupled;GO:0032559//adenyl ribonucleotide binding	GO:0043231//intracellular membrane-bounded organelle
Unigene23512_All	327	15.1055	2.69622	-2.73598	7.723e-08	1.43149e-08	gi|225439663|ref|XP_002266913.1|	1e-16	PREDICTED: similar to WNK1 [Vitis vinifera]	sp|Q99247|YO087_YEAST	7e-06	Uncharacterized WD repeat-containing protein YOL087C OS=Saccharomyces cerevisiae GN=YOL087C PE=1 SV=1	--	--	--	--	--	--	--	--	-	GO:0016301//kinase activity	-
Unigene23528_All	400	10.4288	2.84629	-2.22967	1.28601e-05	2.38425e-06	gi|115489538|ref|NP_001067256.1|	3e-17	Os12g0612100 [Oryza sativa Japonica Group] >gi|113649763|dbj|BAF30275.1| Os12g0612100 [Oryza sativa Japonica Group]	--	--	--	--	--	--	--	--	--	--	--	-	-	-
Unigene23536_All	315	3.49108	0	-3.90036	0.00370655	0.000685061	gi|15242560|ref|NP_195908.1|	2e-28	UPL4; ubiquitin-protein ligase [Arabidopsis thaliana] >gi|75181166|sp|Q9LYZ7.1|UPL4_ARATH RecName: Full=E3 ubiquitin-protein ligase UPL4; Short=Ubiquitin-protein ligase 4	sp|Q9LYZ7|UPL4_ARATH	1e-28	E3 ubiquitin-protein ligase UPL4 OS=Arabidopsis thaliana GN=UPL4 PE=2 SV=1	--	--	--	--	K10590	7e-15	sbi:SORBI_06g003290	E3 ubiquitin-protein ligase TRIP12 [EC:6.3.2.19]	GO:0006261//DNA-dependent DNA replication;GO:0000904//cell morphogenesis involved in differentiation;GO:0032446//protein modification by small protein conjugation	GO:0019787//small conjugating protein ligase activity	GO:0016020//membrane
Unigene23538_All	240	0	3.85699	4.60743	0.00331234	0.000613521	--	--	--	--	--	--	DR2119	4e-07	COG0411	ABC-type branched-chain amino acid transport systems, ATPase component	--	--	--	--	-	-	-
Unigene23540_All	367	6.3448	0	-4.95481	7.04429e-06	1.30383e-06	--	--	--	--	--	--	--	--	--	--	--	--	--	--	-	-	-
Unigene23541_All	412	12.1088	2.87022	-2.0579	6.23258e-06	1.15551e-06	gi|28974687|gb|AAO61490.1|	1e-29	arm repeat-containing protein [Nicotiana tabacum]	sp|Q5XEZ8|PUB2_ARATH	6e-24	U-box domain-containing protein 2 OS=Arabidopsis thaliana GN=PUB2 PE=2 SV=1	--	--	--	--	--	--	--	--	GO:0032446//protein modification by small protein conjugation	GO:0019787//small conjugating protein ligase activity	GO:0044464//cell part;GO:0043234//protein complex
Unigene23542_All	453	3.48518	0.83776	-2.44785	0.00466032	0.000863529	--	--	--	--	--	--	--	--	--	--	--	--	--	--	-	-	-
Unigene23547_All	339	7.57549	0.559743	-4.10681	5.41918e-06	1.00438e-06	--	--	--	--	--	--	--	--	--	--	--	--	--	--	-	-	-
Unigene23565_All	232	9.55856	0	-4.95481	7.04429e-06	1.30383e-06	--	--	--	--	--	--	--	--	--	--	--	--	--	--	-	-	-
Unigene23566_All	222	8.77252	1.70948	-2.72349	0.000903378	0.00016737	gi|255544928|ref|XP_002513525.1|	2e-15	nucleic acid binding protein, putative [Ricinus communis] >gi|223547433|gb|EEF48928.1| nucleic acid binding protein, putative [Ricinus communis]	--	--	--	--	--	--	--	--	--	--	--	-	GO:0003676//nucleic acid binding;GO:0046872//metal ion binding	-
Unigene23570_All	230	12.2352	0.825012	-4.19992	2.20319e-06	4.08401e-07	--	--	--	--	--	--	--	--	--	--	--	--	--	--	-	-	-
Unigene23573_All	220	6.95216	0	-4.44785	0.00024594	4.54984e-05	gi|79379990|ref|NP_177573.2|	1e-22	ATP binding / protein kinase/ protein serine/threonine kinase/ protein tyrosine kinase [Arabidopsis thaliana]	sp|Q9ZVM9|Y1461_ARATH	3e-16	Probable serine/threonine-protein kinase At1g54610 OS=Arabidopsis thaliana GN=At1g54610 PE=1 SV=1	--	--	--	--	K08819	4e-21	osa:4325730	Cdc2-related kinase, arginine/serine-rich [EC:2.7.11.22]	GO:0006464//protein modification process	GO:0004674//protein serine/threonine kinase activity;GO:0032559//adenyl ribonucleotide binding	-
Unigene23576_All	344	6.19726	0	-4.84378	1.69876e-05	3.14478e-06	gi|18410896|ref|NP_567062.1|	1e-09	PBS lyase HEAT-like repeat-containing protein [Arabidopsis thaliana] >gi|75250258|sp|Q94JW0.1|DOHH_ARATH RecName: Full=Deoxyhypusine hydroxylase; Short=DOHH; AltName: Full=Deoxyhypusine monooxygenase; AltName: Full=Deoxyhypusine dioxygenase >gi|13926240|gb|AAK49594.1|AF372878_1 AT3g58180/F9D24_90 [Arabidopsis thaliana] >gi|22655416|gb|AAM98300.1| At3g58180/F9D24_90 [Arabidopsis thaliana] >gi|2224…	sp|Q94JW0|DOHH_ARATH	6e-10	Deoxyhypusine hydroxylase OS=Arabidopsis thaliana GN=At3g58180 PE=2 SV=1	--	--	--	--	K06072	1e-12	pop:POPTR_709802	deoxyhypusine monooxygenase [EC:1.14.99.29]	-	GO:0003824//catalytic activity	GO:0030076//light-harvesting complex
Unigene23577_All	351	7.6326	43.341	2.26823	1.14975e-14	2.13192e-15	gi|89001073|gb|ABD59126.1|	1e-10	At1g07795 [Arabidopsis thaliana]	--	--	--	--	--	--	--	--	--	--	--	-	-	GO:0043231//intracellular membrane-bounded organelle
Unigene23578_All	251	8.566	0.488662	-3.90036	3.27383e-05	6.06801e-06	gi|297829036|ref|XP_002882400.1|	2e-15	phosphoglycerate/bisphosphoglycerate mutase family protein [Arabidopsis lyrata subsp. lyrata] >gi|297328240|gb|EFH58659.1| phosphoglycerate/bisphosphoglycerate mutase family protein [Arabidopsis lyrata subsp. lyrata]	--	--	--	--	--	--	--	--	--	--	--	-	-	GO:0043231//intracellular membrane-bounded organelle
Unigene23580_All	212	5.18721	0	-3.90036	0.00370655	0.000685061	gi|224120650|ref|XP_002318383.1|	2e-35	NAC domain protein, IPR003441 [Populus trichocarpa] >gi|222859056|gb|EEE96603.1| NAC domain protein, IPR003441 [Populus trichocarpa]	sp|Q9FRV4|NAC54_ARATH	6e-29	Protein CUP-SHAPED COTYLEDON 1 OS=Arabidopsis thaliana GN=NAC054 PE=1 SV=1	--	--	--	--	--	--	--	--	GO:0010468//regulation of gene expression;GO:0032501//multicellular organismal process	GO:0003676//nucleic acid binding	-
Unigene23601_All	223	9.36513	1.65006	-2.3154	0.00129825	0.000240649	gi|238481558|ref|NP_001154777.1|	9e-23	RabGAP/TBC domain-containing protein [Arabidopsis thaliana]	--	--	--	--	--	--	--	--	--	--	--	GO:0032318	GO:0005099//Ras GTPase activator activity	GO:0009536//plastid
Unigene23603_All	566	9.96455	0.216703	-5.24432	6.66768e-13	1.23635e-13	gi|18401080|ref|NP_566541.1|	2e-28	EMB2083 (embryo defective 2083); ATP binding / ATP-dependent peptidase/ ATPase/ metalloendopeptidase/ metallopeptidase/ nucleoside-triphosphatase/ nucleotide binding / serine-type endopeptidase [Arabidopsis thaliana]	--	--	--	--	--	--	--	--	--	--	--	GO:0019538//protein metabolic process	GO:0004175//endopeptidase activity;GO:0042623//ATPase activity, coupled;GO:0032559//adenyl ribonucleotide binding	GO:0009526//plastid envelope
Unigene23606_All	578	12.0422	1.5054	-2.99	1.23079e-11	2.28202e-12	gi|138996985|dbj|BAF52855.1|	4e-60	repressor of silencing 1 [Nicotiana tabacum]	sp|Q8LK56|DME_ARATH	6e-58	Transcriptional activator DEMETER OS=Arabidopsis thaliana GN=DME PE=1 SV=2	--	--	--	--	K10773	1e-46	osa:4329402	endonuclease III [EC:4.2.99.18]	GO:0006281//DNA repair;GO:0006305;GO:0040029//regulation of gene expression, epigenetic;GO:0003006//reproductive developmental process	GO:0016835//carbon-oxygen lyase activity;GO:0005488//binding;GO:0016799//hydrolase activity, hydrolyzing N-glycosyl compounds	GO:0043076
Unigene23632_All	222	6.17016	0.552496	-3.28739	0.0018238	0.000338021	--	--	--	--	--	--	--	--	--	--	--	--	--	--	-	-	-
Unigene23647_All	423	8.8305	0	-5.65936	4.89305e-09	9.06842e-10	--	--	--	--	--	--	--	--	--	--	--	--	--	--	-	-	-
Unigene23686_All	401	11.2447	0	-5.95481	7.83401e-11	1.45202e-11	gi|224093864|ref|XP_002310025.1|	1e-07	hypothetical protein POPTRDRAFT_562704 [Populus trichocarpa] >gi|222852928|gb|EEE90475.1| hypothetical protein POPTRDRAFT_562704 [Populus trichocarpa]	--	--	--	--	--	--	--	--	--	--	--	-	-	-
Unigene23698_All	299	4.25323	0	-4.10681	0.00149284	0.000275922	--	--	--	--	--	--	--	--	--	--	--	--	--	--	-	-	-
Unigene23699_All	1003	30.6746	5.22813	-2.62026	1.00266e-41	1.85918e-42	gi|297820766|ref|XP_002878266.1|	1e-104	UDP-galactose transporter 6 [Arabidopsis lyrata subsp. lyrata] >gi|297324104|gb|EFH54525.1| UDP-galactose transporter 6 [Arabidopsis lyrata subsp. lyrata]	sp|A0JMG9|S35A4_DANRE	2e-11	Probable UDP-sugar transporter protein SLC35A4 OS=Danio rerio GN=slc35a4 PE=2 SV=1	SPCC1795.03	5e-08	COG0697	Permeases of the drug/metabolite transporter (DMT) superfamily	--	--	--	--	GO:0006810//transport	GO:0005402	GO:0012505//endomembrane system;GO:0031224//intrinsic to membrane
Unigene23722_All	236	6.79426	0	-4.44785	0.00024594	4.54984e-05	gi|224103271|ref|XP_002334072.1|	9e-08	cc-nbs-lrr resistance protein [Populus trichocarpa] >gi|222839772|gb|EEE78095.1| cc-nbs-lrr resistance protein [Populus trichocarpa]	--	--	--	--	--	--	--	--	--	--	--	-	-	-
Unigene23727_All	571	29.5774	1.71845	-3.83655	2.73458e-32	5.06871e-33	gi|110741783|dbj|BAE98835.1|	3e-83	guanine nucleotide exchange factor - like protein [Arabidopsis thaliana]	sp|Q9Y6D5|BIG2_HUMAN	1e-32	Brefeldin A-inhibited guanine nucleotide-exchange protein 2 OS=Homo sapiens GN=ARFGEF2 PE=1 SV=3	SPAC4D7.01c	3e-19	COG5307	SEC7 domain proteins	K13462	5e-34	rcu:RCOM_0708240	guanine nucleotide-exchange factor	GO:0009553//embryo sac development;GO:0032011//ARF protein signal transduction	GO:0005083//small GTPase regulator activity	GO:0043231//intracellular membrane-bounded organelle;GO:0044444//cytoplasmic part
Unigene23729_All	370	3.80205	0	-4.28739	0.00060201	0.000111283	gi|73624747|gb|AAZ79231.1|	5e-19	cellulose synthase-like protein CslG [Nicotiana tabacum]	sp|Q8VYR4|CSLG2_ARATH	3e-19	Cellulose synthase-like protein G2 OS=Arabidopsis thaliana GN=CSLG2 PE=2 SV=1	--	--	--	--	K10999	6e-18	vvi:100261696	cellulose synthase A [EC:2.4.1.12]	GO:0045229//external encapsulating structure organization;GO:0009250//glucan biosynthetic process	GO:0016759//cellulose synthase activity	GO:0031224//intrinsic to membrane
Unigene23733_All	986	18.2992	1.26737	-3.94812	1.8863e-35	3.49766e-36	gi|225469916|ref|XP_002269141.1|	1e-112	PREDICTED: similar to Protein kinase-like [Vitis vinifera]	sp|Q55G83|ABKC_DICDI	6e-26	Probable serine/threonine-protein kinase abkC OS=Dictyostelium discoideum GN=abkC PE=3 SV=1	YPL109c	2e-19	COG0661	Predicted unusual protein kinase	K08869	2e-101	ath:AT1G11390	aarF domain-containing kinase	-	-	GO:0043231//intracellular membrane-bounded organelle
Unigene23749_All	225	5.65208	0	-4.10681	0.00149284	0.000275922	gi|145327199|ref|NP_001077801.1|	1e-07	CBS domain-containing protein [Arabidopsis thaliana]	--	--	--	--	--	--	--	--	--	--	--	-	-	-
Unigene23752_All	457	4.78567	1.24564	-2.3154	0.00129825	0.000240649	--	--	--	--	--	--	--	--	--	--	--	--	--	--	-	-	-
Unigene23763_All	281	6.60257	0	-4.65936	6.4623e-05	1.19585e-05	gi|225434110|ref|XP_002273984.1|	3e-46	PREDICTED: similar to C2 domain-containing protein / GRAM domain-containing protein [Vitis vinifera]	sp|Q5R8N8|GRAM3_PONAB	1e-07	GRAM domain-containing protein 3 OS=Pongo abelii GN=GRAMD3 PE=2 SV=1	--	--	--	--	--	--	--	--	-	-	GO:0044464//cell part
Unigene23771_All	669	17.5217	1.60152	-3.72349	3.1453e-22	5.83213e-23	gi|255585863|ref|XP_002533606.1|	2e-90	hypothetical protein RCOM_1180720 [Ricinus communis] >gi|223526507|gb|EEF28775.1| hypothetical protein RCOM_1180720 [Ricinus communis]	--	--	--	--	--	--	--	--	--	--	--	-	-	-
Unigene2378_All	837	59.8321	13.2489	-2.16789	5.88101e-53	1.09048e-53	gi|240255973|ref|NP_193464.5|	3e-58	ATG2484-1; RNA binding [Arabidopsis thaliana]	--	--	--	--	--	--	--	--	--	--	--	-	-	-
Unigene23780_All	500	9.15446	0.981233	-2.92784	1.06612e-07	1.97647e-08	gi|28874836|emb|CAC84087.1|	5e-50	ZIK1 protein [Medicago sativa]	sp|Q65X23|WNK2_ORYSJ	4e-34	Probable serine/threonine-protein kinase WNK2 OS=Oryza sativa subsp. japonica GN=WNK2 PE=2 SV=1	--	--	--	--	K12132	4e-25	osa:4343678	serine/threonine-protein kinase WNK1 [EC:2.7.11.1]	GO:0006464//protein modification process	GO:0004702//receptor signaling protein serine/threonine kinase activity;GO:0032559//adenyl ribonucleotide binding	-
Unigene23789_All	268	6.6249	0	-4.59224	0.000100643	1.86223e-05	--	--	--	--	--	--	--	--	--	--	--	--	--	--	-	-	-
Unigene23793_All	807	23.9507	1.4108	-4.43514	1.29858e-39	2.40788e-40	gi|225461945|ref|XP_002268896.1|	2e-63	PREDICTED: similar to E3 ubiquitin-protein ligase UPL1 [Vitis vinifera]	sp|Q8GY23|UPL1_ARATH	4e-43	E3 ubiquitin-protein ligase UPL1 OS=Arabidopsis thaliana GN=UPL1 PE=1 SV=3	--	--	--	--	K10592	4e-42	ath:AT1G70320	E3 ubiquitin-protein ligase HUWE1 [EC:6.3.2.19]	GO:0043412;GO:0044267//cellular protein metabolic process	GO:0019787//small conjugating protein ligase activity	GO:0043231//intracellular membrane-bounded organelle;GO:0044444//cytoplasmic part
Unigene23804_All	333	4.05876	0	-4.19992	0.000948326	0.000175333	--	--	--	--	--	--	--	--	--	--	--	--	--	--	-	-	-
Unigene23805_All	387	16.0815	3.86288	-2.06782	3.27354e-07	6.06966e-08	gi|18398086|ref|NP_566323.1|	2e-62	RabGAP/TBC domain-containing protein [Arabidopsis thaliana] >gi|145332002|ref|NP_001078123.1| RabGAP/TBC domain-containing protein [Arabidopsis thaliana] >gi|98960973|gb|ABF58970.1| At3g07890 [Arabidopsis thaliana]	sp|Q6ZT07|TBCD9_HUMAN	2e-15	TBC1 domain family member 9 OS=Homo sapiens GN=TBC1D9 PE=1 SV=2	YGR100w	8e-09	COG5210	GTPase-activating protein	--	--	--	--	GO:0032318	GO:0005099//Ras GTPase activator activity	GO:0044464//cell part
Unigene23810_All	685	4.17932	0.716229	-2.28739	0.000245375	4.54755e-05	gi|224113515|ref|XP_002316517.1|	8e-68	DNA glycosylase [Populus trichocarpa] >gi|222865557|gb|EEF02688.1| DNA glycosylase [Populus trichocarpa]	sp|Q8LK56|DME_ARATH	1e-58	Transcriptional activator DEMETER OS=Arabidopsis thaliana GN=DME PE=1 SV=2	--	--	--	--	K10773	2e-08	osa:4329402	endonuclease III [EC:4.2.99.18]	GO:0006281//DNA repair;GO:0006305;GO:0040029//regulation of gene expression, epigenetic;GO:0003006//reproductive developmental process	GO:0016835//carbon-oxygen lyase activity;GO:0051536//iron-sulfur cluster binding;GO:0016799//hydrolase activity, hydrolyzing N-glycosyl compounds;GO:0004518//nuclease activity	GO:0043076
Unigene23811_All	397	4.47222	0.477967	-3.59224	0.000306461	5.67782e-05	gi|224078950|ref|XP_002305692.1|	8e-16	predicted protein [Populus trichocarpa] >gi|222848656|gb|EEE86203.1| predicted protein [Populus trichocarpa]	--	--	--	--	--	--	--	--	--	--	--	-	-	-
Unigene23812_All	273	10.0822	0.695065	-4.19992	2.20319e-06	4.08401e-07	gi|55276120|gb|AAV49801.1|	2e-18	homeobox transcription factor KN2 [Populus trichocarpa x Populus deltoides]	sp|Q38874|STM_ARATH	9e-09	Homeobox protein SHOOT MERISTEMLESS OS=Arabidopsis thaliana GN=STM PE=1 SV=2	--	--	--	--	--	--	--	--	GO:0010468//regulation of gene expression;GO:0006351//transcription, DNA-dependent	GO:0003677//DNA binding	GO:0043231//intracellular membrane-bounded organelle
Unigene23818_All	566	16.1066	3.62659	-2.17393	6.7744e-11	1.25605e-11	gi|215598344|tpg|DAA06358.1|	3e-77	TPA: TPA_inf: ARO1-like protein 1 [Medicago truncatula]	--	--	--	--	--	--	--	--	--	--	--	-	-	GO:0016020//membrane
Unigene23823_All	227	7.4438	0.835915	-3.44785	0.000750035	0.000138971	gi|225431806|ref|XP_002272864.1|	3e-36	PREDICTED: similar to PLDP1 (PHOSPHOLIPASE D ZETA1); phospholipase D [Vitis vinifera]	sp|Q9LRZ5|PLDP1_ARATH	2e-33	Phospholipase D p1 OS=Arabidopsis thaliana GN=PLDP1 PE=2 SV=1	YKR031c	3e-06	COG1502	Phosphatidylserine/phosphatidylglycerophosphate/cardiolipin synthases and related enzymes	K01115	1e-37	vvi:100261987	phospholipase D [EC:3.1.4.4]	GO:0006644//phospholipid metabolic process;GO:0009725//response to hormone stimulus;GO:0009267//cellular response to starvation;GO:0048513//organ development;GO:0050794//regulation of cellular process;GO:0009247//glycolipid biosynthetic process	GO:0004620//phospholipase activity;GO:0016628//oxidoreductase activity, acting on the CH-CH group of donors, NAD or NADP as acceptor	GO:0043231//intracellular membrane-bounded organelle
Unigene23833_All	215	6.17168	0	-4.19992	0.000948326	0.000175333	gi|22329733|ref|NP_173676.2|	2e-19	ATSAC1 (suppressor of actin 1); phosphatidylinositol-4,5-bisphosphate 5-phosphatase [Arabidopsis thaliana] >gi|33337344|gb|AAQ13339.1|AF266460_1 FIG4-like protein AtFIG4 [Arabidopsis thaliana] >gi|31415719|gb|AAP49834.1| SAC domain protein 1 [Arabidopsis thaliana]	--	--	--	--	--	--	--	--	--	--	--	GO:0000902//cell morphogenesis;GO:0042546//cell wall biogenesis;GO:0006996//organelle organization	GO:0034593	GO:0043231//intracellular membrane-bounded organelle
Unigene23840_All	293	3.79528	0	-3.90036	0.00370655	0.000685061	gi|5091616|gb|AAD39604.1|AC007454_3	3e-06	F23M19.3 [Arabidopsis thaliana]	--	--	--	--	--	--	--	--	--	--	--	-	-	-
Unigene23846_All	206	12.2271	1.84226	-3.10681	4.61194e-05	8.54825e-06	gi|3056588|gb|AAC13899.1|AAC13899	3e-15	T1F9.9 [Arabidopsis thaliana]	sp|C0LGG9|Y5344_ARATH	8e-10	Probable LRR receptor-like serine/threonine-protein kinase At1g53440 OS=Arabidopsis thaliana GN=At1g53440 PE=1 SV=2	--	--	--	--	K13417	4e-08	ath:AT2G13790	somatic embryogenesis receptor kinase 4 [EC:2.7.10.1 2.7.11.1]	GO:0006464//protein modification process;GO:0008037//cell recognition	GO:0030246//carbohydrate binding;GO:0004713//protein tyrosine kinase activity;GO:0032559//adenyl ribonucleotide binding	-
Unigene23851_All	822	27.6614	6.5821	-2.05117	2.96357e-23	5.49516e-24	gi|224144411|ref|XP_002325281.1|	5e-44	tir-nbs-lrr resistance protein [Populus trichocarpa] >gi|224145731|ref|XP_002325746.1| tir-nbs-lrr resistance protein [Populus trichocarpa] >gi|222862156|gb|EEE99662.1| tir-nbs-lrr resistance protein [Populus trichocarpa] >gi|222862621|gb|EEF00128.1| tir-nbs-lrr resistance protein [Populus trichocarpa]	sp|Q40392|TMVRN_NICGU	3e-29	TMV resistance protein N OS=Nicotiana glutinosa GN=N PE=1 SV=1	--	--	--	--	K13459	2e-10	rcu:RCOM_1047690	disease resistance protein RPS2	GO:0006952//defense response;GO:0009987//cellular process	GO:0000166//nucleotide binding	-
Unigene23853_All	214	7.23482	0	-4.36985	0.000384514	7.10852e-05	--	--	--	--	--	--	--	--	--	--	--	--	--	--	-	-	-
Unigene23861_All	440	14.6182	2.99256	-2.46671	4.45409e-09	8.25849e-10	gi|224087983|ref|XP_002308281.1|	2e-44	NPR1/NIM1-like regulatory protein [Populus trichocarpa] >gi|222854257|gb|EEE91804.1| NPR1/NIM1-like regulatory protein [Populus trichocarpa]	sp|P93002|NPR1_ARATH	2e-22	Regulatory protein NPR1 OS=Arabidopsis thaliana GN=NPR1 PE=1 SV=1	--	--	--	--	--	--	--	--	-	GO:0005488//binding	-
Unigene23870_All	226	4.81133	0	-3.90036	0.00370655	0.000685061	--	--	--	--	--	--	--	--	--	--	--	--	--	--	-	-	-
Unigene23879_All	243	6.92714	1.0095	-2.52185	0.00310817	0.000576052	gi|6730631|gb|AAF27052.1|AC008262_1	3e-31	F4N2.2 [Arabidopsis thaliana]	--	--	--	--	--	--	--	--	--	--	--	GO:0010102//lateral root morphogenesis;GO:0009725//response to hormone stimulus;GO:0006520//cellular amino acid metabolic process;GO:0008356//asymmetric cell division;GO:0003006//reproductive developmental process	GO:0004672//protein kinase activity;GO:0042802//identical protein binding;GO:0031406//carboxylic acid binding	GO:0016023//cytoplasmic membrane-bounded vesicle;GO:0016020//membrane
Unigene23886_All	415	6.57299	1.37171	-2.61496	0.000118387	2.1945e-05	gi|18404252|ref|NP_030235.1|	3e-19	ACT domain-containing protein [Arabidopsis thaliana] >gi|4883601|gb|AAD31570.1| expressed protein [Arabidopsis thaliana]	--	--	--	--	--	--	--	--	--	--	--	-	-	-
Unigene23909_All	611	38.8435	7.21494	-2.66981	1.32714e-32	2.46084e-33	gi|224125528|ref|XP_002329827.1|	1e-61	f-box family protein [Populus trichocarpa] >gi|222870889|gb|EEF08020.1| f-box family protein [Populus trichocarpa]	sp|Q9FZA4|DOF14_ARATH	1e-40	Dof zinc finger protein DOF1.4 OS=Arabidopsis thaliana GN=DOF1.4 PE=2 SV=1	--	--	--	--	--	--	--	--	GO:0010468//regulation of gene expression	GO:0046914//transition metal ion binding;GO:0003676//nucleic acid binding	-
Unigene23912_All	429	4.88315	0.857721	-2.25882	0.00191103	0.000354179	gi|255568758|ref|XP_002525350.1|	2e-29	DNA binding protein, putative [Ricinus communis] >gi|223535313|gb|EEF36988.1| DNA binding protein, putative [Ricinus communis]	--	--	--	--	--	--	--	--	--	--	--	-	GO:0046872//metal ion binding	GO:0005622//intracellular
Unigene23922_All	234	6.90501	0	-4.44785	0.00024594	4.54984e-05	--	--	--	--	--	--	--	--	--	--	--	--	--	--	-	-	-
Unigene23930_All	209	12.5824	0.907908	-4.10681	5.41918e-06	1.00438e-06	gi|124360421|gb|ABN08431.1|	3e-12	Pinin/SDK/memA protein [Medicago truncatula]	--	--	--	--	--	--	--	--	--	--	--	-	-	-
Unigene23937_All	451	9.60362	1.26221	-3.28739	3.64043e-08	6.74924e-09	--	--	--	--	--	--	--	--	--	--	--	--	--	--	-	-	-
Unigene23946_All	499	7.16553	1.52106	-2.59224	1.02759e-05	1.90488e-06	gi|297824367|ref|XP_002880066.1|	2e-11	molybdopterin biosynthesis MoaE family protein [Arabidopsis lyrata subsp. lyrata] >gi|297325905|gb|EFH56325.1| molybdopterin biosynthesis MoaE family protein [Arabidopsis lyrata subsp. lyrata]	sp|O22827|MOC2B_ARATH	1e-11	Molybdopterin synthase catalytic subunit OS=Arabidopsis thaliana GN=MOCS2 PE=2 SV=1	--	--	--	--	--	--	--	--	GO:0009108//coenzyme biosynthetic process	-	-
Unigene23949_All	432	15.1308	1.16241	-3.90036	2.16052e-13	4.00577e-14	gi|15010774|gb|AAK74046.1|	7e-13	F19K16.7/F19K16.7 [Arabidopsis thaliana] >gi|15809762|gb|AAL06809.1| At1g79970/F19K16.7 [Arabidopsis thaliana]	--	--	--	--	--	--	--	--	--	--	--	-	-	GO:0009536//plastid
Unigene23951_All	306	6.24352	1.86032	-2.13852	0.00409206	0.000758442	--	--	--	--	--	--	--	--	--	--	--	--	--	--	-	-	-
Unigene23953_All	407	9.28296	2.16625	-2.36985	1.45402e-05	2.69557e-06	gi|297843686|ref|XP_002889724.1|	4e-11	phosphoglycerate/bisphosphoglycerate mutase family protein [Arabidopsis lyrata subsp. lyrata] >gi|297335566|gb|EFH65983.1| phosphoglycerate/bisphosphoglycerate mutase family protein [Arabidopsis lyrata subsp. lyrata]	--	--	--	--	--	--	--	--	--	--	--	-	-	GO:0043231//intracellular membrane-bounded organelle
Unigene23955_All	309	8.3699	1.19082	-2.56916	0.00017712	3.28343e-05	gi|15225141|ref|NP_180741.1|	2e-45	ankyrin repeat family protein [Arabidopsis thaliana] >gi|4887754|gb|AAD32290.1| ankyrin-like protein [Arabidopsis thaliana]	sp|Q6AWW5|Y5262_ARATH	5e-23	Ankyrin repeat-containing protein At5g02620 OS=Arabidopsis thaliana GN=At5g02620 PE=1 SV=1	all2748	3e-07	COG0666	FOG: Ankyrin repeat	K06694	2e-07	cme:CMS255C	26S proteasome non-ATPase regulatory subunit 10	-	-	GO:0016020//membrane
Unigene23956_All	364	3.07115	0	-4.00728	0.00235208	0.000434637	--	--	--	--	--	--	--	--	--	--	--	--	--	--	-	-	-
Unigene23968_All	218	14.8506	0	-5.48533	4.01042e-08	7.42833e-09	--	--	--	--	--	--	--	--	--	--	--	--	--	--	-	-	-
Unigene23969_All	427	2.97826	0	-4.10681	0.00149284	0.000275922	gi|297832482|ref|XP_002884123.1|	7e-41	4-phosphopantetheine adenylyltransferase [Arabidopsis lyrata subsp. lyrata] >gi|297329963|gb|EFH60382.1| 4-phosphopantetheine adenylyltransferase [Arabidopsis lyrata subsp. lyrata]	sp|Q9ZPV8|COAD_ARATH	8e-41	Phosphopantetheine adenylyltransferase OS=Arabidopsis thaliana GN=COAD PE=1 SV=1	YGR277c	3e-12	COG1019	Predicted nucleotidyltransferase	--	--	--	--	GO:0010876;GO:0009108//coenzyme biosynthetic process;GO:0006970//response to osmotic stress;GO:0006140;GO:0006810//transport	GO:0005488//binding;GO:0070566//adenylyltransferase activity	GO:0044464//cell part
Unigene2398_All	465	6.96221	29.2678	2.06926	8.46045e-15	1.56877e-15	gi|224064866|ref|XP_002301590.1|	2e-52	fasciclin-like arabinogalactan protein 12.2 [Populus trichocarpa] >gi|222843316|gb|EEE80863.1| fasciclin-like arabinogalactan protein 12.2 [Populus trichocarpa]	sp|Q9SJ81|FLA7_ARATH	1e-31	Fasciclin-like arabinogalactan protein 7 OS=Arabidopsis thaliana GN=FLA7 PE=1 SV=1	--	--	--	--	--	--	--	--	-	-	-
Unigene23981_All	539	10.4408	0.704092	-4.24432	4.96484e-12	9.20318e-13	gi|186489926|ref|NP_001117459.1|	3e-76	TOR (TARGET OF RAPAMYCIN); 1-phosphatidylinositol-3-kinase/ protein binding [Arabidopsis thaliana]	sp|Q86C65|TOR_DICDI	2e-25	Target of rapamycin OS=Dictyostelium discoideum GN=tor PE=1 SV=1	SPBC30D10.10c	3e-21	COG5032	Phosphatidylinositol kinase and protein kinases of the PI-3 kinase family	K07203	2e-86	pop:POPTR_1069777	FKBP12-rapamycin complex-associated protein	GO:0003006//reproductive developmental process	GO:0035004//phosphoinositide 3-kinase activity;GO:0032559//adenyl ribonucleotide binding	-
Unigene23983_All	289	8.78046	1.31317	-3.0579	7.11126e-05	1.31768e-05	gi|224110292|ref|XP_002315473.1|	3e-36	chromatin remodeling complex subunit [Populus trichocarpa] >gi|222864513|gb|EEF01644.1| chromatin remodeling complex subunit [Populus trichocarpa]	--	--	--	--	--	--	--	--	--	--	--	-	GO:0017111//nucleoside-triphosphatase activity;GO:0003676//nucleic acid binding;GO:0032559//adenyl ribonucleotide binding	GO:0043231//intracellular membrane-bounded organelle
Unigene23988_All	211	6.23025	0	-4.19992	0.000948326	0.000175333	gi|15219363|ref|NP_173123.1|	2e-10	ribosomal protein-related [Arabidopsis thaliana] >gi|34365609|gb|AAQ65116.1| At1g16790 [Arabidopsis thaliana]	--	--	--	--	--	--	--	--	--	--	--	-	-	-
Unigene23990_All	368	7.24497	0.515632	-4.19992	2.20319e-06	4.08401e-07	gi|224132090|ref|XP_002321253.1|	4e-40	multidrug resistance protein ABC transporter family [Populus trichocarpa] >gi|222862026|gb|EEE99568.1| multidrug resistance protein ABC transporter family [Populus trichocarpa]	sp|Q9M1C7|AB9C_ARATH	4e-27	ABC transporter C family member 9 OS=Arabidopsis thaliana GN=ABCC9 PE=2 SV=1	--	--	--	--	--	--	--	--	GO:0006810//transport;GO:0051707//response to other organism;GO:0008152//metabolic process	GO:0015405//P-P-bond-hydrolysis-driven transmembrane transporter activity;GO:0016628//oxidoreductase activity, acting on the CH-CH group of donors, NAD or NADP as acceptor;GO:0017111//nucleoside-triphosphatase activity;GO:0032559//adenyl ribonucleotide binding	GO:0031224//intrinsic to membrane
Unigene23991_All	234	11.9458	1.62182	-3.24432	1.24524e-05	2.30837e-06	gi|297844510|ref|XP_002890136.1|	1e-07	XH/XS domain-containing protein [Arabidopsis lyrata subsp. lyrata] >gi|297335978|gb|EFH66395.1| XH/XS domain-containing protein [Arabidopsis lyrata subsp. lyrata]	--	--	--	--	--	--	--	--	--	--	--	-	-	-
Unigene23993_All	262	4.455	0	-4.00728	0.00235208	0.000434637	gi|224059590|ref|XP_002299922.1|	2e-10	cc-nbs-lrr resistance protein [Populus trichocarpa] >gi|222847180|gb|EEE84727.1| cc-nbs-lrr resistance protein [Populus trichocarpa]	--	--	--	--	--	--	--	--	--	--	--	-	GO:0005488//binding	-
Unigene23994_All	235	5.75135	0.521933	-3.19992	0.00283231	0.000524681	gi|224120592|ref|XP_002318368.1|	3e-09	nbs-lrr resistance protein [Populus trichocarpa] >gi|222859041|gb|EEE96588.1| nbs-lrr resistance protein [Populus trichocarpa]	--	--	--	--	--	--	--	--	--	--	--	-	-	-
Unigene24022_All	296	20.4661	2.56423	-3.32921	6.77539e-11	1.25581e-11	gi|255563893|ref|XP_002522946.1|	1e-27	Heat-shock protein 105 kDa, putative [Ricinus communis] >gi|223537758|gb|EEF39376.1| Heat-shock protein 105 kDa, putative [Ricinus communis]	--	--	--	--	--	--	--	--	--	--	--	-	GO:0016491//oxidoreductase activity;GO:0000166//nucleotide binding	-
Unigene2403_All	398	4.29133	25.0837	2.6279	7.49944e-15	1.39058e-15	gi|297827079|ref|XP_002881422.1|	1e-49	abscisic acid-responsive HVA22 family protein [Arabidopsis lyrata subsp. lyrata] >gi|297327261|gb|EFH57681.1| abscisic acid-responsive HVA22 family protein [Arabidopsis lyrata subsp. lyrata]	sp|Q8GXE9|HA22J_ARATH	6e-50	HVA22-like protein j OS=Arabidopsis thaliana GN=HVA22J PE=2 SV=2	SPBC30D10.09c	4e-09	COG5052	Protein involved in membrane traffic	--	--	--	--	-	-	-
Unigene24036_All	502	6.88997	0	-5.55748	1.72023e-08	3.18776e-09	gi|224062075|ref|XP_002300742.1|	4e-70	cytokinin oxidase [Populus trichocarpa] >gi|222842468|gb|EEE80015.1| cytokinin oxidase [Populus trichocarpa]	sp|O22213|CKX1_ARATH	4e-39	Cytokinin dehydrogenase 1 OS=Arabidopsis thaliana GN=CKX1 PE=1 SV=1	--	--	--	--	K00279	5e-40	ath:AT2G41510	cytokinin dehydrogenase [EC:1.5.99.12]	GO:0009690//cytokinin metabolic process;GO:0009888//tissue development	GO:0030554//adenyl nucleotide binding;GO:0016645//oxidoreductase activity, acting on the CH-NH group of donors	GO:0043231//intracellular membrane-bounded organelle
Unigene24037_All	367	12.7392	0	-5.98128	5.21644e-11	9.66806e-12	gi|297845130|ref|XP_002890446.1|	1e-09	wound-responsive family protein [Arabidopsis lyrata subsp. lyrata] >gi|297336288|gb|EFH66705.1| wound-responsive family protein [Arabidopsis lyrata subsp. lyrata]	--	--	--	--	--	--	--	--	--	--	--	-	-	-
Unigene24041_All	279	17.7043	1.55936	-3.47294	1.67308e-09	3.10157e-10	gi|18377847|gb|AAL67110.1|	7e-07	At2g5740/F3N11.19 [Arabidopsis thaliana]	--	--	--	--	--	--	--	K11793	7e-15	rcu:RCOM_0801570	cereblon	GO:0019538//protein metabolic process	GO:0042623//ATPase activity, coupled	-
Unigene24047_All	241	5.27683	0.508938	-3.10681	0.00441073	0.000817162	gi|21740816|emb|CAD41006.1|	3e-32	OSJNBa0042L16.18 [Oryza sativa (japonica cultivar-group)] >gi|116309306|emb|CAH66394.1| B0222C05.2 [Oryza sativa (indica cultivar-group)] >gi|116309326|emb|CAH66412.1| OSIGBa0093L02.8 [Oryza sativa (indica cultivar-group)]	sp|Q3EDL4|Y1154_ARATH	1e-27	Probable serine/threonine-protein kinase At1g01540 OS=Arabidopsis thaliana GN=At1g01540 PE=1 SV=2	--	--	--	--	K13415	6e-15	ath:AT4G39400	protein brassinosteroid insensitive 1 [EC:2.7.10.1 2.7.11.1]	GO:0006464//protein modification process	GO:0004871//signal transducer activity;GO:0004713//protein tyrosine kinase activity;GO:0032559//adenyl ribonucleotide binding	-
Unigene24059_All	335	3.48421	0	-4.00728	0.00235208	0.000434637	--	--	--	--	--	--	--	--	--	--	--	--	--	--	-	-	-
Unigene24061_All	637	10.0982	2.06707	-2.42874	9.8312e-09	1.82275e-09	gi|226495333|ref|NP_001150432.1|	1e-19	LOC100284062 [Zea mays] >gi|195639212|gb|ACG39074.1| lysine ketoglutarate reductase trans-splicing related 1 [Zea mays]	--	--	--	--	--	--	--	--	--	--	--	-	-	-
Unigene24067_All	577	27.0862	5.33431	-2.15412	1.68663e-17	3.12741e-18	gi|5902380|gb|AAD55482.1|AC009322_22	3e-09	Hypothetical protein [Arabidopsis thaliana]	--	--	--	--	--	--	--	--	--	--	--	GO:0007275//multicellular organismal development	GO:0003676//nucleic acid binding;GO:0005515//protein binding	-
Unigene24080_All	240	9.90772	0	-4.95481	7.04429e-06	1.30383e-06	gi|224137802|ref|XP_002322655.1|	2e-33	autoinhibited calcium ATPase [Populus trichocarpa] >gi|222867285|gb|EEF04416.1| autoinhibited calcium ATPase [Populus trichocarpa]	sp|O22218|ACA4_ARATH	3e-29	Calcium-transporting ATPase 4, plasma membrane-type OS=Arabidopsis thaliana GN=ACA4 PE=1 SV=1	--	--	--	--	K01537	2e-31	ath:AT3G57330	Ca2+-transporting ATPase [EC:3.6.3.8]	GO:0051707//response to other organism;GO:0009206;GO:0006970//response to osmotic stress	GO:0046914//transition metal ion binding;GO:0046873//metal ion transmembrane transporter activity;GO:0019829//cation-transporting ATPase activity;GO:0005515//protein binding;GO:0016836//hydro-lyase activity;GO:0032559//adenyl ribonucleotide binding	GO:0031224//intrinsic to membrane;GO:0031090//organelle membrane;GO:0009534//chloroplast thylakoid;GO:0005773//vacuole
Unigene24082_All	355	6.71474	0.534515	-4.00728	1.32896e-05	2.46315e-06	gi|209572699|sp|Q9SR32.2|U161_ARATH	8e-37	RecName: Full=UPF0161 protein At3g09310 >gi|89274167|gb|ABD65604.1| At3g09310 [Arabidopsis thaliana]	sp|Q9SR32|U161_ARATH	5e-37	UPF0161 protein At3g09310 OS=Arabidopsis thaliana GN=At3g09310 PE=2 SV=2	NMB1906	3e-15	COG0759	Uncharacterized conserved protein	K08998	2e-43	vvi:100264811	hypothetical protein	-	-	-
Unigene24098_All	278	2.38653	11.5205	2.048	0.000759372	0.000140782	gi|115474263|ref|NP_001060730.1|	2e-07	Os07g0693500 [Oryza sativa Japonica Group] >gi|75242756|sp|Q84NP7.1|AMPD_ORYSJ RecName: Full=Probable AMP deaminase >gi|113612266|dbj|BAF22644.1| Os07g0693500 [Oryza sativa Japonica Group]	sp|Q84NP7|AMPD_ORYSJ	1e-07	Probable AMP deaminase OS=Oryza sativa subsp. japonica GN=AMPD PE=2 SV=1	--	--	--	--	K01490	4e-22	pop:POPTR_560928	AMP deaminase [EC:3.5.4.6]	GO:0009127//purine nucleoside monophosphate biosynthetic process	GO:0016814//hydrolase activity, acting on carbon-nitrogen (but not peptide) bonds, in cyclic amidines	-
Unigene24100_All	345	9.18813	0	-5.44785	6.13982e-08	1.13739e-08	gi|255587826|ref|XP_002534410.1|	3e-07	conserved hypothetical protein [Ricinus communis] >gi|223525350|gb|EEF27973.1| conserved hypothetical protein [Ricinus communis]	--	--	--	--	--	--	--	--	--	--	--	-	-	-
Unigene24103_All	273	3.89269	0	-3.90036	0.00370655	0.000685061	gi|15224782|ref|NP_179538.1|	5e-15	NAP1;2 (NUCLEOSOME ASSEMBLY PROTEIN 1;2); DNA binding [Arabidopsis thaliana]	sp|Q08438|VHS3_YEAST	1e-08	Protein VHS3 OS=Saccharomyces cerevisiae GN=VHS3 PE=1 SV=1	YOR054c	3e-09	COG0452	Phosphopantothenoylcysteine synthetase/decarboxylase	K11279	2e-16	rcu:RCOM_1047060	nucleosome assembly protein 1-like 1	GO:0006259//DNA metabolic process;GO:0034728;GO:0009292//genetic transfer;GO:0010038//response to metal ion	-	GO:0043231//intracellular membrane-bounded organelle;GO:0016020//membrane
Unigene24108_All	422	11.705	1.7986	-3.0579	1.25999e-08	2.33609e-09	gi|15224360|ref|NP_181908.1|	4e-17	formin homology 2 domain-containing protein / FH2 domain-containing protein [Arabidopsis thaliana] >gi|75097595|sp|O22824.1|FH2_ARATH RecName: Full=Formin-like protein 2; Short=AtFH2; Short=AtFORMIN-2; Flags: Precursor	sp|O22824|FH2_ARATH	2e-17	Formin-like protein 2 OS=Arabidopsis thaliana GN=FH2 PE=2 SV=1	--	--	--	--	--	--	--	--	GO:0007010//cytoskeleton organization	GO:0008092//cytoskeletal protein binding	GO:0016020//membrane
Unigene24125_All	208	5.73013	0	-4.00728	0.00235208	0.000434637	gi|224132582|ref|XP_002327831.1|	1e-30	SET domain protein [Populus trichocarpa] >gi|222837240|gb|EEE75619.1| SET domain protein [Populus trichocarpa]	sp|O23372|ATXR3_ARATH	2e-26	Probable histone-lysine N-methyltransferase ATXR3 OS=Arabidopsis thaliana GN=ATXR3 PE=1 SV=2	--	--	--	--	--	--	--	--	GO:0010468//regulation of gene expression;GO:0006350//transcription	GO:0046872//metal ion binding;GO:0003676//nucleic acid binding;GO:0016279//protein-lysine N-methyltransferase activity	GO:0043231//intracellular membrane-bounded organelle
Unigene24141_All	544	14.3425	2.52258	-2.55356	5.2072e-11	9.6534e-12	gi|164605527|dbj|BAF98593.1|	2e-47	CM0216.590.nc [Lotus japonicus]	sp|Q8S9L6|CRK29_ARATH	2e-43	Cysteine-rich receptor-like protein kinase 29 OS=Arabidopsis thaliana GN=CRK29 PE=2 SV=1	--	--	--	--	K00924	3e-27	osa:4333912	[EC:2.7.1.-]	GO:0006464//protein modification process;GO:0008037//cell recognition	GO:0004871//signal transducer activity;GO:0030246//carbohydrate binding;GO:0004674//protein serine/threonine kinase activity;GO:0032559//adenyl ribonucleotide binding	-
Unigene24144_All	832	17.9646	1.86357	-3.22431	1.4773e-25	2.73927e-26	gi|22328071|ref|NP_201349.2|	1e-130	kinesin motor protein-related [Arabidopsis thaliana]	sp|Q9LX99|GRIMP_ARATH	3e-129	Geminivirus Rep-interacting motor protein OS=Arabidopsis thaliana GN=GRIMP PE=1 SV=1	--	--	--	--	--	--	--	--	-	GO:0003774//motor activity;GO:0000166//nucleotide binding	-
Unigene24160_All	784	9.93695	0.953403	-3.36985	7.9678e-14	1.47742e-14	gi|92856611|gb|ABE77408.1|	4e-44	At3g49890 [Arabidopsis thaliana]	--	--	--	--	--	--	--	--	--	--	--	-	-	-
Unigene24162_All	422	5.31337	0	-4.95481	7.04429e-06	1.30383e-06	gi|224124794|ref|XP_002329950.1|	5e-37	tubulin gamma complex-associated protein [Populus trichocarpa] >gi|222871972|gb|EEF09103.1| tubulin gamma complex-associated protein [Populus trichocarpa]	--	--	--	--	--	--	--	--	--	--	--	-	-	GO:0044430//cytoskeletal part;GO:0015630//microtubule cytoskeleton
Unigene24167_All	659	3.51474	0.863821	-2.36985	0.000877954	0.000162744	gi|50789207|dbj|BAD34455.1|	2e-17	protein disulfide isomerase-like protein [Glycine max] >gi|171854982|dbj|BAG16715.1| protein disulfide isomerase L-2 [Glycine max]	--	--	--	--	--	--	--	K09580	3e-22	vvi:100246809	protein disulfide-isomerase A1 [EC:5.3.4.1]	GO:0009987//cellular process	GO:0003824//catalytic activity	GO:0043231//intracellular membrane-bounded organelle;GO:0044444//cytoplasmic part
Unigene24170_All	336	5.4851	0	-4.65936	6.4623e-05	1.19585e-05	gi|300265098|gb|EFJ49291.1|	6e-28	extracellular matrix glycoprotein pherophorin-V32 [Volvox carteri f. nagariensis]	sp|Q9FLQ7|FH20_ARATH	3e-29	Formin-like protein 20 OS=Arabidopsis thaliana GN=FH20 PE=2 SV=2	XF0818	1e-16	COG2730	Endoglucanase	K12826	8e-18	sbi:SORBI_01g040250	splicing factor 3A subunit 2	-	-	-
Unigene24172_All	240	11.0845	0	-5.15412	1.23459e-06	2.28626e-07	gi|224115462|ref|XP_002317040.1|	8e-19	NAC domain protein, IPR003441 [Populus trichocarpa] >gi|222860105|gb|EEE97652.1| NAC domain protein, IPR003441 [Populus trichocarpa]	sp|Q7GCL7|NAC74_ORYSJ	4e-14	NAC domain-containing protein 74 OS=Oryza sativa subsp. japonica GN=NAC74 PE=2 SV=1	--	--	--	--	--	--	--	--	GO:0051707//response to other organism;GO:0009743//response to carbohydrate stimulus;GO:0009409//response to cold;GO:0010468//regulation of gene expression	-	GO:0043231//intracellular membrane-bounded organelle;GO:0016020//membrane
Unigene24195_All	602	11.6245	0.611233	-3.95481	5.59571e-14	1.03748e-14	gi|15230154|ref|NP_188494.1|	4e-11	zinc finger protein-related [Arabidopsis thaliana] >gi|75273386|sp|Q9LIH5.1|C3H38_ARATH RecName: Full=Zinc finger CCCH domain-containing protein 38; Short=AtC3H38	sp|Q9LIH5|C3H38_ARATH	2e-11	Zinc finger CCCH domain-containing protein 38 OS=Arabidopsis thaliana GN=At3g18640 PE=1 SV=1	--	--	--	--	--	--	--	--	-	GO:0046872//metal ion binding	-
Unigene24203_All	271	28.884	6.71176	-2.23235	2.20681e-09	4.09148e-10	--	--	--	--	--	--	--	--	--	--	--	--	--	--	-	-	-
Unigene24206_All	323	46.4302	12.6451	-2.06617	1.00121e-15	1.85647e-16	gi|224057196|ref|XP_002299167.1|	4e-48	SET domain protein [Populus trichocarpa] >gi|222846425|gb|EEE83972.1| SET domain protein [Populus trichocarpa]	sp|Q93YF5|SUVH1_TOBAC	3e-41	Histone-lysine N-methyltransferase, H3 lysine-9 specific SUVH1 OS=Nicotiana tabacum GN=SUVH1 PE=1 SV=1	--	--	--	--	--	--	--	--	GO:0010468//regulation of gene expression;GO:0006325//chromatin organization	GO:0046914//transition metal ion binding;GO:0016279//protein-lysine N-methyltransferase activity	GO:0043232;GO:0043231//intracellular membrane-bounded organelle
Unigene24207_All	241	12.4393	3.14942	-2.36985	0.000112861	2.09176e-05	gi|297848282|ref|XP_002892022.1|	6e-30	pentatricopeptide repeat-containing protein [Arabidopsis lyrata subsp. lyrata] >gi|297337864|gb|EFH68281.1| pentatricopeptide repeat-containing protein [Arabidopsis lyrata subsp. lyrata]	sp|Q8LPS6|PPR3_ARATH	6e-29	Pentatricopeptide repeat-containing protein At1g02150 OS=Arabidopsis thaliana GN=At1g02150 PE=2 SV=2	--	--	--	--	--	--	--	--	-	-	GO:0009536//plastid
Unigene24215_All	222	5.06462	0	-3.90036	0.00370655	0.000685061	gi|224124150|ref|XP_002330117.1|	6e-10	predicted protein [Populus trichocarpa] >gi|222871251|gb|EEF08382.1| predicted protein [Populus trichocarpa]	--	--	--	--	--	--	--	--	--	--	--	-	-	-
Unigene24220_All	591	7.6714	0.642141	-3.95481	1.10059e-09	2.03978e-10	gi|42562348|ref|NP_174063.3|	1e-11	GYF domain-containing protein [Arabidopsis thaliana]	--	--	--	--	--	--	--	--	--	--	--	-	-	-
Unigene24229_All	494	12.8217	0.384115	-5.42874	1.38042e-14	2.55937e-15	gi|240256182|ref|NP_195370.5|	4e-54	heat shock protein binding [Arabidopsis thaliana]	sp|O13773|UCP7_SCHPO	4e-12	UBA domain-containing protein 7 OS=Schizosaccharomyces pombe GN=ucp7 PE=2 SV=1	--	--	--	--	--	--	--	--	-	GO:0005515//protein binding	GO:0043231//intracellular membrane-bounded organelle
Unigene24238_All	207	5.84578	0	-4.10681	0.00149284	0.000275922	gi|9795593|gb|AAF98411.1|AC026238_3	1e-23	Unknown protein [Arabidopsis thaliana] >gi|20856609|gb|AAM26675.1| At1g18620/F25I16_13 [Arabidopsis thaliana] >gi|32306507|gb|AAP78937.1| At1g18620 [Arabidopsis thaliana]	--	--	--	--	--	--	--	--	--	--	--	-	-	-
Unigene24248_All	335	4.51124	0	-4.36985	0.000384514	7.10852e-05	gi|297798672|ref|XP_002867220.1|	1e-35	glycine-rich protein [Arabidopsis lyrata subsp. lyrata] >gi|297313056|gb|EFH43479.1| glycine-rich protein [Arabidopsis lyrata subsp. lyrata]	--	--	--	--	--	--	--	--	--	--	--	-	-	GO:0043231//intracellular membrane-bounded organelle
Unigene24253_All	322	4.10258	0	-4.10681	0.00149284	0.000275922	--	--	--	--	--	--	--	--	--	--	--	--	--	--	-	-	-
Unigene24254_All	505	17.0069	1.50299	-3.87235	4.03783e-17	7.48621e-18	gi|115468518|ref|NP_001057858.1|	4e-52	Os06g0557100 [Oryza sativa Japonica Group] >gi|113595898|dbj|BAF19772.1| Os06g0557100 [Oryza sativa Japonica Group]	sp|C0LGX3|HSL2_ARATH	3e-39	LRR receptor-like serine/threonine-protein kinase HSL2 OS=Arabidopsis thaliana GN=HSL2 PE=2 SV=1	CAC0404_1	1e-09	COG0515	Serine/threonine protein kinase	K00924	3e-53	osa:4341290	[EC:2.7.1.-]	GO:0006464//protein modification process	GO:0004702//receptor signaling protein serine/threonine kinase activity;GO:0016628//oxidoreductase activity, acting on the CH-CH group of donors, NAD or NADP as acceptor;GO:0032559//adenyl ribonucleotide binding	GO:0031224//intrinsic to membrane;GO:0031410//cytoplasmic vesicle
Unigene24255_All	385	8.76113	0.985729	-3.48533	8.89e-07	1.64769e-07	gi|22325438|ref|NP_671769.1|	2e-28	MEE12 (maternal effect embryo arrest 12) [Arabidopsis thaliana]	--	--	--	--	--	--	--	--	--	--	--	GO:0003006//reproductive developmental process	-	GO:0031410//cytoplasmic vesicle
Unigene24256_All	708	21.6772	2.94509	-2.58819	1.31192e-20	2.43261e-21	gi|16323095|gb|AAL15282.1|	1e-23	AT4g39900/T5J17_70 [Arabidopsis thaliana]	--	--	--	--	--	--	--	--	--	--	--	-	-	-
Unigene24269_All	265	10.2935	2.14814	-2.61496	0.000118387	2.1945e-05	gi|15227743|ref|NP_180599.1|	1e-23	OFP2 (OVATE FAMILY PROTEIN 2) [Arabidopsis thaliana]	--	--	--	--	--	--	--	--	--	--	--	GO:0001558//regulation of cell growth	GO:0030528//transcription regulator activity	GO:0043232;GO:0031981//nuclear lumen
Unigene24277_All	679	7.59115	0	-6.13066	4.61406e-12	8.55293e-13	gi|225434598|ref|XP_002279155.1|	3e-93	PREDICTED: similar to ATPDR3/PDR3 (PLEIOTROPIC DRUG RESISTANCE 3); ATPase, coupled to transmembrane movement of substances [Vitis vinifera]	sp|Q7PC88|AB31G_ARATH	8e-89	ABC transporter G family member 31 OS=Arabidopsis thaliana GN=ABCG31 PE=2 SV=1	YDR406w_2	1e-11	COG0842	ABC-type multidrug transport system, permease component	K05681	2e-11	cme:CMS467C	ATP-binding cassette, subfamily G (WHITE), member 2	GO:0015893//drug transport	GO:0015405//P-P-bond-hydrolysis-driven transmembrane transporter activity;GO:0017111//nucleoside-triphosphatase activity;GO:0032559//adenyl ribonucleotide binding	GO:0043234//protein complex;GO:0044464//cell part
Unigene24288_All	551	17.049	0.688758	-4.96811	2.15679e-20	3.99921e-21	gi|15230025|ref|NP_187218.1|	4e-55	PHD finger family protein [Arabidopsis thaliana]	sp|Q9V8P9|TOPRS_DROME	4e-09	E3 ubiquitin-protein ligase Topors OS=Drosophila melanogaster GN=Topors PE=1 SV=1	--	--	--	--	K13346	5e-07	osa:4343871	peroxin-10	GO:0006351//transcription, DNA-dependent	GO:0046914//transition metal ion binding	-
Unigene24289_All	348	3.81296	0	-4.19992	0.000948326	0.000175333	gi|89953419|gb|ABD83299.1|	2e-22	GlimmerM protein 276 [Beta vulgaris]	sp|Q5Z987|ATR_ORYSJ	5e-14	Serine/threonine-protein kinase ATR OS=Oryza sativa subsp. japonica GN=Os06g0724700 PE=2 SV=1	--	--	--	--	K06640	3e-12	ath:AT5G40820	ataxia telangiectasia and Rad3 related [EC:2.7.11.1]	-	GO:0016772//transferase activity, transferring phosphorus-containing groups;GO:0005488//binding	-
Unigene24297_All	207	7.47947	0	-4.36985	0.000384514	7.10852e-05	gi|255581769|ref|XP_002531686.1|	6e-10	conserved hypothetical protein [Ricinus communis] >gi|223528691|gb|EEF30705.1| conserved hypothetical protein [Ricinus communis]	--	--	--	--	--	--	--	--	--	--	--	-	-	-
Unigene24302_All	312	8.1727	0.608182	-4.0579	8.49132e-06	1.57406e-06	gi|224056879|ref|XP_002299069.1|	1e-19	Ca2+ antiporter/cation exchanger [Populus trichocarpa] >gi|222846327|gb|EEE83874.1| Ca2+ antiporter/cation exchanger [Populus trichocarpa]	sp|Q8L783|CAX5_ARATH	3e-18	Vacuolar cation/proton exchanger 5 OS=Arabidopsis thaliana GN=CAX5 PE=2 SV=1	--	--	--	--	K07300	9e-23	vvi:100249832	Ca2+:H+ antiporter	GO:0000041//transition metal ion transport	GO:0005488//binding;GO:0015368//calcium:cation antiporter activity	GO:0000325//plant-type vacuole;GO:0031224//intrinsic to membrane
Unigene24304_All	490	40.9634	11.0227	-2.06411	1.41186e-20	2.61753e-21	gi|15223676|ref|NP_175505.1|	2e-71	GTP-binding protein-related [Arabidopsis thaliana] >gi|17368724|sp|Q9C6I8.1|NOG1_ARATH RecName: Full=Probable nucleolar GTP-binding protein 1	sp|Q9C6I8|NOG1_ARATH	1e-71	Probable nucleolar GTP-binding protein 1 OS=Arabidopsis thaliana GN=At1g50920 PE=2 SV=1	SPBC651.01c	5e-48	COG1084	Predicted GTPase	--	--	--	--	-	GO:0032561//guanyl ribonucleotide binding	GO:0044464//cell part
Unigene24310_All	220	5.91934	0	-4.19992	0.000948326	0.000175333	gi|115461593|ref|NP_001054396.1|	8e-16	Os05g0103600 [Oryza sativa Japonica Group] >gi|113577947|dbj|BAF16310.1| Os05g0103600 [Oryza sativa Japonica Group]	--	--	--	--	--	--	--	--	--	--	--	-	-	GO:0043231//intracellular membrane-bounded organelle
Unigene24312_All	357	8.32835	1.06304	-3.36985	3.34384e-06	6.19778e-07	gi|5080810|gb|AAD39319.1|AC007258_8	2e-40	Very similar to helicases [Arabidopsis thaliana]	sp|Q9CZU3|SK2L2_MOUSE	4e-12	Superkiller viralicidic activity 2-like 2 OS=Mus musculus GN=Skiv2l2 PE=2 SV=1	YJL050w	7e-08	COG4581	Superfamily II RNA helicase	K12598	2e-53	rcu:RCOM_0496650	ATP-dependent RNA helicase DOB1 [EC:3.6.4.13]	-	GO:0042623//ATPase activity, coupled;GO:0032559//adenyl ribonucleotide binding	GO:0043231//intracellular membrane-bounded organelle
Unigene24313_All	497	10.3214	2.64935	-2.13066	2.07602e-06	3.84886e-07	gi|18401257|ref|NP_566559.1|	6e-42	APUM24 (Arabidopsis Pumilio 24); RNA binding / binding [Arabidopsis thaliana] >gi|15010674|gb|AAK73996.1| AT3g16810/K20I9_3 [Arabidopsis thaliana]	--	--	--	--	--	--	--	--	--	--	--	-	GO:0003676//nucleic acid binding	GO:0031981//nuclear lumen
Unigene24317_All	492	22.7142	4.83049	-2.32646	8.97262e-14	1.66374e-14	gi|240255973|ref|NP_193464.5|	1e-35	ATG2484-1; RNA binding [Arabidopsis thaliana]	--	--	--	--	--	--	--	--	--	--	--	-	GO:0003676//nucleic acid binding	-
Unigene24318_All	230	18.9411	0.825012	-4.81463	1.13802e-09	2.10954e-10	gi|240255973|ref|NP_193464.5|	2e-09	ATG2484-1; RNA binding [Arabidopsis thaliana]	--	--	--	--	--	--	--	--	--	--	--	-	GO:0003676//nucleic acid binding	-
Unigene24320_All	280	27.3622	3.30599	-2.8683	6.04434e-12	1.12077e-12	gi|124360886|gb|ABN08858.1|	2e-11	Peptidase S26A, signal peptidase I; WD40-like [Medicago truncatula]	--	--	--	--	--	--	--	K12616	4e-32	pop:POPTR_560059	enhancer of mRNA-decapping protein 4	GO:0009887//organ morphogenesis;GO:0031086//nuclear-transcribed mRNA catabolic process, deadenylation-independent decay	GO:0042802//identical protein binding	GO:0043231//intracellular membrane-bounded organelle;GO:0044444//cytoplasmic part;GO:0030529//ribonucleoprotein complex
Unigene24330_All	334	5.96087	0	-4.65936	6.4623e-05	1.19585e-05	gi|9758937|dbj|BAB09318.1|	3e-41	ubiquitin activating enzyme E1-like protein [Arabidopsis thaliana]	sp|Q94CD5|ATG7_ARATH	1e-41	Autophagy-related protein 7 OS=Arabidopsis thaliana GN=ATG7 PE=1 SV=1	--	--	--	--	K08337	4e-49	rcu:RCOM_1014720	autophagy-related protein 7	GO:0010260//organ senescence;GO:0006464//protein modification process;GO:0044248//cellular catabolic process	GO:0008641//small protein activating enzyme activity	-
Unigene2434_All	367	8.8053	49.4292	2.45904	1.00025e-22	1.8547e-23	gi|56236080|gb|AAV84496.1|	4e-43	At3g54450 [Arabidopsis thaliana] >gi|57222212|gb|AAW39013.1| At3g54450 [Arabidopsis thaliana]	sp|P46032|PTR2_ARATH	7e-25	Peptide transporter PTR2 OS=Arabidopsis thaliana GN=PTR2 PE=1 SV=1	--	--	--	--	K03305	5e-27	pop:POPTR_752070	proton-dependent oligopeptide transporter, POT family	-	-	-
Unigene24341_All	378	10.8898	0.973446	-3.19992	1.34857e-07	2.50012e-08	--	--	--	--	--	--	--	--	--	--	--	--	--	--	-	-	-
Unigene24344_All	287	3.83167	0	-3.90036	0.00370655	0.000685061	gi|18412763|ref|NP_567278.1|	3e-26	GSL1 (GLUCAN SYNTHASE-LIKE 1); 1,3-beta-glucan synthase/ transferase, transferring glycosyl groups [Arabidopsis thaliana] >gi|75199658|sp|Q9S9U0.1|CALSB_ARATH RecName: Full=Callose synthase 11; AltName: Full=1,3-beta-glucan synthase; AltName: Full=Protein GLUCAN SYNTHASE-LIKE 1 >gi|5732072|gb|AAD48971.1|AF162444_3 contains similarity to glucan synthases [Arabidopsis thaliana] >gi|7267256|emb|CAB8…	sp|Q9S9U0|CALSB_ARATH	2e-26	Callose synthase 11 OS=Arabidopsis thaliana GN=CALS11 PE=2 SV=1	--	--	--	--	K11000	1e-36	rcu:RCOM_1174510	callose synthase [EC:2.4.1.-]	GO:0051707//response to other organism;GO:0052482;GO:0048229//gametophyte development;GO:0006074;GO:0002218//activation of innate immune response;GO:0009887//organ morphogenesis;GO:0010260//organ senescence	GO:0035251//UDP-glucosyltransferase activity	GO:0043234//protein complex;GO:0031410//cytoplasmic vesicle;GO:0016020//membrane
Unigene24349_All	302	19.5696	2.51328	-3.32921	6.77539e-11	1.25581e-11	gi|224065529|ref|XP_002301842.1|	9e-47	multidrug resistance protein ABC transporter family [Populus trichocarpa] >gi|222843568|gb|EEE81115.1| multidrug resistance protein ABC transporter family [Populus trichocarpa]	sp|Q7GB25|AB5C_ARATH	4e-45	ABC transporter C family member 5 OS=Arabidopsis thaliana GN=ABCC5 PE=2 SV=2	SPAC3F10.11c	3e-19	COG1132	ABC-type multidrug transport system, ATPase and permease components	K05666	1e-15	olu:OSTLU_35503	ATP-binding cassette, subfamily C (CFTR/MRP), member 2	GO:0006810//transport;GO:0006875//cellular metal ion homeostasis;GO:0006970//response to osmotic stress;GO:0008152//metabolic process	GO:0017111//nucleoside-triphosphatase activity;GO:0016628//oxidoreductase activity, acting on the CH-CH group of donors, NAD or NADP as acceptor;GO:0015405//P-P-bond-hydrolysis-driven transmembrane transporter activity;GO:0004888//transmembrane receptor activity;GO:0032559//adenyl ribonucleotide binding	GO:0031224//intrinsic to membrane;GO:0031090//organelle membrane;GO:0005773//vacuole
Unigene24352_All	233	10.7296	0	-5.15412	1.23459e-06	2.28626e-07	--	--	--	--	--	--	--	--	--	--	--	--	--	--	-	-	-
Unigene24362_All	233	6.24924	0	-4.28739	0.00060201	0.000111283	gi|15232059|ref|NP_189337.1|	2e-07	AT-TCP20; transcription factor [Arabidopsis thaliana] >gi|75273954|sp|Q9LSD5.1|TCP20_ARATH RecName: Full=Transcription factor TCP20	sp|Q9LSD5|TCP20_ARATH	1e-07	Transcription factor TCP20 OS=Arabidopsis thaliana GN=TCP20 PE=1 SV=1	--	--	--	--	--	--	--	--	-	-	-
Unigene24363_All	227	4.95306	0	-3.90036	0.00370655	0.000685061	--	--	--	--	--	--	--	--	--	--	--	--	--	--	-	-	-
Unigene24382_All	724	7.72186	1.20183	-2.65936	1.54679e-08	2.86768e-09	gi|115474983|ref|NP_001061088.1|	6e-63	Os08g0169700 [Oryza sativa Japonica Group] >gi|113623057|dbj|BAF23002.1| Os08g0169700 [Oryza sativa Japonica Group]	--	--	--	--	--	--	--	--	--	--	--	-	-	GO:0043231//intracellular membrane-bounded organelle
Unigene24398_All	274	7.46554	1.38506	-2.84378	0.000387966	7.19036e-05	gi|15224099|ref|NP_179995.1|	3e-09	CYP71B6 (CYTOCHROME P450 71B6); electron carrier/ heme binding / iron ion binding / monooxygenase/ oxygen binding [Arabidopsis thaliana] >gi|5915829|sp|O65787.1|C71B6_ARATH RecName: Full=Cytochrome P450 71B6 >gi|3164138|dbj|BAA28536.1| cytochrome p450 monooxygenase [Arabidopsis thaliana]	sp|O65787|C71B6_ARATH	1e-09	Cytochrome P450 71B6 OS=Arabidopsis thaliana GN=CYP71B6 PE=2 SV=1	--	--	--	--	K00517	7e-10	ath:AT5G57260	[EC:1.14.-.-]	GO:0008152//metabolic process	GO:0016709//oxidoreductase activity, acting on paired donors, with incorporation or reduction of molecular oxygen, NADH or NADPH as one donor, and incorporation of one atom of oxygen;GO:0005506//iron ion binding	GO:0043231//intracellular membrane-bounded organelle;GO:0016020//membrane
Unigene24405_All	210	11.7901	2.07172	-2.47294	0.000394517	7.31197e-05	gi|297816498|ref|XP_002876132.1|	2e-16	myb family transcription factor [Arabidopsis lyrata subsp. lyrata] >gi|297321970|gb|EFH52391.1| myb family transcription factor [Arabidopsis lyrata subsp. lyrata]	--	--	--	--	--	--	--	--	--	--	--	GO:0010468//regulation of gene expression	GO:0003676//nucleic acid binding	GO:0043231//intracellular membrane-bounded organelle
Unigene24413_All	308	7.60022	0	-4.95481	7.04429e-06	1.30383e-06	gi|87162913|gb|ABD28708.1|	7e-26	ELM2; AT-rich interaction region; Homeodomain-related [Medicago truncatula]	--	--	--	--	--	--	--	--	--	--	--	-	GO:0003676//nucleic acid binding	GO:0031410//cytoplasmic vesicle
Unigene24416_All	653	7.57332	1.16234	-3.08257	8.20876e-09	1.52153e-09	gi|297808029|ref|XP_002871898.1|	5e-29	exostosin family protein [Arabidopsis lyrata subsp. lyrata] >gi|297317735|gb|EFH48157.1| exostosin family protein [Arabidopsis lyrata subsp. lyrata]	--	--	--	--	--	--	--	--	--	--	--	-	-	GO:0044464//cell part
Unigene24422_All	356	9.4386	0	-5.55748	1.72023e-08	3.18776e-09	gi|255580268|ref|XP_002530964.1|	2e-31	conserved hypothetical protein [Ricinus communis] >gi|223529479|gb|EEF31436.1| conserved hypothetical protein [Ricinus communis]	--	--	--	--	--	--	--	--	--	--	--	-	-	-
Unigene24423_All	226	7.50275	0.839614	-3.52185	0.000479117	8.87669e-05	gi|111154399|gb|ABH07428.1|	1e-17	vacuolar H+-ATPase subunit C [Gossypium hirsutum]	sp|Q9SDS7|VATC_ARATH	8e-16	V-type proton ATPase subunit C OS=Arabidopsis thaliana GN=VHA-C PE=1 SV=1	--	--	--	--	K02148	2e-20	rcu:RCOM_1445580	V-type H+-transporting ATPase subunit C [EC:3.6.3.14]	GO:0006818//hydrogen transport;GO:0000902//cell morphogenesis;GO:0006754//ATP biosynthetic process;GO:0009699//phenylpropanoid biosynthetic process;GO:0006109//regulation of carbohydrate metabolic process	GO:0019829//cation-transporting ATPase activity	GO:0009536//plastid;GO:0033176//proton-transporting V-type ATPase complex;GO:0031090//organelle membrane;GO:0005773//vacuole
Unigene24424_All	209	14.785	1.76059	-2.82441	1.48887e-05	2.76017e-06	gi|7019653|emb|CAB75754.1|	6e-30	spliceosomal-like protein [Arabidopsis thaliana] >gi|7019655|emb|CAB75756.1| spliceosomal-like protein [Arabidopsis thaliana]	sp|Q5RBI5|SF3B3_PONAB	8e-24	Splicing factor 3B subunit 3 OS=Pongo abelii GN=SF3B3 PE=2 SV=1	--	--	--	--	K12830	9e-33	pop:POPTR_803217	splicing factor 3B subunit 3	-	GO:0005488//binding	GO:0009536//plastid
Unigene24433_All	215	5.80028	0.882571	-3.10681	0.00441073	0.000817162	gi|157417819|gb|ABV54831.1|	5e-25	kinase-like protein [Prunus serrulata]	sp|Q0WVM4|Y2239_ARATH	7e-12	Probable LRR receptor-like serine/threonine-protein kinase At2g23950 OS=Arabidopsis thaliana GN=At2g23950 PE=2 SV=1	--	--	--	--	K13417	4e-11	ath:AT2G13790	somatic embryogenesis receptor kinase 4 [EC:2.7.10.1 2.7.11.1]	GO:0006464//protein modification process;GO:0008037//cell recognition	GO:0046914//transition metal ion binding;GO:0030246//carbohydrate binding;GO:0004672//protein kinase activity;GO:0032559//adenyl ribonucleotide binding	-
Unigene24453_All	503	15.2186	1.37557	-3.69178	9.16637e-15	1.69916e-15	gi|115466618|ref|NP_001056908.1|	1e-26	Os06g0165500 [Oryza sativa Japonica Group] >gi|113594948|dbj|BAF18822.1| Os06g0165500 [Oryza sativa Japonica Group]	sp|P17840|SLSG3_BRAOL	3e-08	S-locus-specific glycoprotein S13 OS=Brassica oleracea GN=SLSG PE=2 SV=2	--	--	--	--	--	--	--	--	GO:0006464//protein modification process;GO:0008037//cell recognition	GO:0030246//carbohydrate binding;GO:0004674//protein serine/threonine kinase activity;GO:0032559//adenyl ribonucleotide binding	-
Unigene24457_All	200	6.63455	0	-4.19992	0.000948326	0.000175333	--	--	--	--	--	--	--	--	--	--	--	--	--	--	-	-	-
Unigene24461_All	252	9.77613	0.486723	-4.0579	8.49132e-06	1.57406e-06	gi|183239014|gb|ACC60965.1|	2e-39	phytochrome A [Vitis vinifera]	sp|O49934|PHYA_POPTM	1e-38	Phytochrome A OS=Populus tremuloides GN=PHYA PE=2 SV=1	--	--	--	--	K12120	1e-39	pop:POPTR_729311	phytochrome A	GO:0006351//transcription, DNA-dependent;GO:0010218//response to far red light;GO:0007602//phototransduction;GO:0010114//response to red light;GO:0010468//regulation of gene expression;GO:0006468//protein amino acid phosphorylation;GO:0009606//tropism;GO:0050877//neurological system process;GO:0010017//red or far red light signaling pathway;GO:0010035//response to inorganic substance	GO:0004673//protein histidine kinase activity;GO:0004930//G-protein coupled receptor activity;GO:0042802//identical protein binding;GO:0032559//adenyl ribonucleotide binding;GO:0009881//photoreceptor activity	GO:0044451//nucleoplasm part
Unigene24462_All	220	5.55638	0	-4.10681	0.00149284	0.000275922	--	--	--	--	--	--	--	--	--	--	--	--	--	--	-	-	-
Unigene24464_All	365	7.96237	0.519871	-4.24432	1.40883e-06	2.61059e-07	--	--	--	--	--	--	--	--	--	--	--	--	--	--	-	-	-
Unigene24466_All	271	20.9263	1.40039	-4.22229	7.76582e-12	1.43975e-12	gi|82470791|gb|ABB77432.1|	5e-27	non-S-locus F-box-like protein 2411 [Petunia integrifolia subsp. inflata]	sp|Q9LU91|SKI14_ARATH	2e-19	F-box protein SKIP14 OS=Arabidopsis thaliana GN=SKIP14 PE=1 SV=1	--	--	--	--	--	--	--	--	-	GO:0005488//binding	GO:0031410//cytoplasmic vesicle
Unigene24468_All	364	9.06337	0.521299	-4.48533	9.64843e-08	1.78864e-08	gi|147798654|emb|CAN63327.1|	7e-28	hypothetical protein [Vitis vinifera]	--	--	--	--	--	--	--	--	--	--	--	-	GO:0005488//binding	-
Unigene24483_All	591	47.6725	8.30877	-2.76761	2.26558e-40	4.20094e-41	gi|297802880|ref|XP_002869324.1|	7e-45	coatomer subunit beta-1 [Arabidopsis lyrata subsp. lyrata] >gi|297315160|gb|EFH45583.1| coatomer subunit beta-1 [Arabidopsis lyrata subsp. lyrata]	sp|Q9SV20|COPB2_ARATH	4e-45	Coatomer subunit beta-2 OS=Arabidopsis thaliana GN=At4g31490 PE=1 SV=2	SPBC146.14c	6e-11	COG5096	Vesicle coat complex, various subunits	--	--	--	--	GO:0015031//protein transport	GO:0005515//protein binding	GO:0030120//vesicle coat
Unigene24488_All	226	8.56271	0.839614	-3.72349	0.000125888	2.33264e-05	gi|255575395|ref|XP_002528600.1|	2e-22	conserved hypothetical protein [Ricinus communis] >gi|223531996|gb|EEF33808.1| conserved hypothetical protein [Ricinus communis]	--	--	--	--	--	--	--	--	--	--	--	-	-	-
Unigene24492_All	291	20.0571	3.68185	-2.70242	6.81879e-09	1.26437e-09	--	--	--	--	--	--	--	--	--	--	--	--	--	--	-	-	-
Unigene24495_All	225	5.59728	0.54513	-3.10681	0.00441073	0.000817162	--	--	--	--	--	--	--	--	--	--	--	--	--	--	-	-	-
Unigene24514_All	270	5.77992	0	-4.36985	0.000384514	7.10852e-05	gi|297849062|ref|XP_002892412.1|	5e-32	lactoylglutathione lyase family protein [Arabidopsis lyrata subsp. lyrata] >gi|297338254|gb|EFH68671.1| lactoylglutathione lyase family protein [Arabidopsis lyrata subsp. lyrata]	--	--	--	--	--	--	--	--	--	--	--	GO:0050896//response to stimulus;GO:0006520//cellular amino acid metabolic process	GO:0016702//oxidoreductase activity, acting on single donors with incorporation of molecular oxygen, incorporation of two atoms of oxygen	GO:0031410//cytoplasmic vesicle
Unigene24516_All	905	11.8516	2.53918	-2.22229	5.36081e-13	9.93939e-14	gi|219113077|ref|XP_002186122.1|	2e-08	glycoprotein precursor [Phaeodactylum tricornutum CCAP 1055/1] >gi|209582972|gb|ACI65592.1| glycoprotein precursor [Phaeodactylum tricornutum CCAP 1055/1]	sp|Q6B4J5|EXSA_BACCE	1e-06	Spore coat assembly protein exsA OS=Bacillus cereus GN=exsA PE=2 SV=1	--	--	--	--	K13416	2e-08	vvi:100253855	brassinosteroid insensitive 1-associated receptor kinase 1 [EC:2.7.10.1 2.7.11.1]	GO:0009987//cellular process	GO:0004674//protein serine/threonine kinase activity;GO:0004871//signal transducer activity;GO:0000166//nucleotide binding	GO:0031410//cytoplasmic vesicle;GO:0016020//membrane
Unigene24517_All	473	10.5075	0.777933	-3.4976	1.07318e-09	1.98927e-10	gi|297829320|ref|XP_002882542.1|	8e-61	SET domain-containing protein [Arabidopsis lyrata subsp. lyrata] >gi|297328382|gb|EFH58801.1| SET domain-containing protein [Arabidopsis lyrata subsp. lyrata]	--	--	--	--	--	--	--	--	--	--	--	-	GO:0008757//S-adenosylmethionine-dependent methyltransferase activity	GO:0009536//plastid
Unigene24520_All	509	25.9028	6.88325	-2.00728	1.73217e-13	3.21157e-14	gi|159794687|gb|ABW99630.1|	6e-69	protein phosphatase 2C [Prunus domestica] >gi|159794699|gb|ABW99636.1| protein phosphatase 2C [Prunus persica]	sp|Q9CAJ0|P2C16_ARATH	4e-56	Protein phosphatase 2C 16 OS=Arabidopsis thaliana GN=HAB1 PE=1 SV=1	SPCC1223.11	2e-11	COG0631	Serine/threonine protein phosphatase	K01090	5e-56	ath:AT4G26080	protein phosphatase [EC:3.1.3.16]	GO:0006464//protein modification process	GO:0004721//phosphoprotein phosphatase activity;GO:0043169//cation binding	GO:0043234//protein complex
Unigene24524_All	208	5.10916	0	-3.90036	0.00370655	0.000685061	--	--	--	--	--	--	--	--	--	--	--	--	--	--	-	-	-
Unigene24532_All	612	29.813	6.32604	-2.32425	3.19303e-22	5.92064e-23	gi|186494184|ref|NP_177125.3|	2e-21	CUL3B (CULLIN 3B); protein binding / ubiquitin-protein ligase [Arabidopsis thaliana]	--	--	--	--	--	--	--	K03869	2e-23	pop:POPTR_566300	cullin 3	GO:0019941//modification-dependent protein catabolic process;GO:0003006//reproductive developmental process	GO:0019899//enzyme binding	GO:0031461//cullin-RING ubiquitin ligase complex
Unigene24535_All	220	5.19343	0	-4.00728	0.00235208	0.000434637	--	--	--	--	--	--	--	--	--	--	--	--	--	--	-	-	-
Unigene24542_All	279	3.94154	0	-3.90036	0.00370655	0.000685061	--	--	--	--	--	--	--	--	--	--	--	--	--	--	-	-	-
Unigene24544_All	287	14.4715	2.17705	-2.78489	8.70427e-07	1.61334e-07	gi|255569361|ref|XP_002525648.1|	2e-11	ubiquitin-protein ligase, putative [Ricinus communis] >gi|223535084|gb|EEF36766.1| ubiquitin-protein ligase, putative [Ricinus communis]	--	--	--	--	--	--	--	--	--	--	--	-	GO:0005488//binding	-
Unigene24549_All	261	10.4513	0	-5.19992	8.00881e-07	1.48311e-07	gi|283135908|gb|ADB11345.1|	1e-36	DHAR class glutathione transferase DHAR3 [Populus trichocarpa]	sp|Q9FWR4|DHAR1_ARATH	2e-31	Glutathione S-transferase DHAR1, mitochondrial OS=Arabidopsis thaliana GN=DHAR1 PE=1 SV=1	--	--	--	--	--	--	--	--	GO:0008152//metabolic process	GO:0015038//glutathione disulfide oxidoreductase activity	-
Unigene24550_All	358	8.18693	61.4398	2.76691	1.34965e-27	2.50257e-28	--	--	--	--	--	--	--	--	--	--	--	--	--	--	-	-	-
Unigene24556_All	252	4.36385	0	-3.90036	0.00370655	0.000685061	--	--	--	--	--	--	--	--	--	--	--	--	--	--	-	-	-
Unigene24577_All	335	5.73983	0.566426	-3.72349	0.000125888	2.33264e-05	gi|140052419|gb|ABO80183.1|	1e-21	Protein kinase [Medicago truncatula]	--	--	--	--	--	--	--	K00924	5e-14	ath:AT3G53030	[EC:2.7.1.-]	GO:0006464//protein modification process;GO:0006950//response to stress	GO:0004672//protein kinase activity;GO:0032559//adenyl ribonucleotide binding	-
Unigene24591_All	208	6.37938	0.912273	-3.19992	0.00283231	0.000524681	--	--	--	--	--	--	--	--	--	--	--	--	--	--	-	-	-
Unigene24593_All	407	4.37679	0.466223	-3.65936	0.000196779	3.6463e-05	gi|186510319|ref|NP_001118676.1|	1e-14	TIC (TIME FOR COFFEE) [Arabidopsis thaliana]	sp|Q94KE2|TIC_ARATH	7e-15	Protein TIME FOR COFFEE OS=Arabidopsis thaliana GN=TIC PE=1 SV=2	--	--	--	--	--	--	--	--	GO:0050789//regulation of biological process	-	GO:0043231//intracellular membrane-bounded organelle
Unigene24595_All	274	4.48486	0	-4.00728	0.00235208	0.000434637	--	--	--	--	--	--	--	--	--	--	--	--	--	--	-	-	-
Unigene24604_All	378	7.10297	1.50597	-2.56916	0.00017712	3.28343e-05	gi|115279797|gb|ABI85391.1|	4e-39	transcription factor IIIA [Solanum lycopersicum] >gi|115279800|gb|ABI85393.1| transcription factor IIIA [Solanum lycopersicum]	sp|P03001|TF3A_XENLA	6e-06	Transcription factor IIIA OS=Xenopus laevis GN=gtf3a PE=1 SV=2	--	--	--	--	--	--	--	--	-	GO:0046914//transition metal ion binding;GO:0000182//rDNA binding;GO:0019843//rRNA binding	GO:0031981//nuclear lumen
Unigene24615_All	285	7.4802	0	-4.84378	1.69876e-05	3.14478e-06	gi|255550554|ref|XP_002516327.1|	3e-21	ATP binding protein, putative [Ricinus communis] >gi|223544557|gb|EEF46074.1| ATP binding protein, putative [Ricinus communis]	--	--	--	--	--	--	--	--	--	--	--	-	GO:0004672//protein kinase activity	-
Unigene24617_All	990	15.6448	3.09951	-2.45184	9.27749e-20	1.72027e-20	gi|240254387|ref|NP_177854.6|	4e-62	EFS (EARLY FLOWERING IN SHORT DAYS); histone methyltransferase(H3-K36 specific) / histone methyltransferase(H3-K4 specific) [Arabidopsis thaliana] >gi|157734196|gb|ABV68921.1| SDG8 [Arabidopsis thaliana]	sp|Q2LAE1|ASHH2_ARATH	1e-37	Histone-lysine N-methyltransferase ASHH2 OS=Arabidopsis thaliana GN=ASHH2 PE=2 SV=1	--	--	--	--	K11423	1e-38	ppp:PHYPADRAFT_70599	histone-lysine N-methyltransferase SETD2 [EC:2.1.1.43]	GO:0034968;GO:0016108;GO:0048229//gametophyte development;GO:0010468//regulation of gene expression;GO:0009908//flower development;GO:0010346	GO:0046914//transition metal ion binding;GO:0018024//histone-lysine N-methyltransferase activity	GO:0043231//intracellular membrane-bounded organelle
Unigene24620_All	349	11.5474	2.334	-2.46296	4.4685e-06	8.28387e-07	--	--	--	--	--	--	--	--	--	--	--	--	--	--	-	-	-
Unigene24623_All	610	48.6169	9.1961	-2.20411	1.5853e-32	2.93952e-33	gi|30685968|ref|NP_197170.2|	3e-14	PHD finger family protein [Arabidopsis thaliana]	--	--	--	--	--	--	--	--	--	--	--	-	GO:0046872//metal ion binding	-
Unigene24624_All	294	5.09843	0.645417	-3.36985	0.00117026	0.000216909	gi|20466406|gb|AAM20520.1|	1e-12	serine/threonine protein kinase isolog [Arabidopsis thaliana] >gi|28059623|gb|AAO30076.1| serine/threonine protein kinase isolog [Arabidopsis thaliana]	sp|O04086|Y1105_ARATH	7e-13	Probable receptor-like protein kinase At1g11050 OS=Arabidopsis thaliana GN=At1g11050 PE=2 SV=1	--	--	--	--	--	--	--	--	GO:0006464//protein modification process	GO:0004672//protein kinase activity;GO:0032559//adenyl ribonucleotide binding	GO:0031410//cytoplasmic vesicle
Unigene24627_All	278	4.33164	0	-4.00728	0.00235208	0.000434637	gi|297843928|ref|XP_002889845.1|	5e-28	kinase family protein [Arabidopsis lyrata subsp. lyrata] >gi|297335687|gb|EFH66104.1| kinase family protein [Arabidopsis lyrata subsp. lyrata]	sp|O04086|Y1105_ARATH	1e-27	Probable receptor-like protein kinase At1g11050 OS=Arabidopsis thaliana GN=At1g11050 PE=2 SV=1	--	--	--	--	K13430	8e-13	vvi:100254113	serine/threonine-protein kinase PBS1 [EC:2.7.11.1]	GO:0006464//protein modification process	GO:0004672//protein kinase activity;GO:0032559//adenyl ribonucleotide binding	GO:0044464//cell part
Unigene24631_All	292	15.0844	0	-5.92784	1.18046e-10	2.18799e-11	--	--	--	--	--	--	--	--	--	--	--	--	--	--	-	-	-
Unigene24636_All	395	10.8878	2.37271	-2.25882	8.80925e-06	1.63328e-06	gi|60459371|gb|AAX20031.1|	2e-23	RING-finger protein [Capsicum annuum]	sp|Q9LY87|RGLG2_ARATH	3e-23	E3 ubiquitin-protein ligase RGLG2 OS=Arabidopsis thaliana GN=RGLG2 PE=1 SV=1	--	--	--	--	--	--	--	--	GO:0042445//hormone metabolic process;GO:0006725//cellular aromatic compound metabolic process	GO:0046914//transition metal ion binding	GO:0016020//membrane
Unigene24642_All	310	12.9414	0.612106	-4.75451	2.75687e-09	5.11045e-10	--	--	--	--	--	--	--	--	--	--	--	--	--	--	-	-	-
Unigene24646_All	435	13.5579	3.92592	-2.15928	2.72254e-07	5.04737e-08	--	--	--	--	--	--	--	--	--	--	--	--	--	--	-	-	-
Unigene24657_All	297	7.59115	0	-4.95481	7.04429e-06	1.30383e-06	--	--	--	--	--	--	--	--	--	--	--	--	--	--	-	-	-
Unigene24659_All	223	5.5922	0	-4.10681	0.00149284	0.000275922	gi|42572535|ref|NP_974363.1|	9e-18	catalytic/ pyridoxal phosphate binding [Arabidopsis thaliana]	--	--	--	--	--	--	--	--	--	--	--	-	GO:0048037//cofactor binding	-
Unigene24670_All	375	4.75028	0	-4.65936	6.4623e-05	1.19585e-05	gi|224094656|ref|XP_002310194.1|	7e-30	SET domain protein [Populus trichocarpa] >gi|222853097|gb|EEE90644.1| SET domain protein [Populus trichocarpa]	sp|O64827|SUVR5_ARATH	2e-16	Histone-lysine N-methyltransferase SUVR5 OS=Arabidopsis thaliana GN=SUVR5 PE=1 SV=2	--	--	--	--	K11422	3e-09	osa:4352779	histone-lysine N-methyltransferase SETD1 [EC:2.1.1.43]	GO:0006325//chromatin organization	GO:0046914//transition metal ion binding;GO:0016279//protein-lysine N-methyltransferase activity	GO:0043231//intracellular membrane-bounded organelle
Unigene24684_All	232	4.63376	0	-3.90036	0.00370655	0.000685061	gi|51557078|gb|AAU06309.1|	3e-19	MYB transcription factor [Hevea brasiliensis]	--	--	--	--	--	--	--	--	--	--	--	GO:0010468//regulation of gene expression	GO:0003676//nucleic acid binding	GO:0043231//intracellular membrane-bounded organelle
Unigene24687_All	223	21.3235	84.7416	2.01509	1.94958e-19	3.61447e-20	--	--	--	--	--	--	--	--	--	--	--	--	--	--	-	-	-
Unigene24688_All	225	12.2331	3.37338	-2.19992	0.000523449	9.70217e-05	--	--	--	--	--	--	--	--	--	--	--	--	--	--	-	-	-
Unigene24700_All	235	9.35906	0	-4.90036	1.09351e-05	2.02395e-06	gi|144225753|emb|CAM84273.1|	6e-19	abscisic insensitive 1B [Populus tremula]	--	--	--	--	--	--	--	--	--	--	--	GO:0006464//protein modification process	GO:0004721//phosphoprotein phosphatase activity;GO:0043169//cation binding	GO:0043234//protein complex
Unigene24709_All	295	3.99844	0	-4.00728	0.00235208	0.000434637	gi|7239157|gb|AAF43095.1|AF053769_1	1e-20	homeodomain protein [Malus x domestica]	--	--	--	--	--	--	--	--	--	--	--	GO:0010468//regulation of gene expression;GO:0006351//transcription, DNA-dependent	GO:0003677//DNA binding	GO:0043231//intracellular membrane-bounded organelle
Unigene24726_All	256	5.32771	0	-4.19992	0.000948326	0.000175333	gi|115441961|ref|NP_001045260.1|	2e-08	Os01g0926200 [Oryza sativa Japonica Group] >gi|57900128|dbj|BAD88190.1| zinc finger (C3HC4-type RING finger) protein-like [Oryza sativa Japonica Group] >gi|113534791|dbj|BAF07174.1| Os01g0926200 [Oryza sativa Japonica Group]	--	--	--	--	--	--	--	--	--	--	--	-	GO:0046914//transition metal ion binding	-
Unigene24733_All	226	5.16465	0	-4.00728	0.00235208	0.000434637	gi|147767611|emb|CAN64522.1|	2e-17	hypothetical protein [Vitis vinifera]	--	--	--	--	--	--	--	--	--	--	--	GO:0006260//DNA replication	GO:0003676//nucleic acid binding;GO:0032559//adenyl ribonucleotide binding;GO:0034061	-
Unigene24734_All	316	4.31612	0	-4.19992	0.000948326	0.000175333	gi|226497958|ref|NP_001151796.1|	2e-40	LOC100285431 [Zea mays] >gi|195649745|gb|ACG44340.1| sterol 3-beta-glucosyltransferase [Zea mays]	sp|Q2U0C3|ATG26_ASPOR	6e-10	Sterol 3-beta-glucosyltransferase OS=Aspergillus oryzae GN=atg26 PE=3 SV=2	YLR189c_2	2e-07	COG1819	Glycosyl transferases, related to UDP-glucuronosyltransferase	K05841	6e-42	zma:100285431	sterol 3beta-glucosyltransferase [EC:2.4.1.173]	GO:0030258//lipid modification	GO:0035251//UDP-glucosyltransferase activity	GO:0016020//membrane
Unigene24738_All	454	8.2948	0.835915	-3.69178	6.17996e-08	1.14548e-08	gi|224101151|ref|XP_002312161.1|	3e-10	predicted protein [Populus trichocarpa] >gi|222851981|gb|EEE89528.1| predicted protein [Populus trichocarpa]	--	--	--	--	--	--	--	--	--	--	--	-	-	-
Unigene24744_All	228	8.59574	0	-4.72349	4.13971e-05	7.66097e-06	--	--	--	--	--	--	--	--	--	--	--	--	--	--	-	-	-
Unigene24745_All	1157	14.8314	3.80016	-2.13611	1.82989e-18	3.39305e-19	gi|15233732|ref|NP_195531.1|	0	FRS5 (FAR1-related sequence 5); zinc ion binding [Arabidopsis thaliana] >gi|75213627|sp|Q9SZL8.1|FRS5_ARATH RecName: Full=Protein FAR1-RELATED SEQUENCE 5	sp|Q9SZL8|FRS5_ARATH	0	Protein FAR1-RELATED SEQUENCE 5 OS=Arabidopsis thaliana GN=FRS5 PE=2 SV=1	--	--	--	--	--	--	--	--	GO:0009416//response to light stimulus	GO:0046914//transition metal ion binding	-
Unigene24753_All	230	5.28923	0	-4.00728	0.00235208	0.000434637	gi|297599793|ref|NP_001047830.2|	1e-15	Os02g0699400 [Oryza sativa Japonica Group] >gi|255671187|dbj|BAF09744.2| Os02g0699400 [Oryza sativa Japonica Group]	--	--	--	--	--	--	--	--	--	--	--	GO:0008617//guanosine metabolic process	GO:0016778	GO:0043231//intracellular membrane-bounded organelle
Unigene24760_All	2049	25.6186	5.7723	-2.24786	1.85666e-58	3.44269e-59	gi|108706872|gb|ABF94667.1|	1e-25	expressed protein [Oryza sativa (japonica cultivar-group)]	sp|Q9C105|YKT4_SCHPO	2e-12	Chitinase-like protein PB1E7.04c OS=Schizosaccharomyces pombe GN=SPAPB1E7.04c PE=2 SV=1	SPAC140.02	6e-10	COG0724	RNA-binding proteins (RRM domain)	K12811	3e-08	rcu:RCOM_0075460	ATP-dependent RNA helicase DDX46/PRP5 [EC:3.6.4.13]	-	-	-
Unigene24773_All	204	6.50446	0.601246	-3.19992	0.00283231	0.000524681	gi|21592429|gb|AAM64380.1|	3e-10	formamidase-like protein [Arabidopsis thaliana]	--	--	--	--	--	--	--	K01455	2e-09	ath:AT4G37560	formamidase [EC:3.5.1.49]	-	GO:0016811//hydrolase activity, acting on carbon-nitrogen (but not peptide) bonds, in linear amides	GO:0043231//intracellular membrane-bounded organelle
Unigene24782_All	274	9.93191	0	-5.24432	5.20009e-07	9.63421e-08	gi|255588210|ref|XP_002534536.1|	2e-19	conserved hypothetical protein [Ricinus communis] >gi|223525091|gb|EEF27846.1| conserved hypothetical protein [Ricinus communis]	--	--	--	--	--	--	--	--	--	--	--	-	-	-
Unigene24783_All	420	25.7021	3.23985	-2.84378	3.23954e-16	6.00688e-17	gi|195607866|gb|ACG25763.1|	1e-50	serologically defined breast cancer antigen NY-BR-84 [Zea mays] >gi|195619788|gb|ACG31724.1| serologically defined breast cancer antigen NY-BR-84 [Zea mays]	sp|Q5EAE0|ERGI3_BOVIN	6e-21	Endoplasmic reticulum-Golgi intermediate compartment protein 3 OS=Bos taurus GN=ERGIC3 PE=2 SV=1	--	--	--	--	--	--	--	--	-	-	-
Unigene24787_All	264	5.98026	0.929198	-2.44785	0.00466032	0.000863529	gi|224064996|ref|XP_002301626.1|	3e-31	glutamate-gated kainate-type ion channel receptor subunit GluR5 [Populus trichocarpa] >gi|222843352|gb|EEE80899.1| glutamate-gated kainate-type ion channel receptor subunit GluR5 [Populus trichocarpa]	sp|Q9SDQ4|GLR37_ARATH	2e-23	Glutamate receptor 3.7 OS=Arabidopsis thaliana GN=GLR3.7 PE=2 SV=2	--	--	--	--	K05387	1e-24	ath:AT2G32400	glutamate receptor, ionotropic, other eukaryote	GO:0009314//response to radiation;GO:0006810//transport;GO:0006875//cellular metal ion homeostasis;GO:0007166//cell surface receptor linked signal transduction	GO:0005488//binding;GO:0008066//glutamate receptor activity;GO:0005231//excitatory extracellular ligand-gated ion channel activity	GO:0031224//intrinsic to membrane;GO:0030313
Unigene24796_All	224	5.37587	0	-4.00728	0.00235208	0.000434637	gi|186511674|ref|NP_192917.2|	8e-29	hydrolase/ protein serine/threonine phosphatase [Arabidopsis thaliana]	--	--	--	--	--	--	--	--	--	--	--	-	GO:0003824//catalytic activity	GO:0031410//cytoplasmic vesicle;GO:0043231//intracellular membrane-bounded organelle
Unigene24799_All	282	6.42715	1.34576	-2.59224	0.00206496	0.000382619	--	--	--	--	--	--	--	--	--	--	--	--	--	--	-	-	-
Unigene24801_All	761	16.276	3.06516	-2.66941	2.08246e-17	3.86139e-18	gi|186510319|ref|NP_001118676.1|	2e-65	TIC (TIME FOR COFFEE) [Arabidopsis thaliana]	sp|Q94KE2|TIC_ARATH	1e-65	Protein TIME FOR COFFEE OS=Arabidopsis thaliana GN=TIC PE=1 SV=2	--	--	--	--	K12858	4e-11	sbi:SORBI_01g010590	ATP-dependent RNA helicase DDX23/PRP28 [EC:3.6.4.13]	GO:0050789//regulation of biological process	-	GO:0043231//intracellular membrane-bounded organelle
Unigene24805_All	312	7.69854	0.393122	-4.0579	8.49132e-06	1.57406e-06	gi|77641252|gb|ABB00479.1|	9e-07	I2 [Solanum demissum]	--	--	--	--	--	--	--	K13457	3e-06	sbi:SORBI_10g028730	disease resistance protein RPM1	-	GO:0016787//hydrolase activity;GO:0000166//nucleotide binding	-
Unigene24806_All	460	12.3283	1.23752	-3.63733	7.38285e-11	1.36868e-11	gi|102139746|gb|ABF69953.1|	6e-10	protein kinase family protein [Musa acuminata]	sp|Q9SJG2|Y2296_ARATH	3e-09	Probable receptor-like protein kinase At2g42960 OS=Arabidopsis thaliana GN=At2g42960 PE=2 SV=1	--	--	--	--	K13415	4e-11	pop:POPTR_562744	protein brassinosteroid insensitive 1 [EC:2.7.10.1 2.7.11.1]	-	GO:0005488//binding;GO:0004674//protein serine/threonine kinase activity	GO:0043231//intracellular membrane-bounded organelle
Unigene24811_All	440	4.5796	0	-4.78489	2.65159e-05	4.91031e-06	gi|255549311|ref|XP_002515709.1|	2e-23	conserved hypothetical protein [Ricinus communis] >gi|223545146|gb|EEF46656.1| conserved hypothetical protein [Ricinus communis]	--	--	--	--	--	--	--	--	--	--	--	-	-	-
Unigene24815_All	397	7.27327	1.40482	-2.28739	0.000245375	4.54755e-05	gi|116308951|emb|CAH66077.1|	5e-14	H0215E01.5 [Oryza sativa (indica cultivar-group)]	--	--	--	--	--	--	--	--	--	--	--	-	GO:0004674//protein serine/threonine kinase activity;GO:0000166//nucleotide binding	GO:0031410//cytoplasmic vesicle
Unigene24817_All	362	3.78391	0	-4.28739	0.00060201	0.000111283	gi|297802550|ref|XP_002869159.1|	6e-11	transducin family protein [Arabidopsis lyrata subsp. lyrata] >gi|297314995|gb|EFH45418.1| transducin family protein [Arabidopsis lyrata subsp. lyrata]	--	--	--	--	--	--	--	--	--	--	--	-	-	-
Unigene24822_All	357	4.97331	0	-4.59224	0.000100643	1.86223e-05	gi|115477180|ref|NP_001062186.1|	6e-51	Os08g0506000 [Oryza sativa Japonica Group] >gi|42407690|dbj|BAD08839.1| auxin-regulated protein-like [Oryza sativa Japonica Group] >gi|42408919|dbj|BAD10176.1| auxin-regulated protein-like [Oryza sativa Japonica Group] >gi|113624155|dbj|BAF24100.1| Os08g0506000 [Oryza sativa Japonica Group]	--	--	--	--	--	--	--	--	--	--	--	GO:0008152//metabolic process	GO:0032559//adenyl ribonucleotide binding;GO:0070011//peptidase activity, acting on L-amino acid peptides	GO:0043231//intracellular membrane-bounded organelle
Unigene24827_All	341	4.1254	0.55646	-3.28739	0.0018238	0.000338021	gi|15239414|ref|NP_200879.1|	3e-35	zinc finger (C3HC4-type RING finger) family protein [Arabidopsis thaliana] >gi|9759335|dbj|BAB09844.1| retroelement pol polyprotein-like [Arabidopsis thaliana]	--	--	--	--	--	--	--	--	--	--	--	-	GO:0046914//transition metal ion binding;GO:0004672//protein kinase activity;GO:0000166//nucleotide binding	GO:0016020//membrane
Unigene24828_All	220	5.66846	0.862512	-3.10681	0.00441073	0.000817162	gi|75220102|sp|O81716.1|P2C21_ARATH	3e-16	RecName: Full=Probable protein phosphatase 2C 21; Short=AtPP2C21; AltName: Full=AtPPC4;2 >gi|18652943|dbj|BAB84700.1| protein phosphatase 2C [Arabidopsis thaliana]	sp|O81716|P2C21_ARATH	2e-16	Probable protein phosphatase 2C 21 OS=Arabidopsis thaliana GN=PPC4-2 PE=2 SV=1	SPCC1223.11	1e-09	COG0631	Serine/threonine protein phosphatase	K01090	1e-17	ath:AT2G25070	protein phosphatase [EC:3.1.3.16]	GO:0006464//protein modification process	GO:0043169//cation binding;GO:0004721//phosphoprotein phosphatase activity	GO:0043234//protein complex;GO:0016020//membrane
Unigene24830_All	472	8.7074	1.60807	-2.81463	5.7252e-07	1.06124e-07	gi|75219581|sp|O49318.1|Y2317_ARATH	1e-22	RecName: Full=Probable leucine-rich repeat receptor-like protein kinase At2g33170; Flags: Precursor >gi|224589539|gb|ACN59303.1| leucine-rich repeat receptor-like protein kinase [Arabidopsis thaliana]	sp|O49318|Y2317_ARATH	7e-23	Probable leucine-rich repeat receptor-like protein kinase At2g33170 OS=Arabidopsis thaliana GN=At2g33170 PE=2 SV=1	--	--	--	--	K13416	1e-10	ath:AT4G33430	brassinosteroid insensitive 1-associated receptor kinase 1 [EC:2.7.10.1 2.7.11.1]	GO:0008152//metabolic process	GO:0016491//oxidoreductase activity;GO:0004871//signal transducer activity;GO:0004674//protein serine/threonine kinase activity;GO:0000166//nucleotide binding	GO:0016020//membrane
Unigene24835_All	369	3.34616	0	-4.10681	0.00149284	0.000275922	--	--	--	sp|Q8IIG7|YPF05_PLAF7	7e-06	Uncharacterized protein PF11_0207 OS=Plasmodium falciparum (isolate 3D7) GN=PF11_0207 PE=4 SV=1	--	--	--	--	--	--	--	--	-	-	-
Unigene24846_All	326	8.00907	0.582064	-4.15412	3.45686e-06	6.40656e-07	--	--	--	--	--	--	--	--	--	--	--	--	--	--	-	-	-
Unigene24847_All	231	5.95768	0.82144	-3.19992	0.00283231	0.000524681	--	--	--	--	--	--	--	--	--	--	--	--	--	--	-	-	-
Unigene24857_All	483	23.0231	4.29759	-2.63733	1.27147e-15	2.35761e-16	gi|297833482|ref|XP_002884623.1|	7e-77	GTP-binding family protein [Arabidopsis lyrata subsp. lyrata] >gi|297330463|gb|EFH60882.1| GTP-binding family protein [Arabidopsis lyrata subsp. lyrata]	sp|Q54KS4|GNL3_DICDI	1e-42	Guanine nucleotide-binding protein-like 3 homolog OS=Dictyostelium discoideum GN=gnl3 PE=3 SV=1	SPAC6F6.03c	5e-28	COG1161	Predicted GTPases	K06948	4e-25	cme:CMT043C		-	GO:0032561//guanyl ribonucleotide binding	GO:0031981//nuclear lumen
Unigene24860_All	222	6.11463	0	-4.28739	0.00060201	0.000111283	gi|15237345|ref|NP_197146.1|	6e-20	pentatricopeptide (PPR) repeat-containing protein [Arabidopsis thaliana] >gi|75170213|sp|Q9FFE3.1|PP388_ARATH RecName: Full=Pentatricopeptide repeat-containing protein At5g16420, mitochondrial; Flags: Precursor >gi|9759124|dbj|BAB09609.1| salt-inducible protein-like [Arabidopsis thaliana]	sp|Q9FFE3|PP388_ARATH	4e-20	Pentatricopeptide repeat-containing protein At5g16420, mitochondrial OS=Arabidopsis thaliana GN=At5g16420 PE=2 SV=1	--	--	--	--	--	--	--	--	-	-	-
Unigene24863_All	593	45.6691	8.24182	-2.59681	5.4422e-36	1.00911e-36	gi|186511604|ref|NP_192625.4|	1e-44	kinase [Arabidopsis thaliana] >gi|222423559|dbj|BAH19749.1| AT4G08850 [Arabidopsis thaliana]	sp|Q8VZG8|Y4885_ARATH	8e-45	Probable LRR receptor-like serine/threonine-protein kinase At4g08850 OS=Arabidopsis thaliana GN=At4g08850 PE=1 SV=3	MA2301_1	5e-15	COG4886	Leucine-rich repeat (LRR) protein	K13420	3e-29	sbi:SORBI_06g028760	LRR receptor-like serine/threonine-protein kinase FLS2 [EC:2.7.11.1]	-	GO:0016301//kinase activity	GO:0016020//membrane
Unigene24872_All	223	6.1714	0	-4.19992	0.000948326	0.000175333	gi|186510182|ref|NP_001118652.1|	2e-12	protein binding [Arabidopsis thaliana]	--	--	--	--	--	--	--	--	--	--	--	-	GO:0005488//binding	-
Unigene24874_All	329	18.0028	1.11843	-3.70242	1.93388e-11	3.5851e-12	gi|186532557|ref|NP_200612.2|	5e-37	ATFIP1[V] (Arabidopsis homolog of yeast Fip1 [V]); RNA binding / protein binding [Arabidopsis thaliana]	--	--	--	--	--	--	--	--	--	--	--	GO:0010468//regulation of gene expression;GO:0043623//cellular protein complex assembly	GO:0017111//nucleoside-triphosphatase activity;GO:0003677//DNA binding;GO:0005515//protein binding;GO:0032559//adenyl ribonucleotide binding	GO:0043231//intracellular membrane-bounded organelle;GO:0030313
Unigene24878_All	352	11.1354	0	-5.72349	2.12797e-09	3.94328e-10	gi|240255337|ref|NP_187941.5|	9e-42	binding [Arabidopsis thaliana]	--	--	--	--	--	--	--	K06699	1e-55	rcu:RCOM_0415020	proteasome activator subunit 4	-	-	-
Unigene24884_All	234	2.44136	17.06	2.99272	3.48285e-08	6.45805e-09	gi|226508688|ref|NP_001148076.1|	8e-16	receptor protein kinase PERK1 [Zea mays] >gi|195615664|gb|ACG29662.1| receptor protein kinase PERK1 [Zea mays]	sp|Q55FU3|CCD53_DICDI	4e-13	WASH complex subunit CCDC53 homolog OS=Dictyostelium discoideum GN=DDB_G0267948 PE=3 SV=1	Rv3876	7e-10	COG0455	ATPases involved in chromosome partitioning	K12825	2e-08	olu:OSTLU_86131	splicing factor 3A subunit 1	-	GO:0016301//kinase activity	-
Unigene24886_All	434	10.801	1.15705	-3.39632	6.30103e-09	1.16793e-09	gi|186478078|ref|NP_001117220.1|	7e-07	AAA-type ATPase family protein [Arabidopsis thaliana]	--	--	--	--	--	--	--	--	--	--	--	-	GO:0016887//ATPase activity;GO:0000166//nucleotide binding	-
Unigene24887_All	289	11.1188	1.31317	-3.40938	2.14862e-06	3.98195e-07	--	--	--	--	--	--	--	--	--	--	--	--	--	--	-	-	-
Unigene24894_All	616	21.982	5.00009	-2.33378	1.8574e-16	3.44406e-17	gi|186478514|ref|NP_172981.3|	7e-14	binding [Arabidopsis thaliana]	--	--	--	--	--	--	--	--	--	--	--	-	GO:0005488//binding	-
Unigene24896_All	231	6.56774	0	-4.44785	0.00024594	4.54984e-05	gi|269980442|gb|ACZ56416.1|	2e-12	ankyrin-like protein [Vitis vinifera]	--	--	--	--	--	--	--	--	--	--	--	-	-	-
Unigene24897_All	375	10.3381	1.01201	-3.69178	6.17996e-08	1.14548e-08	gi|79375455|ref|NP_176975.2|	2e-42	iron ion binding / oxidoreductase, acting on paired donors, with incorporation or reduction of molecular oxygen, 2-oxoglutarate as one donor, and incorporation of one atom each of oxygen into both donors [Arabidopsis thaliana] >gi|56236062|gb|AAV84487.1| At1g68080 [Arabidopsis thaliana] >gi|58531340|gb|AAW78592.1| At1g68080 [Arabidopsis thaliana] >gi|71905461|gb|AAZ52708.1| expressed protein [Ara…	--	--	--	--	--	--	--	--	--	--	--	GO:0043170	GO:0046914//transition metal ion binding;GO:0016705//oxidoreductase activity, acting on paired donors, with incorporation or reduction of molecular oxygen;GO:0019842//vitamin binding	GO:0043231//intracellular membrane-bounded organelle
Unigene24911_All	955	25.9578	1.64773	-4.21487	1.55863e-49	2.89007e-50	gi|186510768|ref|NP_190388.2|	1e-83	DNA binding / protein binding / transcription regulator [Arabidopsis thaliana] >gi|186510770|ref|NP_850669.2| DNA binding / protein binding / transcription regulator [Arabidopsis thaliana]	sp|P32583|SRP40_YEAST	4e-09	Suppressor protein SRP40 OS=Saccharomyces cerevisiae GN=SRP40 PE=1 SV=2	--	--	--	--	--	--	--	--	GO:0006351//transcription, DNA-dependent	GO:0030528//transcription regulator activity;GO:0003676//nucleic acid binding	-
Unigene24915_All	721	12.0145	2.10544	-2.87235	1.50524e-13	2.79083e-14	gi|224065140|ref|XP_002301687.1|	7e-75	leucine-rich repeat transmembrane protein [Populus trichocarpa] >gi|222843413|gb|EEE80960.1| leucine-rich repeat transmembrane protein [Populus trichocarpa]	sp|Q9FMD7|Y5659_ARATH	3e-54	Probable inactive receptor kinase At5g16590 OS=Arabidopsis thaliana GN=At5g16590 PE=1 SV=1	alr0124_1	8e-09	COG4886	Leucine-rich repeat (LRR) protein	K00924	2e-23	ath:AT1G28440	[EC:2.7.1.-]	GO:0006464//protein modification process;GO:0009608//response to symbiont;GO:0007167//enzyme linked receptor protein signaling pathway	GO:0004672//protein kinase activity;GO:0016628//oxidoreductase activity, acting on the CH-CH group of donors, NAD or NADP as acceptor;GO:0032559//adenyl ribonucleotide binding	GO:0005618//cell wall;GO:0031225//anchored to membrane
Unigene24921_All	214	10.4202	1.71945	-2.36985	0.000877954	0.000162744	--	--	--	--	--	--	--	--	--	--	--	--	--	--	-	-	-
Unigene24923_All	611	13.6846	2.17393	-3.02193	8.46872e-14	1.57016e-14	gi|15232212|ref|NP_191553.1|	9e-16	kelch repeat-containing F-box family protein [Arabidopsis thaliana] >gi|75182340|sp|Q9M1Y1.1|SKI20_ARATH RecName: Full=F-box/kelch-repeat protein SKIP20; AltName: Full=SKP1-interacting partner 20	sp|Q9M1Y1|SKI20_ARATH	5e-16	F-box/kelch-repeat protein SKIP20 OS=Arabidopsis thaliana GN=SKIP20 PE=1 SV=1	--	--	--	--	--	--	--	--	-	-	-
Unigene24924_All	231	7.84613	1.64288	-2.59224	0.00206496	0.000382619	--	--	--	--	--	--	--	--	--	--	--	--	--	--	-	-	-
Unigene24926_All	414	10.1202	0.91668	-3.84378	6.62877e-09	1.229e-09	--	--	--	--	--	--	--	--	--	--	--	--	--	--	-	-	-
Unigene24933_All	324	5.32765	0	-4.59224	0.000100643	1.86223e-05	gi|28371836|gb|AAO38216.1|	1e-47	RCa5 [Manihot esculenta]	sp|Q40392|TMVRN_NICGU	2e-12	TMV resistance protein N OS=Nicotiana glutinosa GN=N PE=1 SV=1	--	--	--	--	--	--	--	--	GO:0006952//defense response;GO:0012501//programmed cell death	GO:0004872//receptor activity;GO:0046872//metal ion binding;GO:0016462//pyrophosphatase activity;GO:0032559//adenyl ribonucleotide binding	GO:0044425//membrane part
Unigene24938_All	414	6.084	0	-5.10681	1.90414e-06	3.52684e-07	gi|2335100|gb|AAC02770.1|	3e-08	expressed protein [Arabidopsis thaliana]	--	--	--	--	--	--	--	--	--	--	--	-	-	GO:0030312//external encapsulating structure
Unigene24947_All	287	9.37563	1.32232	-3.19992	1.92658e-05	3.57004e-06	gi|15232498|ref|NP_188130.1|	8e-21	AAA-type ATPase family protein [Arabidopsis thaliana]	--	--	--	--	--	--	--	--	--	--	--	-	GO:0017111//nucleoside-triphosphatase activity;GO:0032559//adenyl ribonucleotide binding	-
Unigene24952_All	264	8.46892	2.11256	-2.00728	0.00231654	0.000429303	gi|115448471|ref|NP_001048015.1|	5e-07	Os02g0730700 [Oryza sativa Japonica Group] >gi|113537546|dbj|BAF09929.1| Os02g0730700 [Oryza sativa Japonica Group]	--	--	--	--	--	--	--	--	--	--	--	-	GO:0008233//peptidase activity	-
Unigene24956_All	591	22.1329	3.85285	-2.85337	1.9241e-19	3.56774e-20	gi|226507745|ref|NP_001149320.1|	2e-48	LOC100282943 [Zea mays] >gi|195626370|gb|ACG35015.1| chaperone protein dnaJ 15 [Zea mays]	sp|Q9ZSY2|DNJ15_ARATH	3e-48	Chaperone protein dnaJ 15 OS=Arabidopsis thaliana GN=ATJ15 PE=1 SV=1	alr2447	7e-18	COG0484	DnaJ-class molecular chaperone with C-terminal Zn finger domain	K09510	4e-16	zma:100191212	DnaJ homolog subfamily B member 4	GO:0044267//cellular protein metabolic process;GO:0009630//gravitropism	GO:0005515//protein binding	GO:0044464//cell part
Unigene24958_All	306	14.0124	2.04188	-2.90036	1.62436e-07	3.01115e-08	gi|224145055|ref|XP_002325510.1|	1e-07	predicted protein [Populus trichocarpa] >gi|222862385|gb|EEE99891.1| predicted protein [Populus trichocarpa]	--	--	--	--	--	--	--	K13210	4e-06	rcu:RCOM_0742410	far upstream element-binding protein	-	-	-
Unigene24961_All	249	48.7078	8.06682	-2.74424	1.99048e-17	3.69084e-18	--	--	--	--	--	--	--	--	--	--	--	--	--	--	-	-	-
Unigene24973_All	223	4.87606	0	-3.90036	0.00370655	0.000685061	gi|297720411|ref|NP_001172567.1|	4e-07	Os01g0748200 [Oryza sativa Japonica Group] >gi|255673685|dbj|BAH91297.1| Os01g0748200 [Oryza sativa Japonica Group]	--	--	--	--	--	--	--	--	--	--	--	-	-	-
Unigene24974_All	550	9.69612	2.17104	-2.34677	3.60651e-07	6.68705e-08	gi|18075958|emb|CAD12836.1|	1e-81	diphosphonucleotide phosphatase 1 [Lupinus luteus]	sp|Q9LMX4|PPA1_ARATH	1e-79	Probable inactive purple acid phosphatase 1 OS=Arabidopsis thaliana GN=PAP1 PE=1 SV=1	--	--	--	--	--	--	--	--	-	GO:0004721//phosphoprotein phosphatase activity;GO:0043169//cation binding	GO:0031410//cytoplasmic vesicle
Unigene24984_All	210	5.87968	0	-4.10681	0.00149284	0.000275922	--	--	--	--	--	--	--	--	--	--	--	--	--	--	-	-	-
Unigene24990_All	297	6.10255	0	-4.59224	0.000100643	1.86223e-05	--	--	--	--	--	--	--	--	--	--	--	--	--	--	-	-	-
Unigene24995_All	238	7.87436	1.31263	-2.59224	0.00206496	0.000382619	--	--	--	--	--	--	--	--	--	--	--	--	--	--	-	-	-
Unigene25000_All	244	6.47044	0	-4.44785	0.00024594	4.54984e-05	gi|124359148|gb|ABN05676.1|	2e-27	Phospholipase D/Transphosphatidylase; Pleckstrin-like [Medicago truncatula]	sp|Q9LRZ5|PLDP1_ARATH	5e-26	Phospholipase D p1 OS=Arabidopsis thaliana GN=PLDP1 PE=2 SV=1	YKR031c	3e-10	COG1502	Phosphatidylserine/phosphatidylglycerophosphate/cardiolipin synthases and related enzymes	K01115	2e-28	pop:POPTR_827396	phospholipase D [EC:3.1.4.4]	GO:0006644//phospholipid metabolic process;GO:0009725//response to hormone stimulus;GO:0009267//cellular response to starvation;GO:0048513//organ development;GO:0050794//regulation of cellular process;GO:0009247//glycolipid biosynthetic process	GO:0005488//binding;GO:0004620//phospholipase activity;GO:0016628//oxidoreductase activity, acting on the CH-CH group of donors, NAD or NADP as acceptor	GO:0043231//intracellular membrane-bounded organelle
Unigene25005_All	228	6.79057	0.832249	-3.36985	0.00117026	0.000216909	--	--	--	--	--	--	--	--	--	--	--	--	--	--	-	-	-
Unigene25022_All	307	8.24464	1.23617	-3.10681	4.61194e-05	8.54825e-06	gi|75168878|sp|Q9C518.1|TCP8_ARATH	2e-16	RecName: Full=Transcription factor TCP8 >gi|30725660|gb|AAP37852.1| At1g58100 [Arabidopsis thaliana]	sp|Q9C518|TCP8_ARATH	9e-17	Transcription factor TCP8 OS=Arabidopsis thaliana GN=TCP8 PE=2 SV=1	--	--	--	--	--	--	--	--	GO:0010468//regulation of gene expression	-	GO:0009536//plastid
Unigene25026_All	480	5.64378	1.04617	-2.65936	7.86626e-05	1.458e-05	gi|115464621|ref|NP_001055910.1|	7e-42	Os05g0491500 [Oryza sativa Japonica Group] >gi|113579461|dbj|BAF17824.1| Os05g0491500 [Oryza sativa Japonica Group]	sp|Q9SAK5|APL_ARATH	9e-29	Myb family transcription factor APL OS=Arabidopsis thaliana GN=APL PE=2 SV=2	--	--	--	--	--	--	--	--	GO:0010468//regulation of gene expression	GO:0003676//nucleic acid binding;GO:0016787//hydrolase activity	GO:0043231//intracellular membrane-bounded organelle
Unigene25038_All	723	17.1233	4.1673	-2.18987	5.95494e-14	1.10409e-14	gi|297800684|ref|XP_002868226.1|	9e-95	zinc finger family protein [Arabidopsis lyrata subsp. lyrata] >gi|297314062|gb|EFH44485.1| zinc finger family protein [Arabidopsis lyrata subsp. lyrata]	sp|Q8L5Y5|ZDH17_ARATH	1e-92	Probable S-acyltransferase At4g15080 OS=Arabidopsis thaliana GN=At4g15080 PE=1 SV=1	--	--	--	--	--	--	--	--	-	GO:0046914//transition metal ion binding	GO:0016020//membrane;GO:0031410//cytoplasmic vesicle
Unigene25039_All	1223	14.8745	3.63107	-2.12728	1.34962e-19	2.50251e-20	gi|226509284|ref|NP_001148741.1|	4e-59	DNA binding protein [Zea mays] >gi|195621758|gb|ACG32709.1| DNA binding protein [Zea mays]	sp|Q66GR3|BH130_ARATH	8e-55	Transcription factor bHLH130 OS=Arabidopsis thaliana GN=BHLH130 PE=1 SV=1	--	--	--	--	K12126	1e-08	ath:AT1G09530	phytochrome-interacting factor 3	-	-	-
Unigene25041_All	577	39.3008	6.24461	-2.60592	1.94058e-30	3.59831e-31	gi|223452371|gb|ACM89513.1|	1e-42	wall-associated kinase [Glycine max]	sp|P0C5E2|Y1839_ARATH	5e-37	Probable serine/threonine-protein kinase At1g18390 OS=Arabidopsis thaliana GN=At1g18390 PE=1 SV=2	--	--	--	--	K13429	2e-18	sbi:SORBI_02g029560	chitin elicitor receptor kinase 1	GO:0006464//protein modification process	GO:0004713//protein tyrosine kinase activity;GO:0032559//adenyl ribonucleotide binding	GO:0016020//membrane
Unigene25059_All	213	22.297	2.67257	-3.39632	6.30103e-09	1.16793e-09	gi|115485957|ref|NP_001068122.1|	1e-07	Os11g0571900 [Oryza sativa Japonica Group] >gi|77551547|gb|ABA94344.1| Targeting protein for Xklp2 containing protein, expressed [Oryza sativa (japonica cultivar-group)] >gi|113645344|dbj|BAF28485.1| Os11g0571900 [Oryza sativa Japonica Group]	--	--	--	--	--	--	--	--	--	--	--	-	-	-
Unigene25073_All	216	14.1943	0	-5.32921	2.20563e-07	4.08528e-08	gi|224063022|ref|XP_002300966.1|	4e-16	SET domain protein [Populus trichocarpa] >gi|222842692|gb|EEE80239.1| SET domain protein [Populus trichocarpa]	--	--	--	--	--	--	--	--	--	--	--	-	GO:0016279//protein-lysine N-methyltransferase activity;GO:0046914//transition metal ion binding	GO:0043231//intracellular membrane-bounded organelle
Unigene25078_All	323	35.0913	7.9811	-2.36985	1.87674e-14	3.47993e-15	gi|240255269|ref|NP_186925.4|	7e-13	ATP binding / aminoacyl-tRNA ligase/ histidine-tRNA ligase/ nucleotide binding [Arabidopsis thaliana]	--	--	--	--	--	--	--	K01892	2e-25	rcu:RCOM_0741740	histidyl-tRNA synthetase [EC:6.1.1.21]	GO:0006418//tRNA aminoacylation for protein translation	GO:0004812//aminoacyl-tRNA ligase activity;GO:0032559//adenyl ribonucleotide binding	GO:0044424//intracellular part
Unigene25084_All	280	6.75824	0	-4.65936	6.4623e-05	1.19585e-05	gi|18420385|ref|NP_568408.1|	3e-38	FBX2 (F-BOX PROTEIN 2) [Arabidopsis thaliana] >gi|75332042|sp|Q94AD8.1|FBW3_ARATH RecName: Full=F-box/WD-40 repeat-containing protein At5g21040 >gi|15081723|gb|AAK82516.1| T10F18_70/T10F18_70 [Arabidopsis thaliana] >gi|27363380|gb|AAO11609.1| At5g21040/T10F18_70 [Arabidopsis thaliana]	sp|Q94AD8|FBW3_ARATH	1e-38	F-box/WD-40 repeat-containing protein At5g21040 OS=Arabidopsis thaliana GN=At5g21040 PE=2 SV=1	--	--	--	--	--	--	--	--	GO:0009267//cellular response to starvation	-	GO:0031461//cullin-RING ubiquitin ligase complex;GO:0043231//intracellular membrane-bounded organelle
Unigene25108_All	543	8.90422	1.74726	-2.71089	1.16568e-07	2.16102e-08	gi|145336402|ref|NP_174715.2|	1e-37	EMB2756 (EMBRYO DEFECTIVE 2756) [Arabidopsis thaliana]	--	--	--	--	--	--	--	--	--	--	--	-	-	-
Unigene25111_All	312	13.4098	2.82585	-2.49271	2.99549e-06	5.55334e-07	gi|224054396|ref|XP_002298239.1|	1e-08	predicted protein [Populus trichocarpa] >gi|222845497|gb|EEE83044.1| predicted protein [Populus trichocarpa]	--	--	--	--	--	--	--	--	--	--	--	-	-	-
[truncated: 7,014 more rows]
